# Supplementary material for: IRF4 drives clonal evolution and lineage choice in a zebrafish model of T-cell lymphoma
Source: Nat Commun. 2022 May 3;13:2420. doi: 10.1038/s41467-022-30053-9 (PMC9065160; doi:10.1038/s41467-022-30053-9)
Supplement: Supplementary file 3 — Supplementary Data 1 [file 41467_2022_30053_MOESM3_ESM.xlsx]

## Sheet: Supplementary Data 1
Marker genes	DN	gamma	DP	8SP	4SP	B-cells	Granulocytes	Macrophages
bcl11ba	+	+	+	+	+	-	+/-	+/-
themis	+	+	+	+	+	-	+/-	+/-
lat	+	+	+	+	+	-	+/-	+/-
lck	+	+	+	+	+	+/-	+/-	+/-
rag1	+	+/-	+/-	+/-	+/-	+/-	+/-	+/-
rag2	+	+/-	+/-	+/-	+/-	+/-	+/-	+/-
cd4-1	-	+/-	+	-	+	-	-	-
cd8a	-	+/-	+	+	-	-	-	-
trgc	+/-	+	+/-	+/-	+/-	-	-	-
blnk	+/-	+/-	+/-	+/-	+/-	+	-	-
pax5	+/-	+/-	+/-	+/-	+/-	+	-	-
cd79a	+/-	+/-	+/-	+/-	+/-	+	-	-
prdm1a	+/-	+/-	+/-	+/-	+/-	+	-	-
ebf1	+/-	+/-	+/-	+/-	+/-	+	-	-
ciita	+/-	+/-	+/-	+/-	+/-	+	-	-
cd40	+/-	+/-	+/-	+/-	+/-	+	-	-
cd74 >5	+/-	+/-	+/-	+/-	+/-	+	-	-
lyz	-	+/-	-	-	-	-	+	-
mpx	-	+/-	-	-	-	-	+	-
c1qa	-	+/-	-	-	-	-	-	+
c1qb	-	+/-	-	-	-	-	-	+
c1qc	-	+/-	-	-	-	-	-	+
marco	-	+/-	-	-	-	-	-	+
Criteria that must be fulfilled for cell to be classified into each lineage/stage	Positive for at least one of the genes marked (+)	Positive for at least one of the first four T-cell markers marked (+)	Positive for at least one of the first four T-cell markers marked (+)	Positive for at least one of the first four T-cell markers marked (+)	Positive for at least one of the first four T-cell markers marked (+)	Positive for at least one of the genes marked (+)	Positive for at least one of the genes marked (+)	Positive for at least one of the genes marked (+)
		Must be positive for trgc	Must be positive for both cd4-1 and cd8a	Must be positive for cd8a	Must be positive for cd4-1
	Negative for ALL genes marked (-)		Negative for ALL genes marked (-)	Negative for ALL genes marked (-)	Negative for ALL genes marked (-)	Negative for ALL genes marked (-)	Negative for ALL genes marked (-)	Negative for ALL genes marked (-)
	Expression of genes marked (+/-) are not considered for classification	Expression of genes marked (+/-) are not considered for classification	Expression of genes marked (+/-) are not considered for classification	Expression of genes marked (+/-) are not considered for classification	Expression of genes marked (+/-) are not considered for classification	Expression of genes marked (+/-) are not considered for classification	Expression of genes marked (+/-) are not considered for classification	Expression of genes marked (+/-) are not considered for classification
+/- : gene expression ignored
