# Supplementary material for: IRF4 drives clonal evolution and lineage choice in a zebrafish model of T-cell lymphoma
Source: Nat Commun. 2022 May 3;13:2420. doi: 10.1038/s41467-022-30053-9 (PMC9065160; doi:10.1038/s41467-022-30053-9)
Supplement: Supplementary file 4 — Supplementary Data 2 [file 41467_2022_30053_MOESM4_ESM.xlsx]

## Sheet: Supplementary Data 2
seqnames	start	end	width	Conc	Tumor samples	Normal thymus samples	Fold	p.value	FDR	Distance to closest TSS	Gene Name	Group
chr3	45514962	45516938	1977	8.49352	9.19394	5.90881	3.19143	4.30462e-35	8.05825e-31	-119127	mir2195	Group I
chr10	25858653	25859653	1001	8.18902	8.92552	5.02848	3.75491	8.91855e-28	8.34777e-24	-6636	trpc4a	Group I
chr8	44430531	44431531	1001	7.2852	7.95157	5.08254	2.76041	3.04136e-25	1.89781e-21	-11227	mhc1laa	Group I
chr18	47767059	47768059	1001	7.65538	8.3809	4.697	3.53658	8.35494e-25	3.91011e-21	-401136	smtla	Group I
chr17	10144927	10145927	1001	7.67758	8.34253	5.48866	2.74739	2.06136e-24	7.71772e-21	54746	sec23a	Group I
chr1	12071553	12072553	1001	7.80925	8.45756	5.77163	2.5796	2.21949e-23	6.9248e-20	3253	xpa	Group I
chr1	39054710	39055710	1001	7.44941	8.11221	5.28103	2.70469	3.02926e-22	8.10112e-19	-147013	vegfc	Group I
chr24	31487801	31488801	1001	7.04952	7.69978	4.99499	2.5955	3.16858e-21	7.41447e-18	113916	cpne3	Group I
chr6_KZ115200v1_alt	120944	121944	1001	5.94158	6.71409	1.77498	4.67013	1.04017e-20	2.16356e-17	72371	trnt1	Group I
chr24	442582	443582	1001	7.04401	7.76967	4.08328	3.4948	3.16619e-20	5.9271e-17	40589	zgc:110852	Group I
chr1	2065420	2066420	1001	6.55424	7.2786	3.61563	3.46867	1.79488e-19	3.05456e-16	-4501	oxgr1a.3	Group I
chr9	34331428	34332428	1001	8.37013	9.01606	6.35278	2.52689	5.45235e-19	8.50567e-16	12595	pou2f1b	Group I
chr20	30599755	30600755	1001	7.80862	8.4413	5.89857	2.41257	7.1357e-19	1.02754e-15	-10292	ccr6a	Group I
chr7	31864727	31865727	1001	7.58335	8.27267	5.13564	2.96937	9.11559e-19	1.21888e-15	26906	mybpc3	Group I
chr22	5801135	5802135	1001	7.88632	8.51591	6.00001	2.38058	2.34899e-18	2.93154e-15	20098	cers5	Group I
chr24	33723697	33724697	1001	7.07071	7.70884	5.11755	2.45055	3.05631e-18	3.57588e-15	-20817	cavin4b	Group I
chr13	16814372	16815372	1001	7.90833	8.57525	5.70025	2.71371	1.22447e-17	1.34835e-14	292213	kcnma1a	Group I
chr24	448481	449481	1001	7.56644	8.24271	5.26353	2.81286	1.47983e-17	1.53902e-14	46488	zgc:110852	Group I
chr3	45502414	45503414	1001	7.43752	8.07898	5.45737	2.46674	2.80707e-17	2.7657e-14	-132163	mir2195	Group I
chr13	52107944	52108944	1001	6.69462	7.33325	4.73742	2.44941	3.54354e-17	3.31675e-14	-19304	tmem254	Group I
chr13	25119216	25120216	1001	7.56018	8.2085	5.52238	2.52565	4.47888e-17	3.9926e-14	78386	adka	Group I
chr1	35338115	35339115	1001	7.10968	7.70064	5.48824	2.06805	5.06098e-17	4.30644e-14	144046	sc:d189	Group I
chr17_KZ115522v1_alt	19165	20712	1548	5.45434	6.20531	1.97125	3.98373	6.98625e-17	5.6862e-14	75469	atp6v1ba	Group I
chr18	47757178	47758178	1001	6.8018	7.43584	4.8811	2.39775	7.4689e-17	5.82575e-14	-411017	smtla	Group I
chr4	73933824	73934824	1001	5.7185	6.4791	1.96997	4.24078	1.09074e-16	7.85333e-14	-67852	si:cabz01069013.3	Group I
chr4	24936795	24937795	1001	8.40717	9.05473	6.37597	2.51857	1.0627e-16	7.85333e-14	127215	gata3	Group I
chr6	6814500	6815500	1001	6.52202	7.15411	4.61653	2.38965	1.26225e-16	8.75157e-14	12444	dtd1	Group I
chr24	33726081	33727081	1001	7.76208	8.39602	5.84214	2.39212	1.51139e-16	1.01047e-13	-23201	cavin4b	Group I
chr14	47145799	47146799	1001	6.76255	7.42802	4.56859	2.68283	2.42004e-16	1.56218e-13	168041	fstl5	Group I
chr1	5104526	5105526	1001	6.71816	7.37674	4.5892	2.61844	4.27743e-16	2.66912e-13	-170785	spry2	Group I
chr20	37981834	37982834	1001	6.25348	6.91486	4.09855	2.65377	4.67449e-16	2.82279e-13	-49079	angel2	Group I
chr22	7644698	7645698	1001	7.19034	7.83919	5.14805	2.51654	1.883e-15	1.03676e-12	147858	cela1.5	Group I
chr19	12303678	12304678	1001	7.57396	8.12917	6.15566	1.8128	1.84086e-15	1.03676e-12	18178	ncaldb	Group I
chr1_KZ114998v1_alt	293988	294988	1001	5.26918	2.9899	6.31088	-3.10056	1.87924e-15	1.03676e-12	41930	plk1	Group III
chr1	12074826	12075826	1001	5.68222	6.40007	2.84938	3.31666	2.3139e-15	1.23761e-12	6526	xpa	Group I
chrUn_KN150193v1	7829	8829	1001	6.25437	7.06173	0	8.42668	3.29585e-15	1.71384e-12	NA		Group I
chr22	14379675	14380675	1001	6.56375	7.16847	4.85425	2.14531	3.60619e-15	1.82454e-12	263084	bzw1a	Group I
chr19	45645215	45646215	1001	7.85461	8.4931	5.89857	2.41703	4.02305e-15	1.93107e-12	5279	trps1	Group I
chr12	144415	145415	1001	7.68612	8.29935	5.91883	2.21012	3.94068e-15	1.93107e-12	228	dnah9	Group I
chr22	14360740	14361740	1001	6.83272	7.42296	5.21568	2.0342	4.61104e-15	2.15797e-12	244149	bzw1a	Group I
chr13	46201129	46202129	1001	5.83995	3.94343	6.82196	-2.68474	6.98337e-15	3.18851e-12	24123	marcksl1a	Group III
chr22	14415773	14416773	1001	6.94269	7.58253	4.97576	2.4214	1.18028e-14	5.26066e-12	299182	bzw1a	Group I
chr20	3077015	3078015	1001	5.82752	6.48494	3.70919	2.56901	1.71191e-14	7.45277e-12	9000	map3k5	Group I
chr24	10621214	10622214	1001	6.41691	4.85213	7.32965	-2.29161	1.79065e-14	7.61839e-12	208206	myca	Group III
chr1	35393210	35394210	1001	6.45593	7.10123	4.44388	2.46629	2.23355e-14	9.29157e-12	-101075	gab1	Group I
chr4	6639061	6640061	1001	4.73198	0	5.95437	-7.52502	2.53315e-14	1.03088e-11	-24	foxp2	Group III
chr9	38736761	38737761	1001	7.87838	8.48642	6.14664	2.14897	2.87118e-14	1.14359e-11	8764	tas2r3	Group I
chr4_KZ114857v1_alt	193381	194381	1001	5.2535	5.99468	1.99666	3.64069	3.28386e-14	1.21313e-11	35004	usp6nl	Group I
chr10_KZ115332v1_alt	283876	284876	1001	5.72851	6.37008	3.74741	2.41894	3.30059e-14	1.21313e-11	20463	hmgb1a	Group I
chr4_KZ115084v1_alt	103992	105930	1939	6.80423	7.40167	5.142	2.0688	3.30501e-14	1.21313e-11	-3345	gpr85	Group I
chr1	35365877	35366877	1001	6.87433	7.44708	5.36053	1.90304	3.1446e-14	1.21313e-11	-128408	gab1	Group I
chr17	13452579	13453579	1001	6.34853	7.02882	4.00275	2.78991	3.77813e-14	1.36013e-11	353603	pnn	Group I
chr1	34807123	34808123	1001	4.93785	0.0231754	6.13265	-5.6542	4.00583e-14	1.41489e-11	44080	zgc:172122	Group III
chr22	14408118	14409118	1001	7.02233	7.66222	5.05499	2.40933	6.49552e-14	2.25178e-11	291527	bzw1a	Group I
chr18	47771692	47772692	1001	7.04482	7.70197	4.92896	2.56051	1.05762e-13	3.59977e-11	-396503	smtla	Group I
chr1	40765607	40766607	1001	6.51907	7.09345	4.99606	1.90751	1.1236e-13	3.69015e-11	24909	htra3a	Group I
chr11	41508274	41509274	1001	7.51798	8.09166	5.99889	1.89886	1.11721e-13	3.69015e-11	48937	park7	Group I
chr2	32202847	32203847	1001	7.10681	7.72525	5.30289	2.21567	1.2113e-13	3.90959e-11	58940	mycb/fam49ba	Group I
chr21	15832655	15835033	2379	5.44342	6.12412	3.0932	2.80929	1.2674e-13	4.02132e-11	9662	gnrh2	Group I
chr11	27788329	27789329	1001	5.24484	5.94931	2.6065	3.07094	1.42559e-13	4.42543e-11	38704	cstf1	Group I
chr18	3307904	3308904	1001	6.92977	7.5514	5.10274	2.24275	1.44205e-13	4.42543e-11	138493	pak1	Group I
chr22	3327305	3328305	1001	7.46797	8.03837	5.96745	1.8764	1.49932e-13	4.52699e-11	16795	tbxa2r	Group I
chr2	9978583	9979583	1001	6.97754	7.59869	5.15405	2.244	1.57523e-13	4.60754e-11	5396	sec22ba	Group I
chr15	30750471	30752207	1737	7.28338	7.84633	5.82384	1.83174	1.56089e-13	4.60754e-11	65135	msi2b	Group I
chr22	14404873	14405873	1001	6.85203	7.40507	5.44506	1.77005	2.43558e-13	6.9082e-11	288282	bzw1a	Group I
chr20	47490689	47491689	1001	8.23589	8.76296	6.95658	1.62598	2.41552e-13	6.9082e-11	-59	lin28b	Group I
chr17_KZ115525v1_alt	256000	258624	2625	5.91974	6.51501	4.27133	2.04699	2.83507e-13	7.92126e-11	84788	rasgrp3	Group I
chr8	13027735	13028735	1001	8.8548	9.40405	7.46735	1.74286	3.00716e-13	8.27854e-11	-18224	dennd2da	Group I
chr4	40371337	40372337	1001	4.84685	1.94098	5.95482	-3.67224	3.33396e-13	9.04517e-11	622384	si:dkeyp-4c4.1	Group III
chr6_KZ115200v1_alt	119825	120825	1001	5.8949	6.51406	4.08576	2.2233	3.72938e-13	9.97342e-11	73490	trnt1	Group I
chr18	48345728	48346728	1001	7.73891	8.30867	6.24191	1.85959	4.05586e-13	1.06938e-10	-21805	ets1	Group I
chr8_KZ115268v1_alt	202788	203788	1001	6.16734	6.77555	4.43443	2.10985	4.56573e-13	1.18709e-10	-24197	specc1la	Group I
chr3	20563171	20564171	1001	7.89843	8.44113	6.54394	1.70173	4.71324e-13	1.20866e-10	157391	spop	Group I
chr16	40873058	40874058	1001	7.35262	8.02434	5.09682	2.68467	4.94883e-13	1.25192e-10	-80923	gbp	Group I
chr7	46399541	46400541	1001	6.58378	7.16799	5.00338	1.96094	5.37871e-13	1.34253e-10	379971	ccne1	Group I
chr7	51028795	51030430	1636	6.67692	7.22222	5.30947	1.7157	6.28994e-13	1.54931e-10	-73803	col4a5	Group I
chr1	34764474	34765474	1001	4.42827	0	5.65066	-7.19177	8.27722e-13	2.01233e-10	1431	zgc:172122	Group III
chr14_KZ115453v1_alt	185545	186545	1001	6.06407	6.70089	4.12142	2.3632	8.75554e-13	2.10133e-10	133525	f9a	Group I
chr19	25130076	25131076	1001	8.87321	9.50555	6.9658	2.31278	8.91863e-13	2.11338e-10	-16916	ptp4a3a	Group I
chr1	2392873	2393873	1001	6.72858	7.34083	4.96808	2.14145	1.05432e-12	2.4671e-10	55962	ggact.3	Group I
chr22	18716444	18717444	1001	7.52838	8.04181	6.31104	1.55004	1.18518e-12	2.73909e-10	29564	midn	Group I
chr21	15798813	15799813	1001	5.02814	5.78824	1.29477	4.04329	1.28029e-12	2.91405e-10	-24869	gnrh2	Group I
chr17	13445780	13446780	1001	6.95407	7.60879	4.86018	2.50924	1.29202e-12	2.91405e-10	346804	pnn	Group I
chr12	9928273	9929273	1001	5.72758	6.34241	3.94917	2.18065	1.34644e-12	3.00065e-10	47959	ndufa4	Group I
chr5	39473402	39474402	1001	5.42606	6.15382	2.42884	3.37263	2.07455e-12	4.56889e-10	-30234	prdm8b	Group I
chr3	11741758	11742758	1001	6.34766	6.94821	4.66547	2.06535	2.10098e-12	4.5733e-10	-117786	hlfa	Group I
chr8	26960482	26961482	1001	5.3862	6.05138	3.19515	2.61309	2.24774e-12	4.72782e-10	757	slc16a1b	Group I
chr19	25140878	25141878	1001	8.1657	8.74885	6.59159	1.93257	2.23729e-12	4.72782e-10	-27718	ptp4a3a	Group I
chr17	41038947	41039947	1001	6.59235	5.39975	7.39969	-1.78513	2.24639e-12	4.72782e-10	42350	rbks	Group III
chr2	25066635	25067635	1001	8.13374	8.78455	6.0744	2.46498	2.34548e-12	4.87861e-10	47745	stag1a	Group I
chr1	34508500	34510309	1810	4.84574	0	6.04619	-5.85257	2.57584e-12	5.29886e-10	12402	klf12a	Group III
chr13	46202331	46203331	1001	6.24402	4.68032	7.15651	-2.24099	2.70227e-12	5.49854e-10	25325	marcksl1a	Group III
chr1_KZ114998v1_alt	297655	298655	1001	5.06291	3.07778	6.06042	-2.71715	2.7482e-12	5.53186e-10	45597	plk1	Group III
chr10	25851916	25852916	1001	7.29663	7.94406	5.26654	2.42736	3.76631e-12	7.50056e-10	101	trpc4a	Group I
chr4	10073576	10074576	1001	8.49751	9.1266	6.61502	2.26814	4.09626e-12	8.07179e-10	162542	sbf1	Group I
chr21	23745127	23746127	1001	7.40168	7.95355	6.00079	1.73537	4.16464e-12	8.12105e-10	1301	ncam1a	Group I
chr9	9827555	9828555	1001	6.69764	7.32159	4.85369	2.22471	4.2154e-12	8.1353e-10	14094	fstl1b	Group I
chr4	23125398	23126398	1001	5.4729	6.11867	3.45684	2.40875	5.39716e-12	1.02055e-09	148	mdm2	Group I
chr16	40375016	40376016	1001	5.36175	3.27785	6.37528	-2.80847	5.39309e-12	1.02055e-09	34966	mettl6	Group III
chr6	12921841	12922841	1001	7.01752	5.8378	7.82054	-1.76214	5.51214e-12	1.03187e-09	224	cxcr4a	Group III
chr6	34868031	34869031	1001	6.27015	4.69259	7.18594	-2.24822	5.74033e-12	1.06395e-09	-1843	il23r	Group III
chr9	36141284	36143119	1836	7.32669	7.88881	5.87169	1.78832	6.27128e-12	1.15096e-09	240539	atp1a1b	Group I
chr22	6834592	6835592	1001	6.7239	7.34127	4.92757	2.15983	7.17257e-12	1.3036e-09	106006	zgc:171500	Group I
chr18	38885079	38886079	1001	6.03922	6.69114	3.97016	2.44322	7.9895e-12	1.43811e-09	270	arpp19a	Group I
chr9	1237041	1238041	1001	6.32078	6.88136	4.87406	1.777	8.86653e-12	1.58078e-09	75325	stk24a	Group I
chr3_KZ115064v1_alt	156532	157532	1001	6.33668	6.92747	4.71621	1.97102	9.38484e-12	1.6574e-09	219	tlk2	Group I
chr21	22917609	22918609	1001	6.65998	7.18973	5.36812	1.60943	9.95581e-12	1.74167e-09	-7673	guca1d	Group I
chr21	23514144	23515144	1001	6.96185	7.48878	5.6832	1.60386	1.00481e-11	1.74167e-09	-206876	zbtb16a	Group I
chr3	11039832	11040832	1001	5.66719	6.46258	0	5.87922	1.03155e-11	1.77161e-09	-32744	mrps7	Group I
chr1	35389603	35390603	1001	5.6634	6.27163	3.93031	2.09531	1.05791e-11	1.80038e-09	-104682	gab1	Group I
chr7	65309397	65310397	1001	7.38586	7.92139	6.06644	1.63648	1.08751e-11	1.83407e-09	145	vat1l	Group I
chr17	13451066	13452066	1001	6.60887	7.24202	4.69506	2.29407	1.21399e-11	2.02909e-09	352090	pnn	Group I
chr3	36194558	36195558	1001	7.7572	8.33258	6.22845	1.86332	1.32133e-11	2.18896e-09	15255	csnk1da	Group I
chr3	54991986	54992986	1001	8.04747	8.60834	6.59921	1.77307	1.37969e-11	2.26559e-09	431	rhbdf1a	Group I
chr19	28569955	28570955	1001	7.75901	8.41739	5.63186	2.50944	1.44431e-11	2.35108e-09	154465	mir7145	Group I
chr19	7642605	7643605	1001	6.80232	7.3784	5.26951	1.85691	1.65545e-11	2.67156e-09	6163	cgnb	Group I
chr3	31783080	31784080	1001	9.03704	9.58075	7.67751	1.6775	1.70517e-11	2.72827e-09	157	kcnh6a	Group I
chr2	2162923	2163923	1001	6.34428	5.20357	7.1339	-1.70064	2.19981e-11	3.48987e-09	-5124	higd1a	Group III
chr11	21138187	21139187	1001	7.53397	8.16378	5.64597	2.255	2.22447e-11	3.49934e-09	649	il10	Group I
chr2_KZ115050v1_alt	308313	309313	1001	5.79445	6.43435	3.82703	2.33502	2.25692e-11	3.5208e-09	-271869	mir181a-5	Group I
chr4	12322782	12323782	1001	5.72301	4.46148	6.55261	-1.8436	2.81529e-11	4.35556e-09	-54	il17ra1a	Group III
chr23	14799683	14800683	1001	5.05745	5.79291	1.91747	3.52712	2.84572e-11	4.36655e-09	25267	sla2	Group I
chr2	31672444	31673444	1001	7.54109	8.10064	6.09989	1.75314	3.21309e-11	4.89016e-09	13464	e2f5	Group I
chrUn_KN150664v1	1273	2273	1001	4.6964	0	5.89405	-5.64291	3.33439e-11	5.03386e-09	NA		Group III
chr17_KZ115522v1_alt	45026	46026	1001	5.01317	5.75064	1.83311	3.51043	3.44408e-11	5.11693e-09	49882	atp6v1ba	Group I
chr18	3602527	3605150	2624	7.45674	7.94882	6.3303	1.43391	3.43152e-11	5.11693e-09	31438	serp1	Group I
chr7	50722700	50723700	1001	8.16722	8.67499	6.9747	1.49859	3.84441e-11	5.66672e-09	41307	iqgap1	Group I
chr11	40633431	40634431	1001	7.60526	8.17076	6.13186	1.79222	4.10284e-11	6.0004e-09	13235	prxl2b	Group I
chr4	23838738	23839738	1001	5.20959	5.85635	3.18513	2.3888	4.69831e-11	6.81801e-09	124581	celf2	Group I
chr15	20865911	20866911	1001	6.64827	7.19699	5.26353	1.69321	4.84809e-11	6.98126e-09	-27187	aldh3a2a	Group I
chr16	48888289	48889289	1001	8.1247	8.63918	6.90268	1.52608	4.91738e-11	7.02697e-09	174711	brd2b	Group I
chr11	43430298	43431298	1001	6.58111	7.12049	5.24296	1.64521	5.28876e-11	7.50042e-09	29160	vipb	Group I
chr22_KZ115650v1_alt	134802	135802	1001	6.5264	7.05221	5.25295	1.57668	6.42694e-11	9.04604e-09	301	hmox2a	Group I
chr8	8316017	8317017	1001	7.01601	7.59224	5.48231	1.84655	6.60032e-11	9.22075e-09	33136	tsr2	Group I
chr23_KZ115693v1_alt	94195	95195	1001	5.45844	6.11016	3.39112	2.39105	6.74283e-11	9.35005e-09	265	tardbpl	Group I
chr2	50746944	50747944	1001	6.64689	7.28538	4.69087	2.29937	7.39313e-11	1.01764e-08	-74396	adcyap1r1a	Group I
chr18	38875244	38876244	1001	4.8761	5.6065	1.8317	3.36485	7.74604e-11	1.05077e-08	-9565	arpp19a	Group I
chr20	47495699	47496699	1001	6.45134	7.04195	4.83202	1.93939	7.7118e-11	1.05077e-08	4951	lin28b	Group I
chr18	865808	866808	1001	6.37576	6.96682	4.75364	1.93813	8.18206e-11	1.10193e-08	32565	parp6a	Group I
chr16	36106108	36107108	1001	6.89862	5.71603	7.70261	-1.73126	1.09658e-10	1.46628e-08	11674	mrps15	Group III
chr1	40794281	40795281	1001	5.10168	5.7784	2.79409	2.63691	1.13743e-10	1.48964e-08	53583	htra3a	Group I
chr18	16051675	16052675	1001	6.44673	6.99835	5.04711	1.69232	1.12595e-10	1.48964e-08	71163	sspn	Group I
chr22	24623495	24624495	1001	7.95109	8.48621	6.63364	1.6129	1.13792e-10	1.48964e-08	59	mcoln2	Group I
chr24	26385993	26386993	1001	6.88478	5.75544	7.6704	-1.668	1.18399e-10	1.53918e-08	-2515	skilb	Group III
chr7	22819500	22821345	1846	7.39342	7.92177	6.10815	1.58168	1.40709e-10	1.8166e-08	-3466	pygmb	Group I
chr21	31974662	31975662	1001	5.93049	6.52726	4.27258	1.96592	1.71902e-10	2.20412e-08	61435	zgc:165573	Group I
chr1	55000131	55001131	1001	6.49952	7.04112	5.15049	1.64472	1.79621e-10	2.28742e-08	8259	zgc:136864	Group I
chr13	11560924	11561924	1001	7.35705	7.91238	5.93815	1.70981	2.0462e-10	2.58817e-08	10970	desi2	Group I
chr20	36571152	36572152	1001	6.70388	7.31654	4.94056	2.07622	2.29664e-10	2.88544e-08	-11696	enah	Group I
chr20	23308154	23309154	1001	6.83714	7.41016	5.32183	1.81212	2.32311e-10	2.89924e-08	-6588	fryl	Group I
chr13_KZ115408v1_alt	94103	95103	1001	5.49643	6.14395	3.46551	2.34506	2.35055e-10	2.91406e-08	NA		Group I
chr1	54996061	54997752	1692	8.25337	8.74337	7.13539	1.4095	2.4081e-10	2.96576e-08	11983	zgc:136864	Group I
chr25	17148128	17149128	1001	6.67126	5.59727	7.43679	-1.596	2.42778e-10	2.97046e-08	-95945	kdm7ab	Group III
chr11	6316684	6317684	1001	7.11264	7.75892	5.09229	2.34941	2.45469e-10	2.98388e-08	21814	ranbp3a	Group I
chr3	9588362	9589362	1001	6.09162	6.87401	1.44923	4.78058	2.5241e-10	3.01034e-08	157	trap1	Group I
chr24	10834079	10835079	1001	6.67759	5.64893	7.42586	-1.5431	2.52121e-10	3.01034e-08	62741	fam49bb	Group III
chr12	34277686	34278686	1001	6.17369	5.12163	6.93097	-1.56941	2.5247e-10	3.01034e-08	4840	socs3b	Group III
chr16	51192261	51193261	1001	7.1433	7.66585	5.88489	1.54517	2.55366e-10	3.0256e-08	11718	hmgn2	Group I
chr23	33934768	33936380	1613	7.23813	7.74904	6.0319	1.49388	2.61023e-10	3.07317e-08	-12282	si:ch211-148l7.4	Group I
chr5	33944482	33945482	1001	6.61623	7.2136	4.95447	1.95894	2.84405e-10	3.32754e-08	-9586	si:dkeyp-72a4.1	Group I
chr21	11556141	11557141	1001	6.14056	4.78933	6.99713	-1.91339	3.39016e-10	3.94185e-08	-3541	cd8a	Group III
chr15_KZ115483v1_alt	262530	264520	1991	5.57612	6.21848	3.58857	2.3107	3.45782e-10	3.99306e-08	114941	dlc	Group I
chr25	33251695	33252695	1001	6.09869	6.63764	4.76263	1.62032	3.47687e-10	3.99306e-08	-3897	lactb	Group I
chr15	3325061	3326061	1001	6.59352	5.61282	7.3227	-1.48711	3.79358e-10	4.33024e-08	40877	foxo1a	Group III
chr24_KZ115708v1_alt	381588	382588	1001	5.58574	6.18855	3.88885	1.99077	4.35471e-10	4.94061e-08	-7092	pan3	Group I
chr6	12916601	12918299	1699	6.44059	5.39466	7.19552	-1.55658	4.4869e-10	5.05992e-08	-4667	cxcr4a	Group III
chr14	44353583	44354583	1001	6.46569	7.05541	4.85181	1.90375	4.74701e-10	5.25822e-08	419770	si:dkey-109l4.3	Group I
chr6	34869376	34870376	1001	5.85027	4.5424	6.69407	-1.85469	4.69733e-10	5.25822e-08	-498	il23r	Group III
chr4	29965925	29967836	1912	4.46007	0	5.65328	-5.32544	4.72762e-10	5.25822e-08	-197577	znf1119	Group III
chr17	50382829	50383829	1001	6.76063	7.38078	4.94435	2.11911	4.80251e-10	5.2669e-08	-72357	si:ch73-50f9.4	Group I
chr8	23441347	23442347	1001	5.29388	3.86624	6.17176	-1.99522	4.81111e-10	5.2669e-08	-25561	gpr173	Group III
chr2	24060834	24061834	1001	7.49697	8.03901	6.14573	1.62884	5.33649e-10	5.80808e-08	-19256	kcnh2a	Group I
chr8	53018669	53019669	1001	7.54313	8.09024	6.1665	1.65024	5.98089e-10	6.47181e-08	-4370	mir181a-2	Group I
chr19	42881382	42882382	1001	7.29803	7.82586	6.01522	1.55522	6.5621e-10	7.05991e-08	-33537	mir128-2	Group I
chr6	10679652	10680652	1001	6.37207	6.89454	5.11407	1.53512	7.00631e-10	7.49475e-08	73355	ola1	Group I
chr21	24676375	24677375	1001	6.83603	7.44955	5.06679	2.0587	7.37927e-10	7.84886e-08	140635	anapc13	Group I
chrUn_KN150664v1	2273	3878	1606	4.41507	0.629445	5.57641	-4.34997	7.44427e-10	7.87326e-08	NA		Group III
chr12_KZ115372v1_alt	422578	423578	1001	4.5766	5.38395	0	6.7338	7.54722e-10	7.9373e-08	-42306	atpaf2	Group I
chr19	35103727	35104727	1001	7.20104	7.73971	5.86637	1.60892	7.66338e-10	8.01444e-08	-68370	bmp8a	Group I
chr7	17995836	17996836	1001	6.17826	6.73239	4.76566	1.69154	7.82519e-10	8.1382e-08	42695	taf6l	Group I
chr4	815235	816235	1001	7.88285	8.39054	6.69064	1.46824	8.19824e-10	8.38946e-08	117	dpysl5b	Group I
chr22	10576260	10577975	1716	6.66178	5.78289	7.3473	-1.36713	8.24605e-10	8.38946e-08	3069	si:dkey-42i9.7	Group III
chr5	15455870	15456870	1001	6.33524	5.22558	7.11384	-1.61917	8.11454e-10	8.38946e-08	-39000	suds3	Group III
chr1	14020224	14021224	1001	4.37185	0.0453531	5.55256	-4.85225	8.21646e-10	8.38946e-08	279	hpf1	Group III
chr3	20769967	20770967	1001	6.75639	7.28276	5.48038	1.54793	8.4811e-10	8.58196e-08	-49405	spop	Group I
chr10_KZ114918v1_alt	139976	141447	1472	5.54053	6.1488	3.80721	2.00768	8.78313e-10	8.79713e-08	-147151	bhlha9	Group I
chr21	26803492	26804492	1001	5.94306	6.5256	4.37256	1.8466	8.78773e-10	8.79713e-08	70647	pcxa	Group I
chr17	16398970	16399970	1001	6.55428	7.10439	5.16238	1.6619	9.14324e-10	9.10434e-08	-24251	efcab11	Group I
chr10_KZ115335v1_alt	146207	147207	1001	4.86596	5.56066	2.35357	2.79078	1.0441e-09	1.03416e-07	11740	setd1ba	Group I
chr7	26361473	26362473	1001	6.95854	7.48157	5.69793	1.52942	1.07954e-09	1.06363e-07	37917	zanl	Group I
chr23	6161928	6162928	1001	6.1322	5.07925	6.88981	-1.55367	1.09771e-09	1.07588e-07	84925	mybpha	Group III
chr3	26438987	26439987	1001	6.54134	7.08829	5.16558	1.63497	1.31869e-09	1.28572e-07	85339	xylt1	Group I
chr22_KZ115650v1_alt	122719	123719	1001	6.73305	7.34992	4.94023	2.07	1.3714e-09	1.33019e-07	12384	hmox2a	Group I
chr3	29197519	29199959	2441	7.17834	7.67264	6.04274	1.41197	1.38107e-09	1.33266e-07	245464	lgals2a	Group I
chr13	24961147	24962147	1001	6.35806	6.88587	5.07534	1.54275	1.46836e-09	1.40963e-07	118790	dusp13a	Group I
chr18	16082947	16083947	1001	6.41509	6.91521	5.25522	1.43274	1.54065e-09	1.47148e-07	39891	sspn	Group I
chr5	58453852	58454852	1001	5.56497	4.39272	6.36546	-1.6786	1.61872e-09	1.5382e-07	-775	slc37a2	Group III
chr13	35774467	35775467	1001	6.30108	5.26249	7.05319	-1.53078	1.65332e-09	1.56314e-07	9650	agpat4	Group III
chr18	31655361	31656361	1001	6.60838	7.10527	5.46205	1.42176	1.74781e-09	1.64417e-07	45117	dhx36	Group I
chr10	31808989	31810949	1961	7.15526	6.33421	7.81393	-1.29618	1.83364e-09	1.71628e-07	711	foxo1b	Group III
chr9	37888783	37889783	1001	6.22519	6.75137	4.95008	1.537	1.84792e-09	1.72105e-07	38822	sec22a	Group I
chr19	5312755	5313755	1001	7.91739	8.42379	6.73079	1.45416	1.88269e-09	1.74475e-07	-5201	si:dkeyp-113d7.1	Group I
chr22_KZ115652v1_alt	112961	113961	1001	5.86355	6.46429	4.18009	1.94659	2.06593e-09	1.90513e-07	-22861	si:dkey-222p3.1	Group I
chr7	33730357	33731357	1001	6.5366	5.64241	7.22897	-1.37447	2.11302e-09	1.939e-07	-47094	tle3b	Group III
chr18	35453969	35454969	1001	5.95566	4.96493	6.6889	-1.4767	2.12823e-09	1.94344e-07	6027	itpkcb	Group III
chr15	23932945	23933945	1001	7.34774	7.8747	6.06896	1.5372	2.21038e-09	2.00866e-07	9381	appbp2	Group I
chrUn_KN150633v1	13152	14152	1001	8.0588	8.54477	6.9571	1.37254	2.28742e-09	2.06862e-07	NA		Group I
chr25	13574262	13575262	1001	7.54438	8.06569	6.29168	1.5134	2.33699e-09	2.10329e-07	-21628	ano10b	Group I
chr4	11652888	11653888	1001	6.68246	5.68641	7.41784	-1.48176	2.37799e-09	2.12995e-07	-42597	mkln1	Group III
chr9	25037856	25038856	1001	6.18812	6.72242	4.8746	1.5738	2.52606e-09	2.2518e-07	117679	slc39a10	Group I
chr1_KZ114998v1_alt	230826	231826	1001	5.09643	3.65065	5.97918	-1.98328	2.54784e-09	2.26045e-07	365	ndufab1a	Group III
chr11_KZ115354v1_alt	132193	133193	1001	4.6292	2.49784	5.64998	-2.72366	2.60126e-09	2.29696e-07	105634	ikbke	Group III
chr5	31747518	31748518	1001	6.38581	6.9663	4.82739	1.81048	2.6987e-09	2.37182e-07	25191	fam102ab	Group I
chr15	35188831	35189831	1001	8.07764	8.57879	6.91343	1.42741	2.80263e-09	2.45165e-07	23080	agfg1a	Group I
chr16	29513944	29514944	1001	5.28229	4.03316	6.10799	-1.7527	2.94775e-09	2.5666e-07	-52	ctss2.2	Group III
chr3	42558492	42560417	1926	7.07668	7.59305	5.84625	1.48953	3.04347e-09	2.63768e-07	-359447	psmg3	Group I
chr1	35232409	35233985	1577	5.54695	6.12151	4.02292	1.77727	3.106e-09	2.67946e-07	38628	sc:d189	Group I
chr8	20086471	20087471	1001	7.65918	8.19469	6.33983	1.57275	3.26381e-09	2.80268e-07	51083	rfx2	Group I
chr3	39688678	39689678	1001	6.99061	7.45441	5.97445	1.29059	3.30734e-09	2.8271e-07	6880	b9d1	Group I
chr8_KZ115269v1_alt	203808	204808	1001	4.90029	5.59296	2.4127	2.71657	3.32437e-09	2.82874e-07	-25796	smarcb1a	Group I
chr8	26007721	26008721	1001	7.65195	8.1175	6.62928	1.29368	3.59244e-09	3.04301e-07	231	xpc	Group I
chr23	36728756	36729756	1001	5.8047	4.82846	6.53205	-1.45348	3.6818e-09	3.10465e-07	-1494	tspan31	Group III
chr22_KZ115649v1_alt	205718	206718	1001	5.63911	6.23981	3.95599	1.93205	3.7363e-09	3.13648e-07	-9729	LOC792509	Group I
chr6	52289620	52290620	1001	7.49258	6.57316	8.196	-1.39395	3.81474e-09	3.18803e-07	47865	zc3h10	Group III
chr4	11690035	11691035	1001	6.98088	6.02854	7.69834	-1.42766	3.98872e-09	3.30393e-07	-5450	mkln1	Group III
chr20_KZ115597v1_alt	181727	182727	1001	4.33743	1.04405	5.47318	-3.81558	3.98166e-09	3.30393e-07	-77851	ppil4	Group III
chr22	11513899	11515824	1926	7.02735	6.18386	7.69663	-1.31273	4.21413e-09	3.47527e-07	-5387	sgsh	Group III
chr21_KZ115619v1_alt	139604	140604	1001	5.05399	3.55761	5.94987	-2.02386	4.30235e-09	3.53245e-07	113088	p2rx4a	Group III
chr25	31432735	31433735	1001	6.29149	5.30887	7.02145	-1.45788	4.38382e-09	3.58363e-07	277	zgc:172145	Group III
chr21	23590962	23591962	1001	6.55897	7.09727	5.22611	1.57663	4.41612e-09	3.59434e-07	155466	ncam1a	Group I
chr20	31370202	31371202	1001	6.00485	5.02483	6.73374	-1.45653	4.46975e-09	3.62224e-07	56688	usta	Group III
chr2	32140184	32141184	1001	7.10763	7.64996	5.75495	1.59624	4.756e-09	3.8376e-07	121603	mycb/fam49ba	Group I
chr16	48894174	48895174	1001	7.40205	7.92761	6.12983	1.52041	4.87258e-09	3.9148e-07	180596	brd2b	Group I
chr9_KZ115288v1_alt	237589	238589	1001	6.29536	6.86239	4.81355	1.71614	5.42939e-09	4.34351e-07	-70863	crygm3	Group I
chr24	10542859	10543859	1001	6.49702	6.98873	5.37205	1.38281	5.50581e-09	4.3859e-07	129851	myca	Group I
chr2	35488161	35489161	1001	6.85134	5.96098	7.542	-1.35945	5.76723e-09	4.57469e-07	252	kiaa0040	Group III
chr22	14381391	14384035	2645	7.22006	7.66625	6.26761	1.22639	5.80815e-09	4.5877e-07	265622	bzw1a	Group I
chr5	15389386	15390386	1001	5.84796	4.76452	6.61699	-1.56079	6.11882e-09	4.79265e-07	38932	pebp1	Group III
chr11_KZ115354v1_alt	154884	156674	1791	5.03863	3.52468	5.93894	-2.03772	6.09984e-09	4.79265e-07	82548	ikbke	Group III
chr3	43809790	43810790	1001	6.78172	5.78707	7.51654	-1.46516	6.40521e-09	4.99606e-07	11091	snn	Group III
chr25	8901055	8902055	1001	6.59606	7.0926	5.45116	1.39957	6.49817e-09	5.02669e-07	15360	furinb	Group I
chr5_KZ115101v1_alt	56285	57939	1655	4.86513	3.16882	5.80766	-2.23726	6.49587e-09	5.02669e-07	-186227	rchy1	Group III
chr11	45321412	45322412	1001	6.28726	5.38374	6.98375	-1.3707	6.93746e-09	5.34441e-07	21243	mafgb	Group III
chr2	37653431	37654431	1001	7.39642	7.93732	6.05082	1.58156	7.32755e-09	5.62179e-07	-21035	insra	Group I
chr9_KZ115288v1_alt	216208	217208	1001	6.03057	6.5342	4.85581	1.42444	7.37267e-09	5.63332e-07	-49482	crygm3	Group I
chr11	2368200	2369200	1001	4.94627	5.60751	2.79264	2.37006	7.67565e-09	5.84099e-07	-22949	igfbp6a	Group I
chr1	40349148	40350148	1001	6.82382	7.33929	5.59742	1.46851	7.85191e-09	5.95092e-07	85952	zgc:56493	Group I
chr4	11717064	11718064	1001	5.67751	4.59032	6.44793	-1.5572	8.11518e-09	6.12565e-07	21579	mkln1	Group III
chr15	41491862	41493769	1908	7.61325	8.1104	6.46585	1.398	8.99696e-09	6.73693e-07	-181521	usp16	Group I
chr15_KZ115476v1_alt	42475	44355	1881	5.8442	4.77629	6.60746	-1.53744	8.98155e-09	6.73693e-07	-50372	med29	Group III
chr8	36499977	36500977	1001	6.20903	5.10149	6.98687	-1.5802	9.17086e-09	6.83978e-07	169	slc7a4	Group III
chr7	72796366	72797366	1001	6.19862	6.77983	4.63595	1.78758	9.32121e-09	6.92433e-07	218968	mrpl21	Group I
chr10	15985478	15986478	1001	6.56604	7.05328	5.45927	1.36231	9.47961e-09	7.01416e-07	25143	mir24-1	Group I
chr6	7977432	7978432	1001	6.90038	7.46632	5.42454	1.70143	9.73224e-09	7.17274e-07	321	palm3	Group I
chr4	3327913	3328913	1001	6.66425	7.17433	5.46169	1.44791	9.98892e-09	7.33304e-07	25177	pik3cg	Group I
chr8	11486331	11487331	1001	7.4079	8.01343	5.69293	1.93639	1.01288e-08	7.40668e-07	50708	tjp2b	Group I
chr7	31584602	31585602	1001	6.24845	6.74504	5.10335	1.39659	1.02308e-08	7.44469e-07	-143676	cilp	Group I
chr8	20622874	20623874	1001	5.07387	3.76226	5.9188	-1.79549	1.02603e-08	7.44469e-07	119964	csnk1g2b	Group III
chr8	43493299	43494299	1001	7.44751	8.01412	5.96801	1.69854	1.12721e-08	8.14728e-07	81136	ncor2	Group I
chr23	37055787	37056787	1001	5.73885	4.73338	6.47799	-1.468	1.2078e-08	8.69616e-07	29672	ints11	Group III
chr7	72780673	72781673	1001	6.63462	7.22251	5.03195	1.82124	1.22265e-08	8.76937e-07	203275	mrpl21	Group I
chr19	26250063	26251063	1001	6.64014	7.21797	5.09726	1.75797	1.28982e-08	9.21579e-07	-15343	dtnbp1b	Group I
chr12	286965	287965	1001	7.28834	7.7702	6.20296	1.3344	1.3179e-08	9.38063e-07	-33	map2k4b	Group I
chr22	14705343	14706343	1001	6.14846	6.6958	4.77072	1.61257	1.35472e-08	9.56992e-07	-130501	gtpbp1l	Group I
chr24	135900	136900	1001	6.79034	5.76134	7.53875	-1.49041	1.35117e-08	9.56992e-07	16720	tgfbr1b	Group III
chr6	43802697	43804240	1544	6.34889	5.47034	7.03427	-1.33594	1.47667e-08	1.03922e-06	79227	foxp1b	Group III
chr17	16444720	16445720	1001	7.03189	7.64673	5.25332	1.9887	1.51996e-08	1.06568e-06	21499	efcab11	Group I
chr3	42921468	42922468	1001	5.44679	4.32106	6.23114	-1.58795	1.54941e-08	1.08228e-06	-1375	tmem184a	Group III
chr1	20067349	20068349	1001	5.43664	6.0224	3.84693	1.80799	1.57817e-08	1.09826e-06	288	mettl14	Group I
chr3	33869128	33870966	1839	7.34923	7.83862	6.23377	1.36258	1.59768e-08	1.10773e-06	-48463	alkbh7	Group I
chr9	40071078	40072078	1001	6.28569	6.82371	4.95417	1.55566	1.61799e-08	1.11767e-06	-59905	ikzf2	Group I
chr17	13608379	13610069	1691	6.71909	7.18916	5.6794	1.29636	1.67175e-08	1.15056e-06	509748	pnn	Group I
chr1	39361817	39362817	1001	6.76354	7.21964	5.77569	1.24636	1.68592e-08	1.15606e-06	11594	mir2197	Group I
chr19	7636640	7637640	1001	7.33327	7.79327	6.33116	1.25826	1.72747e-08	1.17206e-06	198	cgnb	Group I
chr3	25183673	25184673	1001	5.73515	4.7365	6.47157	-1.45285	1.7215e-08	1.17206e-06	-11793	il2rb	Group III
chr5	14342212	14343212	1001	6.64641	5.38619	7.4756	-1.72807	1.72804e-08	1.17206e-06	1935	tet3	Group III
chr2	9976012	9977012	1001	6.49421	7.02303	5.2067	1.51708	1.79453e-08	1.21277e-06	2825	sec22ba	Group I
chr7	12370116	12371116	1001	4.86023	5.53385	2.58489	2.49419	1.81659e-08	1.22326e-06	-457	saxo2	Group I
chr9	41409286	41410986	1701	6.77143	5.86128	7.47082	-1.36408	1.82901e-08	1.2272e-06	-8572	nab1b	Group III
chr4	24913651	24914651	1001	7.37558	7.9356	5.93179	1.65692	1.85996e-08	1.24352e-06	150359	gata3	Group I
chr21_KZ115628v1_alt	263129	264129	1001	8.81594	9.36148	7.44724	1.58657	1.87166e-08	1.24689e-06	138	birc2	Group I
chr17	6712617	6714352	1736	7.18181	7.69044	5.98553	1.43177	1.89041e-08	1.25491e-06	24795	vsnl1b	Group I
chr2	59264907	59265907	1001	4.34757	1.62612	5.43921	-3.20441	1.90098e-08	1.25747e-06	125116	ftr39p	Group III
chr1	2066975	2067975	1001	5.4458	6.04998	3.73983	1.90234	1.92418e-08	1.26834e-06	-6056	oxgr1a.3	Group I
chr17	45096681	45097681	1001	6.50203	7.03465	5.19657	1.5249	1.95352e-08	1.28315e-06	7446	aldh6a1	Group I
chr19	12307580	12308580	1001	8.20945	8.69864	7.09477	1.35836	1.98484e-08	1.29464e-06	14276	ncaldb	Group I
chr3	25481960	25482960	1001	7.1731	7.64863	6.11249	1.30875	1.98431e-08	1.29464e-06	8510	grb2b	Group I
chr22	14521570	14522570	1001	6.2664	6.77368	5.076	1.42652	2.03128e-08	1.32033e-06	-314274	gtpbp1l	Group I
chr22	14402949	14403949	1001	6.15243	6.65784	4.97007	1.41384	2.09801e-08	1.35899e-06	286358	bzw1a	Group I
chr13	25087664	25088664	1001	6.76638	7.36197	5.11599	1.84508	2.11668e-08	1.36636e-06	109938	adka	Group I
chr24	10619950	10620950	1001	5.52719	4.42659	6.30251	-1.55691	2.17e-08	1.39596e-06	206942	myca	Group III
chr18	40527690	40528690	1001	6.3832	5.49496	7.07292	-1.34041	2.20602e-08	1.41427e-06	-19225	chrna5	Group III
chr14	51199807	51200807	1001	5.90359	6.48187	4.35808	1.75141	2.27466e-08	1.4533e-06	155959	pdlim7	Group I
chr3	52768415	52769415	1001	6.66864	7.18543	5.43636	1.45629	2.32992e-08	1.48354e-06	84359	pgls	Group I
chr2	12241946	12242946	1001	6.37759	6.85155	5.32306	1.30396	2.33951e-08	1.4846e-06	-13383	prtfdc1	Group I
chr2	32143148	32144148	1001	5.76524	6.36791	4.06922	1.8937	2.37091e-08	1.49944e-06	118639	mycb/fam49ba	Group I
chr24	450151	451151	1001	5.70387	6.25777	4.29241	1.62624	2.38713e-08	1.50462e-06	48158	zgc:110852	Group I
chr13	11550202	11551202	1001	8.12138	8.61031	7.00775	1.35239	2.5471e-08	1.60006e-06	248	desi2	Group I
chr21	42483100	42485019	1920	6.81546	7.42394	5.08076	1.92927	2.56184e-08	1.60394e-06	-383589	gabra1	Group I
chr15	14640379	14641379	1001	5.56032	4.44051	6.34256	-1.56866	2.62269e-08	1.63656e-06	1308	si:dkey-260j18.2	Group III
chr18_KZ115552v1_alt	168532	169532	1001	5.65703	6.23966	4.086	1.76534	2.65176e-08	1.64819e-06	43520	rfx4	Group I
chr1_KZ115033v1_alt	62394	64360	1967	5.80744	6.38666	4.25648	1.74366	2.65894e-08	1.64819e-06	-45348	klf12a	Group I
chr3	42170797	42171797	1001	6.44294	6.98331	5.09996	1.55662	2.66995e-08	1.64955e-06	20125	zgc:194207	Group I
chr23	9112233	9113233	1001	6.85187	7.38995	5.5201	1.54428	2.73004e-08	1.67562e-06	-107727	rps21	Group I
chr17	17948005	17949005	1001	8.07932	8.59796	6.83872	1.46314	2.72911e-08	1.67562e-06	82	hhipl1	Group I
chr20	17266337	17267337	1001	6.53745	7.1547	4.7419	1.98357	2.7774e-08	1.69911e-06	-360240	psma6b	Group I
chr21	16204541	16205541	1001	6.27816	5.27255	7.01737	-1.45311	2.82477e-08	1.72247e-06	14428	tnfrsfa	Group III
chr18	1590262	1591262	1001	6.33988	6.83487	5.20141	1.37159	2.84367e-08	1.72277e-06	-176087	pepd	Group I
chr23	35839021	35841730	2710	7.31778	6.56239	7.94396	-1.19891	2.83794e-08	1.72277e-06	-19128	nr1d4a	Group III
chr11	21303470	21304470	1001	4.71845	5.43584	1.89278	2.92273	2.91295e-08	1.75905e-06	-37096	dyrk3	Group I
chr12_KZ114926v1_alt	131225	132225	1001	4.10733	4.91469	0	6.07592	2.96722e-08	1.78606e-06	17295	xrcc6	Group I
chr24	36968866	36969866	1001	5.69966	6.29874	4.02693	1.85909	3.06357e-08	1.83814e-06	-111405	kcnc3b	Group I
chr5	62800700	62801700	1001	6.16973	5.20726	6.89141	-1.40926	3.09258e-08	1.84962e-06	193	adora2b	Group III
chr3	26442832	26443832	1001	6.51411	7.00759	5.38192	1.36586	3.12937e-08	1.86566e-06	81494	xylt1	Group I
chr1	34777711	34778711	1001	3.91721	0	5.12572	-5.65173	3.15213e-08	1.87327e-06	14668	zgc:172122	Group III
chr11_KZ115354v1_alt	136015	137015	1001	4.34943	2.03706	5.3955	-2.79517	3.16518e-08	1.87507e-06	101812	ikbke	Group III
chr22	25042221	25043221	1001	6.12381	6.64681	4.86336	1.48259	3.39734e-08	2.00625e-06	-6842	dzank1	Group I
chr8	43500570	43501570	1001	7.88959	8.41807	6.60372	1.49772	3.4301e-08	2.01923e-06	73865	ncor2	Group I
chr25	730425	731425	1001	5.95158	6.45778	4.76581	1.41358	3.44465e-08	2.02144e-06	21332	tmem117	Group I
chr3	58686494	58687494	1001	6.25261	6.79216	4.91367	1.55437	3.52645e-08	2.04418e-06	-36971	dhrs7ca	Group I
chr2	32737620	32738620	1001	8.03599	8.5297	6.90281	1.36586	3.50434e-08	2.04418e-06	-5687	klhl18	Group I
chr19	7927053	7928775	1723	6.62385	5.79155	7.28787	-1.2775	3.5118e-08	2.04418e-06	-2090	si:dkey-266f7.4	Group III
chr6	50521473	50522473	1001	6.7643	5.83991	7.46988	-1.3686	3.52708e-08	2.04418e-06	70171	mych	Group III
chr8	23438550	23439550	1001	5.76239	4.74868	6.50481	-1.45789	3.55494e-08	2.05303e-06	-22764	gpr173	Group III
chr21	11559931	11560931	1001	5.47067	4.15986	6.31536	-1.76288	3.56428e-08	2.05303e-06	249	cd8a	Group III
chr25	773865	774865	1001	7.77281	8.20121	6.88118	1.1517	3.80802e-08	2.18669e-06	106	irak4	Group I
chr7	24196055	24197055	1001	5.92819	5.00005	6.63538	-1.37031	3.84773e-08	2.20274e-06	8100	gmpr2	Group III
chr19_KZ115592v1_alt	86048	87048	1001	4.59647	5.35278	0.972537	3.63452	4.33016e-08	2.47136e-06	26522	tmem54b	Group I
chr1	39387700	39388700	1001	7.5521	8.04932	6.4044	1.37505	4.37303e-08	2.48824e-06	357	tenm3	Group I
chr2	32731681	32732681	1001	5.94209	6.43215	4.82388	1.35803	4.46821e-08	2.53469e-06	-11626	klhl18	Group I
chr20	17739825	17740825	1001	7.37741	7.90122	6.1132	1.47289	4.60768e-08	2.59806e-06	221	cdh2	Group I
chr3	25439275	25440275	1001	6.65231	7.10072	5.69201	1.21518	4.59654e-08	2.59806e-06	51195	grb2b	Group I
chr23	27401126	27402126	1001	6.67253	5.86773	7.32336	-1.24466	4.81104e-08	2.70458e-06	40907	dip2ba	Group III
chr2	32148659	32150577	1919	8.13066	8.67	6.79272	1.5381	5.03642e-08	2.82281e-06	112669	mycb/fam49ba	Group I
chr13	27502256	27504099	1844	7.39461	7.93632	6.04504	1.54851	5.14087e-08	2.8642e-06	-149175	ddx43	Group I
chr13_KZ115401v1_alt	276524	277524	1001	7.02735	7.54785	5.7783	1.45893	5.13586e-08	2.8642e-06	88495	mcfd2	Group I
chr5	37340252	37341252	1001	5.34586	5.89953	3.93564	1.60616	5.17268e-08	2.86603e-06	292	wdr44	Group I
chr2	50727424	50728424	1001	6.36274	6.87668	5.14311	1.43033	5.17478e-08	2.86603e-06	-93916	adcyap1r1a	Group I
chr1	35333593	35335530	1938	7.28987	6.42589	7.96862	-1.30275	5.43413e-08	3.0008e-06	139993	sc:d189	Group III
chr1	35223059	35224059	1001	4.96495	5.59561	3.07041	2.05819	5.59657e-08	3.08032e-06	28990	sc:d189	Group I
chr20_KZ115597v1_alt	180322	181322	1001	4.08721	0	5.27159	-4.6715	5.61106e-08	3.08032e-06	-76446	ppil4	Group III
chr15_KZ115483v1_alt	255432	256432	1001	5.17612	5.84173	2.98083	2.33204	5.70791e-08	3.12433e-06	122534	dlc	Group I
chr13	89585	90585	1001	6.7793	7.23632	5.78813	1.23608	5.811e-08	3.17148e-06	-724	pole2	Group I
chr6	60102706	60103706	1001	6.11796	5.11298	6.85691	-1.43895	5.84748e-08	3.18212e-06	1422	pmepa1	Group III
chr3_KZ114854v1_alt	126463	127463	1001	4.96681	5.56639	3.29087	1.85181	5.87705e-08	3.18874e-06	78	slc27a1a	Group I
chr1	11924763	11925763	1001	6.54725	7.03614	5.43376	1.34561	5.89371e-08	3.18874e-06	-46418	iqce	Group I
chr10	43135630	43136630	1001	6.72623	7.2544	5.44182	1.4904	5.9439e-08	3.20662e-06	18432	xrcc4	Group I
chr6	3347781	3348781	1001	6.43911	5.58939	7.11128	-1.28696	6.15621e-08	3.31162e-06	13830	st3gal3a	Group III
chr10_KZ115333v1_alt	174082	175082	1001	5.24303	5.81788	3.71731	1.69835	6.27101e-08	3.36371e-06	NA		Group I
chr21	9178975	9180880	1906	6.45748	5.55146	7.15507	-1.34328	6.37834e-08	3.4115e-06	204425	sdad1	Group III
chr4	11718606	11719606	1001	6.08327	5.25408	6.74582	-1.26634	6.51058e-08	3.47231e-06	23121	mkln1	Group III
chr3	26470595	26471595	1001	7.52779	7.9818	6.54751	1.22684	6.55162e-08	3.48427e-06	53731	xylt1	Group I
chr18	47762439	47763439	1001	6.14111	6.62395	5.05187	1.31492	6.72598e-08	3.56687e-06	-405756	smtla	Group I
chr14_KZ115453v1_alt	247534	248534	1001	5.55959	6.07868	4.31697	1.4473	6.77189e-08	3.58107e-06	195514	f9a	Group I
chr5	17479406	17481214	1809	6.76918	5.89974	7.45042	-1.30454	6.79546e-08	3.58341e-06	-300165	chfr	Group III
chr1	18899929	18900929	1001	6.92999	6.14919	7.56902	-1.21728	6.85973e-08	3.60714e-06	-51444	zgc:195282	Group III
chr6	59810760	59812459	1700	6.34011	5.4963	7.00953	-1.28029	6.91557e-08	3.62632e-06	-21190	ddx3xb	Group III
chr14	2487347	2488347	1001	6.56896	7.16716	4.90195	1.83242	7.06178e-08	3.69264e-06	175	fgf18a	Group I
chr16	29508736	29510443	1708	6.4059	5.56583	7.07357	-1.27528	7.28403e-08	3.79825e-06	463	ctss2.1	Group III
chr21	31240414	31241414	1001	8.97677	9.45601	7.9017	1.30498	7.42277e-08	3.85984e-06	250	tpst1l	Group I
chr5	67661670	67662670	1001	6.90073	6.12262	7.53841	-1.21326	7.46303e-08	3.87003e-06	-1525	zbtb20	Group III
chr24	20166373	20167373	1001	6.27809	6.76899	5.15647	1.34894	7.6066e-08	3.93358e-06	-13931	oxsr1b	Group I
chr19	45649699	45650699	1001	8.68225	9.22893	7.30786	1.55823	8.09293e-08	4.17354e-06	795	trps1	Group I
chr5	25179904	25180904	1001	6.30482	5.45476	6.97715	-1.28299	8.44347e-08	4.34236e-06	95994	paxx	Group III
chr19	14470243	14471243	1001	7.00207	7.51141	5.80272	1.40648	8.7407e-08	4.4829e-06	16437	zdhhc18b	Group I
chr8_KZ115256v1_alt	135657	137438	1782	4.62921	5.31064	2.27102	2.46893	8.81227e-08	4.50726e-06	223692	si:ch211-133l5.7	Group I
chr10_KZ114918v1_alt	144160	145160	1001	5.01878	5.67888	2.87577	2.26555	8.95376e-08	4.56715e-06	-143203	bhlha9	Group I
chr24	440105	441105	1001	6.35442	6.8454	5.23246	1.3409	9.00937e-08	4.58303e-06	38112	zgc:110852	Group I
chr22	10578318	10579318	1001	6.27814	5.33842	6.99027	-1.36893	9.16291e-08	4.63594e-06	1369	si:dkey-42i9.7	Group III
chr11_KZ115354v1_alt	130563	131563	1001	3.99489	0.0379984	5.16319	-4.18374	9.14658e-08	4.63594e-06	107264	ikbke	Group III
chr2	41860197	41861197	1001	7.73833	8.15953	6.87043	1.12229	9.36664e-08	4.72624e-06	343	keap1a	Group I
chr9	537622	539147	1526	6.21405	5.43622	6.85159	-1.20862	9.44843e-08	4.75469e-06	-68356	si:dkey-11f4.16	Group III
chr23	17490531	17491531	1001	5.82508	6.36325	4.49291	1.52812	9.64652e-08	4.84136e-06	-20918	trim101	Group I
chr17	2040350	2041350	1001	5.77997	4.86726	6.48048	-1.34228	9.90431e-08	4.95745e-06	-1363	spint1a	Group III
chr17	11054861	11055861	1001	6.53233	7.08637	5.12015	1.58392	1.01787e-07	5.06767e-06	-39483	dact1	Group I
chr1	9990294	9991294	1001	6.04697	5.1232	6.75227	-1.35187	1.01532e-07	5.06767e-06	36309	pdia2	Group III
chr8	10862312	10863312	1001	8.12089	8.55475	7.21098	1.15855	1.03447e-07	5.13667e-06	69394	nr1h5	Group I
chr17	6737300	6738300	1001	7.3358	7.81323	6.26782	1.29456	1.04099e-07	5.15539e-06	480	vsnl1b	Group I
chrUn_KN150319v1	13579	15564	1986	7.21001	6.25429	7.92888	-1.38136	1.0753e-07	5.31126e-06	NA		Group III
chr17	2019374	2020374	1001	6.36483	5.45148	7.06563	-1.34018	1.08469e-07	5.34353e-06	19613	spint1a	Group III
chr7	22823755	22824755	1001	7.13831	7.59994	6.13024	1.24189	1.09219e-07	5.36636e-06	366	pygmb	Group I
chr14	44347102	44348102	1001	6.35176	6.8845	5.04577	1.4903	1.15049e-07	5.63799e-06	426251	si:dkey-109l4.3	Group I
chr9	38739408	38740408	1001	7.14357	7.5758	6.23911	1.15143	1.16737e-07	5.7058e-06	11411	tas2r3	Group I
chr3	25262648	25263648	1001	7.50418	7.9546	6.53677	1.20882	1.1799e-07	5.75201e-06	5603	mgat3a	Group I
chr4	25031954	25032954	1001	6.5012	7.04822	5.12503	1.55374	1.20059e-07	5.83769e-06	32056	gata3	Group I
chr11	8463409	8464409	1001	7.97191	8.44873	6.90626	1.28889	1.22739e-07	5.95253e-06	-101919	tbl1xr1a	Group I
chr12	4920320	4921320	1001	6.40877	6.93941	5.11273	1.4797	1.26617e-07	6.12475e-06	367	plekhm1	Group I
chr15_KZ115469v1_alt	206777	207777	1001	6.91524	7.36058	5.96575	1.18739	1.28101e-07	6.18052e-06	-104942	hnrnpl2	Group I
chr5	17899059	17900059	1001	5.97024	6.51645	4.59823	1.54975	1.30777e-07	6.27727e-06	107518	zdhhc8b	Group I
chr2	37343677	37344677	1001	6.66006	5.63498	7.40694	-1.44424	1.30517e-07	6.27727e-06	49089	gpr160	Group III
chr24	36339027	36340027	1001	8.08998	8.55317	7.07613	1.2451	1.34917e-07	6.45947e-06	254	grnb	Group I
chr2	48297026	48298026	1001	6.91582	7.39895	5.82542	1.30887	1.36491e-07	6.51815e-06	1404	itm2cb	Group I
chr17	37826736	37827736	1001	6.55977	5.75506	7.21056	-1.2322	1.39026e-07	6.62229e-06	-31380	zfp36l1a	Group III
chr23	29767705	29768705	1001	7.97681	8.46672	6.85919	1.32989	1.41539e-07	6.72492e-06	-16475	ctnnbip1	Group I
chr16	48791104	48792104	1001	6.43312	5.57528	7.10906	-1.28298	1.48247e-07	7.02578e-06	77526	brd2b	Group III
chr24	451475	452475	1001	6.33533	6.87553	4.99319	1.5182	1.5067e-07	7.12258e-06	49482	zgc:110852	Group I
chr3_KZ115077v1_alt	126886	127886	1001	4.9734	5.58678	3.2051	1.90777	1.53243e-07	7.22597e-06	-108298	pmp22a	Group I
chr3	16819227	16820227	1001	5.9523	5.1106	6.62074	-1.26391	1.54369e-07	7.26077e-06	-22258	stk17al	Group III
chr13_KZ115404v1_alt	213895	214895	1001	4.99528	5.60541	3.24931	1.86136	1.65724e-07	7.7753e-06	343	tm9sf3	Group I
chr10_KZ115333v1_alt	172747	173747	1001	5.5584	6.14206	3.98128	1.72505	1.68742e-07	7.87742e-06	NA		Group I
chr22	27196016	27197016	1001	6.04438	6.54326	4.88977	1.36471	1.68476e-07	7.87742e-06	-81297	xpnpep1	Group I
chr22	507826	508826	1001	5.85545	4.93046	6.56129	-1.34349	1.72375e-07	8.02699e-06	-1759	dstyk	Group III
chr11	8630027	8631027	1001	7.41167	7.90164	6.2938	1.32686	1.77178e-07	8.23019e-06	64699	tbl1xr1a	Group I
chr11	10594211	10595211	1001	7.79408	8.34315	6.40753	1.54779	1.79974e-07	8.3394e-06	53453	b3gnt5a	Group I
chr20	9431538	9432538	1001	6.56905	7.06548	5.42466	1.34848	1.81087e-07	8.37024e-06	-4020	rdh14b	Group I
chr20	3086092	3087092	1001	5.0451	5.69061	3.03124	2.1007	1.83562e-07	8.46373e-06	-77	map3k5	Group I
chr22	14385203	14386927	1725	6.57241	7.01729	5.62454	1.18873	1.8582e-07	8.54681e-06	268974	bzw1a	Group I
chr16	51468305	51469305	1001	5.61946	4.58965	6.36818	-1.4392	1.89448e-07	8.6923e-06	-61280	si:ch211-107n13.1	Group III
chr21_KZ115619v1_alt	136692	137692	1001	5.19807	3.88853	6.04237	-1.70639	1.91125e-07	8.7478e-06	110176	p2rx4a	Group III
chr7	8325432	8326432	1001	5.32359	4.31912	6.06235	-1.41432	1.92256e-07	8.77811e-06	-10753	f13a1b	Group III
chr9	9805123	9806123	1001	6.26466	6.7824	5.02811	1.42802	1.95159e-07	8.86742e-06	36526	fstl1b	Group I
chr23	35014458	35015458	1001	6.73691	5.87869	7.41301	-1.27735	1.95007e-07	8.86742e-06	180931	klf15	Group III
chr14_KZ115453v1_alt	248679	250464	1786	5.75188	6.25907	4.56184	1.39004	1.97414e-07	8.94814e-06	197052	f9a	Group I
chr22_KZ115652v1_alt	120455	121455	1001	5.01886	5.62941	3.27008	1.88269	2.00166e-07	9.05099e-06	-30355	si:dkey-222p3.1	Group I
chr6	37770938	37772841	1904	7.16543	7.666	6.00366	1.36212	2.00717e-07	9.05403e-06	-22179	nipa1	Group I
chr16	24565534	24566534	1001	6.19917	5.35694	6.86786	-1.26284	2.03901e-07	9.17555e-06	-4680	si:ch211-79k12.2	Group III
chr20	27512099	27513099	1001	6.1546	6.68479	4.86066	1.46476	2.08673e-07	9.36776e-06	106721	mir203b	Group I
chr22	10571106	10572106	1001	6.49624	5.71307	7.13645	-1.20392	2.09421e-07	9.37885e-06	-857	si:dkey-42i9.6	Group III
chr13_KZ114930v1_alt	197296	198296	1001	5.21023	5.76144	3.81273	1.55997	2.14487e-07	9.58279e-06	47364	galm	Group I
chr24	153616	154616	1001	6.0368	6.57816	4.68896	1.51145	2.19028e-07	9.76239e-06	-12776	lancl2	Group I
chr17	27316367	27318056	1690	6.77474	6.06814	7.37531	-1.12609	2.2257e-07	9.89668e-06	-43923	id3	Group III
chr1_KZ115014v1_alt	83172	84172	1001	6.14796	6.6312	5.0571	1.30145	2.23655e-07	9.92137e-06	115627	tmem144a	Group I
chr13	11799296	11800296	1001	8.43861	8.90658	7.40686	1.25126	2.33294e-07	1.03245e-05	-22374	mir146a	Group I
chr5_KZ115750v1_alt	231868	232868	1001	5.51589	6.05378	4.18507	1.49057	2.34124e-07	1.03368e-05	323	tia1	Group I
chr8	32893328	32894328	1001	8.43221	8.89788	7.4091	1.24345	2.37016e-07	1.04399e-05	375	si:dkey-56i24.1	Group I
chr15	11656562	11657562	1001	6.35046	6.83621	5.24963	1.30722	2.44935e-07	1.07381e-05	12196	slc1a5	Group I
chr10_KZ115332v1_alt	280648	281648	1001	6.20348	6.68584	5.11613	1.29787	2.448e-07	1.07381e-05	23691	hmgb1a	Group I
chr18	35455219	35456219	1001	6.77792	5.86499	7.47853	-1.32438	2.54511e-07	1.11319e-05	4777	itpkcb	Group III
chr3	42245017	42246017	1001	6.25996	6.76002	5.10037	1.35241	2.58272e-07	1.12701e-05	-54095	zgc:194207	Group I
chr17_KZ115537v1_alt	113727	114727	1001	5.66411	6.20525	4.31738	1.49265	2.59221e-07	1.12852e-05	-2406	prox2	Group I
chr2	57042239	57043239	1001	6.26608	6.79487	4.97873	1.45108	2.62435e-07	1.13986e-05	60746	mir7148	Group I
chr1_KZ115017v1_alt	137111	138111	1001	5.14024	5.72124	3.57885	1.68729	2.70884e-07	1.17383e-05	-46217	prom1b	Group I
chr22	38458775	38459775	1001	6.71276	7.18625	5.66001	1.26714	2.82282e-07	1.2204e-05	41	ptk7a	Group I
chr1	2388515	2389515	1001	5.60383	6.09628	4.47585	1.32616	2.83643e-07	1.22064e-05	60320	ggact.3	Group I
chr11	42923240	42924944	1705	7.203	7.69049	6.09514	1.31039	2.83458e-07	1.22064e-05	-5152	pcdh20	Group I
chr13_KZ115404v1_alt	158321	159321	1001	4.95726	5.58084	3.11598	1.91144	2.85384e-07	1.22409e-05	55917	tm9sf3	Group I
chr24	28227211	28228211	1001	5.99493	5.19456	6.6436	-1.21553	2.85918e-07	1.22409e-05	1206	bcl2a	Group III
chrUn_KN150529v1	50193	51193	1001	5.50363	4.55589	6.21915	-1.35399	2.86406e-07	1.22409e-05	NA		Group III
chr22	14414195	14415195	1001	6.62482	7.13851	5.40632	1.40257	2.90252e-07	1.23489e-05	297604	bzw1a	Group I
chr18	16029728	16030728	1001	5.95056	6.43411	4.85848	1.30094	2.89669e-07	1.23489e-05	93110	sspn	Group I
chr20	30595071	30596071	1001	6.40869	6.90046	5.28349	1.32726	2.95984e-07	1.25642e-05	-14976	ccr6a	Group I
chr1	9200165	9201165	1001	5.37658	6.0092	3.46697	1.99689	3.00532e-07	1.27098e-05	1627	chtf18	Group I
chr21	9175381	9176381	1001	5.84318	4.94211	6.53858	-1.31325	3.00772e-07	1.27098e-05	208472	sdad1	Group III
chr3	16821728	16822728	1001	6.18796	5.3384	6.86006	-1.26218	3.04718e-07	1.28476e-05	-19757	stk17al	Group III
chr23	27407723	27408723	1001	5.66499	4.80418	6.34229	-1.27308	3.11947e-07	1.31228e-05	34310	dip2ba	Group III
chr16	26230480	26231480	1001	5.96263	5.11428	6.63417	-1.26094	3.1979e-07	1.34226e-05	1431	arhgef1b	Group III
chr3	54547939	54548939	1001	6.4987	7.00948	5.29305	1.38743	3.20671e-07	1.34294e-05	-3827	angptl6	Group I
chr17	6206088	6207088	1001	7.15994	7.65769	6.01002	1.34177	3.21432e-07	1.34313e-05	-69971	dusp23b	Group I
chr15	26095316	26097903	2588	7.26991	7.76435	6.13374	1.33033	3.24715e-07	1.35081e-05	5211	rtn4rl1b	Group I
chr17	6710299	6711299	1001	6.34806	6.83976	5.22318	1.3235	3.24024e-07	1.35081e-05	27481	vsnl1b	Group I
chr5	25157876	25158876	1001	5.13004	4.035	5.90333	-1.48538	3.30613e-07	1.3723e-05	73966	paxx	Group III
chr6	50517262	50518675	1414	6.58121	5.79765	7.2216	-1.19817	3.33886e-07	1.38282e-05	66167	mych	Group III
chr18	16084042	16085042	1001	5.93405	6.39594	4.92496	1.22811	3.4023e-07	1.40598e-05	38796	sspn	Group I
chr2	42294839	42295839	1001	5.23377	5.77001	3.91093	1.48481	3.45297e-07	1.42378e-05	-60778	apom	Group I
chr1	13987488	13989336	1849	5.20146	4.03702	5.99928	-1.55082	3.46942e-07	1.42742e-05	-20259	elf2b	Group III
chr4	77899883	77900883	1001	5.50854	4.54566	6.23039	-1.3653	3.49494e-07	1.43477e-05	-19604	ttll1	Group III
chr17	6708071	6709071	1001	6.244	6.76287	5.00238	1.41395	3.53921e-07	1.44659e-05	29709	vsnl1b	Group I
chr2	56756195	56757195	1001	8.00734	8.46095	7.02851	1.20172	3.53477e-07	1.44659e-05	-100926	gpx4b	Group I
chr1	14533157	14534157	1001	4.19263	1.36362	5.29408	-3.07534	3.57867e-07	1.45954e-05	19658	mir2185-1	Group III
chr2	11125362	11126362	1001	6.30686	5.41557	6.99794	-1.29784	3.58749e-07	1.45995e-05	-6463	cryz	Group III
chr2	32685658	32687447	1790	7.64389	8.07961	6.72765	1.14995	3.59539e-07	1.45999e-05	-14787	puf60a	Group I
chr18	49223498	49224498	1001	6.20474	6.68274	5.13453	1.27525	3.6526e-07	1.48001e-05	-24391	yif1b	Group I
chr3	3733413	3734413	1001	5.67635	6.27356	4.01567	1.7554	3.72499e-07	1.49961e-05	52797	art4	Group I
chr17	13448926	13449926	1001	5.83358	6.33032	4.68791	1.33044	3.7138e-07	1.49961e-05	349950	pnn	Group I
chr13	45568519	45569519	1001	7.36204	7.82126	6.36278	1.21649	3.72036e-07	1.49961e-05	-13372	ldlrap1b	Group I
chr8	23440315	23441315	1001	6.27774	5.37491	6.97393	-1.30938	3.762e-07	1.51126e-05	-24529	gpr173	Group III
chr16	25502562	25503562	1001	6.5787	7.01946	5.64517	1.16188	3.84725e-07	1.5422e-05	32113	dtnbp1a	Group I
chr11	11137752	11138752	1001	7.11215	7.54841	6.19406	1.15026	3.85896e-07	1.54358e-05	-62938	myom2a	Group I
chr13	45979841	45980841	1001	4.76325	5.43186	2.5386	2.28556	4.13775e-07	1.65157e-05	33	bsdc1	Group I
chr4	23840041	23841041	1001	4.72611	5.34886	2.89089	1.90914	4.16699e-07	1.65618e-05	123278	celf2	Group I
chr12	8872845	8873845	1001	6.53159	6.99352	5.5224	1.22177	4.16523e-07	1.65618e-05	50607	reep3b	Group I
chr21	1169187	1170187	1001	5.51699	6.06749	4.1231	1.53096	4.22157e-07	1.67432e-05	195242	scarb2c	Group I
chr22	4745683	4746683	1001	6.9754	7.4545	5.90093	1.27652	4.27222e-07	1.69082e-05	14004	rad23ab	Group I
chr21	20036305	20037305	1001	3.79586	4.60321	0	5.37093	4.44652e-07	1.7561e-05	83713	dusp4	Group I
chr1_KZ115033v1_alt	59673	60673	1001	4.37894	5.1674	0	4.48559	4.50185e-07	1.7742e-05	-48552	klf12a	Group I
chr20	55066189	55067189	1001	4.588	5.24381	2.48431	2.15316	4.58999e-07	1.80514e-05	368154	pak7	Group I
chr24_KZ115705v1_alt	224327	225327	1001	5.88863	6.34767	4.89007	1.21765	4.60499e-07	1.80724e-05	-6810	xkr9	Group I
chr12	26865931	26866931	1001	6.11639	6.5845	5.08411	1.24434	4.68733e-07	1.83571e-05	-10950	znf438	Group I
chr23	29772348	29773348	1001	6.69435	7.15122	5.70371	1.20791	4.7689e-07	1.86082e-05	-21118	ctnnbip1	Group I
chr23	29357343	29358343	1001	3.94688	0.0453531	5.11303	-3.92231	4.77134e-07	1.86082e-05	22	tardbpl	Group III
chr1	34797198	34798198	1001	3.98815	0	5.18399	-4.72345	4.89518e-07	1.90515e-05	34155	zgc:172122	Group III
chr19	25122174	25123174	1001	6.93012	7.36286	6.02396	1.13351	4.91143e-07	1.90751e-05	-9014	ptp4a3a	Group I
chr16	11063890	11066954	3065	7.15125	6.44189	7.7533	-1.11938	4.93625e-07	1.91318e-05	-176999	gsk3ab	Group III
chr20	34984810	34985810	1001	7.64311	8.1347	6.51864	1.31301	5.04895e-07	1.95282e-05	245	sccpdhb	Group I
chr19	10912362	10913362	1001	7.40219	7.85582	6.42329	1.19596	5.14845e-07	1.98406e-05	3036	pip5k1aa	Group I
chr22	2046586	2048549	1964	6.46766	5.66986	7.11509	-1.20577	5.15091e-07	1.98406e-05	-10042	zgc:112977	Group III
chr1	28121604	28123536	1933	7.32537	7.89763	5.81437	1.62062	5.17428e-07	1.98896e-05	32867	psip1a	Group I
chr16	31688689	31689689	1001	5.77376	4.9533	6.43215	-1.22488	5.22182e-07	2.00312e-05	-3028	c1s	Group III
chr13_KZ115413v1_alt	133752	134752	1001	4.77405	5.40126	2.90571	1.90736	5.29722e-07	2.02789e-05	-151623	selenou1a	Group I
chr1	9122609	9123609	1001	5.06261	5.67514	3.30019	1.84208	5.32897e-07	2.03588e-05	-30078	plk1	Group I
chr16	1363302	1364302	1001	5.12855	3.75686	5.99097	-1.72543	5.4608e-07	2.082e-05	139221	sim1a	Group III
chr7	6556936	6557936	1001	6.87303	7.30618	5.96551	1.13706	5.62538e-07	2.13762e-05	-87008	zgc:110425	Group I
chr25	7763030	7764030	1001	7.68817	8.09884	6.85407	1.07325	5.65237e-07	2.13762e-05	92844	kcnj11l	Group I
chr13	5904228	5905228	1001	6.24978	5.53396	6.85529	-1.12403	5.63756e-07	2.13762e-05	32293	spred2b	Group III
chr2	37345276	37346276	1001	5.79498	4.91624	6.48044	-1.27886	5.65087e-07	2.13762e-05	50688	gpr160	Group III
chr16_KZ115493v1_alt	16714	17714	1001	4.78163	3.07272	5.72685	-2.04506	5.73994e-07	2.16636e-05	39329	usp5	Group III
chr5	20416811	20417811	1001	6.27848	5.48647	6.92307	-1.19721	5.8125e-07	2.18933e-05	-4228	selplg	Group III
chr25	8201121	8202121	1001	4.54438	2.84511	5.48754	-2.03561	5.84339e-07	2.19655e-05	362	saal1	Group III
chr6	53394426	53395426	1001	6.78808	7.28618	5.63671	1.32691	5.88077e-07	2.20617e-05	31847	mst1	Group I
chr2	25072397	25073397	1001	7.41243	7.90206	6.29597	1.30223	5.92064e-07	2.20824e-05	47120	pccb	Group I
chr7	17992448	17993448	1001	7.25581	7.69403	6.33104	1.14776	5.92166e-07	2.20824e-05	39307	taf6l	Group I
chr16	55110474	55112048	1575	5.48368	4.57286	6.18337	-1.30568	5.9082e-07	2.20824e-05	11625	cmc1	Group III
chr20	24060043	24061689	1647	6.59207	5.84215	7.21546	-1.15563	5.94955e-07	2.21422e-05	100100	cx52.6	Group III
chr8	8291188	8292188	1001	7.52898	7.95437	6.64734	1.11194	6.1055e-07	2.26776e-05	57965	tsr2	Group I
chr9	34319267	34320267	1001	8.24956	8.66687	7.39425	1.09013	6.22284e-07	2.30676e-05	434	pou2f1b	Group I
chr17	50474076	50475076	1001	6.27681	6.75079	5.22221	1.25292	6.23857e-07	2.30803e-05	-89527	bmp4	Group I
chr20	17383861	17386599	2739	7.136	7.6254	6.02046	1.29979	6.31582e-07	2.33199e-05	-354874	cdh2	Group I
chr2	50743719	50744719	1001	5.36049	5.91311	3.95566	1.526	6.60696e-07	2.42991e-05	-77621	adcyap1r1a	Group I
chr18	859891	860891	1001	5.77016	6.31476	4.40618	1.4966	6.60145e-07	2.42991e-05	38482	parp6a	Group I
chr6	14291566	14293435	1870	7.09494	6.46095	7.65482	-1.03784	6.65127e-07	2.44141e-05	-194	inpp4ab	Group III
chr1_KZ115002v1_alt	195124	196124	1001	5.31737	5.85984	3.964	1.47055	6.7037e-07	2.45584e-05	-19940	elf2b	Group I
chr12	37403044	37404044	1001	5.85147	5.06856	6.49155	-1.18834	6.74143e-07	2.46484e-05	-103873	pmp22b	Group III
chr25	732099	733099	1001	6.36908	6.83434	5.34751	1.22396	6.86222e-07	2.50411e-05	19658	tmem117	Group I
chr25	13776855	13777855	1001	6.73989	7.25437	5.51791	1.38085	6.97137e-07	2.52614e-05	12709	ckap5	Group I
chr3	33992979	33993979	1001	7.0448	7.49673	6.072	1.18959	6.97657e-07	2.52614e-05	-52162	gtf2f1	Group I
chr23	35816345	35817345	1001	6.4748	5.63305	7.14327	-1.24107	6.96974e-07	2.52614e-05	4403	nr1d4a	Group III
chr6	4221325	4222325	1001	5.69106	4.72429	6.41452	-1.35412	6.95209e-07	2.52614e-05	-223626	unc50	Group III
chr16	36108253	36109253	1001	6.0836	5.3115	6.71827	-1.17517	7.03739e-07	2.54324e-05	9529	mrps15	Group III
chr11	28613946	28614946	1001	6.78345	7.24698	5.76834	1.22219	7.10782e-07	2.56374e-05	162	dhrs3b	Group I
chr17	32102177	32103177	1001	6.60552	7.12726	5.35086	1.40491	7.12729e-07	2.56582e-05	267348	klf11b	Group I
chr10	25853925	25854925	1001	5.80052	6.34334	4.44545	1.48144	7.18986e-07	2.58338e-05	-1908	trpc4a	Group I
chr11	41533456	41534456	1001	6.43108	6.92875	5.28152	1.32668	7.37703e-07	2.6405e-05	74119	park7	Group I
chr4	12966370	12967370	1001	6.20822	5.42775	6.84708	-1.18327	7.36719e-07	2.6405e-05	213	vhll	Group III
chr3	15495965	15496965	1001	5.13465	5.72313	3.52844	1.69463	7.40495e-07	2.64543e-05	68	sgf29	Group I
chr8	20458067	20459780	1714	6.95643	7.41042	5.97621	1.19541	7.43405e-07	2.65077e-05	3790	rexo1	Group I
chr20	45424225	45425225	1001	7.44954	7.9404	6.32809	1.30119	7.48708e-07	2.65955e-05	236324	napbb	Group I
chr3	19685656	19686656	1001	6.97694	7.43983	5.96422	1.21421	7.48346e-07	2.65955e-05	288	tlk2	Group I
chr18_KZ115547v1_alt	250130	251130	1001	4.44339	5.17549	1.36745	2.89327	7.68076e-07	2.71803e-05	166576	fgd4a	Group I
chr24_KZ115708v1_alt	291927	292927	1001	5.22168	5.85033	3.34251	1.89401	7.67781e-07	2.71803e-05	133	rpl21	Group I
chr17	24030879	24031879	1001	6.67634	5.92377	7.30109	-1.15545	7.69897e-07	2.71933e-05	-32635	b3gnt2b	Group III
chr5	61797969	61798969	1001	5.57199	4.68138	6.26277	-1.28436	7.73995e-07	2.72353e-05	-938	im:7138535	Group III
chr6_KZ115197v1_alt	108135	109135	1001	4.78513	3.08223	5.72907	-2.02239	7.73659e-07	2.72353e-05	70202	eif4bb	Group III
chr21	23570516	23571516	1001	6.25116	6.70498	5.27157	1.19134	8.0242e-07	2.81826e-05	175912	ncam1a	Group I
chr22	11972513	11973513	1001	8.1426	8.58979	7.18664	1.17091	8.0488e-07	2.8216e-05	193	mgat5	Group I
chr13	25819143	25820143	1001	6.93715	6.13068	7.58879	-1.20537	8.18047e-07	2.8624e-05	179	rel	Group III
chr17	8447321	8448321	1001	5.81486	6.27838	4.7998	1.21447	8.21468e-07	2.86366e-05	114722	fzd3b	Group I
chr12	4973844	4974844	1001	5.92147	6.37381	4.94715	1.18745	8.2084e-07	2.86366e-05	53891	plekhm1	Group I
chr2	58919383	58920383	1001	7.55704	7.97871	6.68762	1.09889	8.31181e-07	2.89214e-05	-50429	fem1a	Group I
chr2	34554012	34555012	1001	6.0904	6.62759	4.76296	1.4552	8.34113e-07	2.89696e-05	-70915	brinp2	Group I
chr15	41459070	41460070	1001	7.7177	8.20933	6.59307	1.30192	8.44168e-07	2.92273e-05	-148275	usp16	Group I
chr9	19392962	19394707	1746	6.08116	5.31877	6.71092	-1.16335	8.44657e-07	2.92273e-05	26328	slc37a1	Group III
chr18	863033	864033	1001	7.09392	7.57129	6.02619	1.25789	8.55546e-07	2.95495e-05	35340	parp6a	Group I
chr10_KZ115333v1_alt	177278	178278	1001	6.18176	6.70782	4.90719	1.4156	8.58188e-07	2.95861e-05	NA		Group I
chr15	44143115	44144115	1001	6.35645	5.50735	7.02834	-1.24296	8.6765e-07	2.98574e-05	-40864	zgc:165514	Group III
chr1_KZ115010v1_alt	157780	158780	1001	4.66735	5.28199	2.89021	1.81952	8.79839e-07	3.02212e-05	-40668	klhl5	Group I
chr3	53610130	53611130	1001	5.71554	6.25671	4.36863	1.46982	9.07672e-07	3.11202e-05	-51222	notch3	Group I
chr7_KZ115227v1_alt	103269	104269	1001	5.13409	5.73971	3.41854	1.76833	9.17566e-07	3.14019e-05	-80669	arl2	Group I
chr1	16463020	16464020	1001	4.99071	5.57201	3.42753	1.64571	9.21312e-07	3.14726e-05	441	vps37a	Group I
chr19	12704838	12705838	1001	5.89704	6.4302	4.58903	1.44528	9.27547e-07	3.1513e-05	55527	rnmt	Group I
chr1	31674007	31675007	1001	8.11898	8.55125	7.21441	1.12643	9.26929e-07	3.1513e-05	128	wbp1lb	Group I
chr8	11194256	11196099	1844	7.46126	7.8518	6.68897	1.01378	9.24949e-07	3.1513e-05	-25064	si:ch211-204d2.4	Group I
chr23	4021735	4023557	1823	7.00272	6.34421	7.57671	-1.0604	9.45393e-07	3.20612e-05	26	b4galt5	Group III
chr19	11351845	11352845	1001	6.3924	6.82237	5.49554	1.12152	9.64817e-07	3.26607e-05	-37130	eepd1	Group I
chr1	50992458	50993458	1001	7.56366	8.05031	6.45921	1.28173	9.76385e-07	3.29926e-05	-4198	ugp2a	Group I
chr1	36368633	36369633	1001	6.18812	6.67275	5.09179	1.27623	9.84386e-07	3.32031e-05	-67803	pou4f2	Group I
chr2	34555137	34556137	1001	6.47955	7.03662	5.05148	1.53178	9.93174e-07	3.34393e-05	-72040	brinp2	Group I
chr2	42467526	42468526	1001	6.73999	7.24161	5.57381	1.3276	1.00902e-06	3.38508e-05	-52096	slco5a1b	Group I
chr1	58663625	58665518	1894	6.51965	5.76115	7.14742	-1.15772	1.00892e-06	3.38508e-05	43569	zgc:174890	Group III
chr22	5789867	5790867	1001	5.87069	6.41711	4.49759	1.49064	1.01529e-06	3.40003e-05	31366	cers5	Group I
chr1	5333403	5334403	1001	7.04223	7.54895	5.85423	1.34519	1.01814e-06	3.40278e-05	58092	spry2	Group I
chr23	9105878	9106878	1001	7.26909	7.70526	6.35133	1.13384	1.01974e-06	3.40278e-05	-114082	rps21	Group I
chr9	40705968	40706968	1001	6.34843	6.8034	5.36471	1.18825	1.02403e-06	3.40495e-05	159791	vwc2l	Group I
chr22	12892051	12893051	1001	6.29357	5.5435	6.91702	-1.14911	1.02322e-06	3.40495e-05	-1630	nab1a	Group III
chr6	6812511	6813511	1001	6.17822	6.68883	4.9733	1.35639	1.03247e-06	3.42691e-05	10455	dtd1	Group I
chr23	44031654	44033601	1948	6.6959	5.70454	7.4294	-1.36359	1.03485e-06	3.42874e-05	-46378	zgc:56304	Group III
chr10_KZ114911v1_alt	64306	65306	1001	5.71743	6.19468	4.65014	1.25236	1.0464e-06	3.46088e-05	-9116	enoph1	Group I
chr25	22016841	22017841	1001	8.3907	8.86466	7.33612	1.2423	1.07226e-06	3.54015e-05	-90302	sigirr	Group I
chr11	20951630	20952630	1001	4.51644	5.17437	2.39352	2.07181	1.07671e-06	3.5486e-05	53166	zgc:162182	Group I
chr14	36814626	36815626	1001	6.76981	7.19326	5.89459	1.09689	1.08048e-06	3.55475e-05	48277	rnf130	Group I
chr6	10932041	10933835	1795	6.8927	6.24086	7.46287	-1.05003	1.11349e-06	3.65693e-05	-5170	ccr7	Group III
chr8	52674660	52675660	1001	6.73526	7.25295	5.49897	1.37851	1.12827e-06	3.68608e-05	-28348	bcl2l16	Group I
chr14	33485920	33486920	1001	7.96714	8.38635	7.1057	1.08673	1.1267e-06	3.68608e-05	269	cul4b	Group I
chr4	12789700	12791289	1590	6.60179	5.84241	7.23001	-1.15563	1.12586e-06	3.68608e-05	4998	b2m	Group III
chr6	54513253	54514769	1517	6.63686	5.86308	7.27237	-1.16996	1.13129e-06	3.68952e-05	-7425	mirlet7a-6	Group III
chr16	40384656	40385656	1001	5.99331	5.2554	6.61048	-1.13581	1.1531e-06	3.7541e-05	44606	mettl6	Group III
chr7	74206681	74207681	1001	5.51381	6.06602	4.11117	1.50734	1.18272e-06	3.83895e-05	56342	ppp1cbl	Group I
chr13_KZ115401v1_alt	273815	274815	1001	5.90385	6.39204	4.79318	1.27645	1.18327e-06	3.83895e-05	91204	mcfd2	Group I
chr15_KZ115476v1_alt	39908	40908	1001	4.06542	1.61695	5.12828	-2.62339	1.21823e-06	3.94555e-05	-53379	med29	Group III
chr14_KZ115462v1_alt	113307	115267	1961	5.47241	4.54272	6.18027	-1.30793	1.22788e-06	3.96995e-05	3222	hnrnpa0b	Group III
chr18	1330286	1331286	1001	6.0141	6.48259	4.98039	1.22364	1.23758e-06	3.9944e-05	-72009	ugt5f1	Group I
chr7	33912803	33913803	1001	6.75565	7.25669	5.59195	1.32379	1.257e-06	4.05008e-05	48248	skor1a	Group I
chr11	41591396	41592396	1001	5.96222	6.4839	4.70781	1.38631	1.27792e-06	4.11043e-05	132059	park7	Group I
chr8	54135033	54136033	1001	8.25365	8.66648	7.4127	1.06815	1.29224e-06	4.14935e-05	-109	brpf1	Group I
chr6	43839490	43840490	1001	5.67748	4.79009	6.36683	-1.26768	1.30535e-06	4.18428e-05	42706	foxp1b	Group III
chr14	4081296	4082296	1001	6.23369	6.69523	5.22595	1.19867	1.31233e-06	4.19946e-05	-5316	enpp6	Group I
chr1_KZ114998v1_alt	241594	242594	1001	3.86938	0.0279644	5.03309	-3.67929	1.31962e-06	4.21559e-05	-3613	rasd3	Group III
chr10	43619183	43620183	1001	6.221	5.23229	6.95342	-1.35606	1.33176e-06	4.24712e-05	35766	mef2ca	Group III
chr19	43913000	43914000	1001	6.67424	7.24117	5.19298	1.55773	1.36466e-06	4.34464e-05	7829	ankib1a	Group I
chr5	9072477	9073477	1001	3.9889	0.847781	5.11468	-3.14743	1.38612e-06	4.40547e-05	17177	kcnv2b	Group III
chr15	7056841	7057841	1001	4.89617	5.52903	2.98465	1.89507	1.39984e-06	4.44152e-05	-80420	si:ch73-311h14.2	Group I
chr1	50716666	50717666	1001	6.67042	7.16427	5.53671	1.29811	1.40799e-06	4.45982e-05	77750	herc3	Group I
chr1	2301561	2302561	1001	6.71908	7.18718	5.68681	1.22235	1.41267e-06	4.46708e-05	41614	kpnb3	Group I
chr13	25821755	25822755	1001	5.93579	5.10929	6.59706	-1.21217	1.43076e-06	4.51667e-05	-2433	rel	Group III
chr6	37768529	37769529	1001	6.8304	7.35473	5.56382	1.39539	1.44903e-06	4.55973e-05	-19318	nipa1	Group I
chrUn_KN150319v1	3272	4272	1001	6.70757	5.66018	7.46307	-1.40271	1.44927e-06	4.55973e-05	NA		Group III
chr10_KZ115333v1_alt	170585	171585	1001	5.42534	5.98747	3.97023	1.53302	1.47182e-06	4.6229e-05	NA		Group I
chr24	15161776	15162776	1001	7.75679	8.2383	6.67285	1.25642	1.51152e-06	4.73965e-05	-30443	cd226	Group I
chr9	536350	537350	1001	5.79907	5.04484	6.42466	-1.14579	1.52943e-06	4.78777e-05	-66821	si:dkey-11f4.16	Group III
chr3	36361831	36362831	1001	5.88317	5.13343	6.50647	-1.14231	1.57932e-06	4.93571e-05	2572	gna13b	Group III
chr14_KZ114937v1_alt	133795	135054	1260	4.36866	2.35672	5.37064	-2.23456	1.59719e-06	4.98325e-05	-8733	nup62l	Group III
chr21	23668420	23669420	1001	6.86468	7.39004	5.59332	1.3968	1.61164e-06	5.01996e-05	78008	ncam1a	Group I
chr24	39609643	39610643	1001	7.72652	8.15943	6.81981	1.11948	1.64033e-06	5.10082e-05	435	cox6b1	Group I
chr16	54209114	54210114	1001	6.28722	5.56614	6.89554	-1.1137	1.65787e-06	5.14681e-05	177	xrcc1	Group III
chr1	1461022	1462700	1679	7.14207	7.66487	5.88251	1.3832	1.66067e-06	5.14696e-05	-59279	runx1	Group I
chr5	18897938	18898938	1001	5.41111	4.48071	6.11927	-1.29956	1.66407e-06	5.14898e-05	-956	aacs	Group III
chr22	14387196	14388196	1001	5.93527	6.39653	4.92856	1.19243	1.66693e-06	5.14934e-05	270605	bzw1a	Group I
chr4	25364073	25365073	1001	6.71905	7.15701	5.79515	1.13715	1.67784e-06	5.17449e-05	-45720	prkcq	Group I
chr5	9561215	9562215	1001	5.42167	4.57297	6.09338	-1.22846	1.69541e-06	5.22009e-05	132868	ugt2b6	Group III
chr16	17659786	17660786	1001	7.76164	8.21469	6.78481	1.17298	1.73821e-06	5.34305e-05	306	ccdc106a	Group I
chr13	43261049	43262049	1001	6.10051	6.63766	4.77322	1.43339	1.74546e-06	5.35657e-05	-22971	eif3s6ip	Group I
chr9	6008881	6009881	1001	7.66372	8.09605	6.75896	1.11626	1.7522e-06	5.36844e-05	-73412	st6gal2a	Group I
chr23	18692664	18695382	2719	7.47995	6.89208	8.01225	-0.977055	1.77967e-06	5.43811e-05	13545	zgc:103759	Group II
chr21	11534884	11535884	1001	6.18422	5.2648	6.88766	-1.29079	1.78075e-06	5.43811e-05	14216	zgc:114104	Group III
chr7	31867068	31869401	2334	7.01377	7.46923	6.02821	1.18047	1.79666e-06	5.47777e-05	29914	mybpc3	Group I
chr19	14469090	14470090	1001	7.23549	7.71484	6.16002	1.2471	1.80985e-06	5.50902e-05	15284	zdhhc18b	Group I
chr16	27594459	27595459	1001	4.46557	5.16507	1.89278	2.38275	1.83199e-06	5.56734e-05	-8778	si:ch211-197h24.9	Group I
chr11	13340622	13341622	1001	8.09952	8.51787	7.24088	1.07778	1.87938e-06	5.70212e-05	-83116	homer3b	Group I
chr24	3360282	3362143	1862	6.66842	5.88448	7.30901	-1.16902	1.88633e-06	5.71393e-05	-18548	sugct	Group III
chr25	3165311	3166311	1001	6.52395	7.01554	5.39953	1.28143	1.89257e-06	5.72357e-05	26633	hps5	Group I
chr18	31610402	31611402	1001	7.3833	7.80326	6.51944	1.08172	1.9327e-06	5.8355e-05	158	dhx36	Group I
chr17	32054991	32055991	1001	5.82572	6.31854	4.69623	1.2909	1.94774e-06	5.86725e-05	234950	eef1akmt2	Group I
chr22	9778114	9779114	1001	7.07503	6.40598	7.65495	-1.06137	1.95257e-06	5.86725e-05	-83629	si:dkey-253d23.3	Group III
chr9	13986095	13988032	1938	6.46672	5.76772	7.06319	-1.08905	1.95262e-06	5.86725e-05	-24063	raph1a	Group III
chr7	39011360	39012360	1001	8.54614	9.02528	7.47149	1.24458	1.96571e-06	5.89713e-05	113889	creb3l1	Group I
chr19	42887387	42888387	1001	6.69322	7.10109	5.86791	1.04858	1.9855e-06	5.94696e-05	-27532	mir128-2	Group I
chr9	534453	535453	1001	6.47209	5.71962	7.09679	-1.13971	1.99598e-06	5.96882e-05	-64924	si:dkey-11f4.16	Group III
chr2	42692566	42693566	1001	4.97595	5.61591	3.00807	1.90605	2.0224e-06	6.02856e-05	-31303	basp1	Group I
chr13	33682340	33684196	1857	6.94517	6.2777	7.52421	-1.05833	2.02239e-06	6.02856e-05	645	cst3	Group III
chrUn_KN150608v1	35131	36131	1001	5.56538	2.11126	6.71052	-3.30189	2.07263e-06	6.16847e-05	NA		Group III
chr25	896264	897264	1001	7.70168	8.13185	6.80418	1.1086	2.0905e-06	6.21178e-05	101130	znf609a	Group I
chr1	9133619	9134619	1001	5.13985	5.73184	3.51197	1.64712	2.09722e-06	6.22185e-05	-19068	plk1	Group I
chr9	37469186	37470186	1001	5.751	6.22023	4.71449	1.22074	2.1203e-06	6.28039e-05	102697	slc49a4	Group I
chr8	4326684	4327684	1001	6.1892	6.69642	4.99902	1.32564	2.12801e-06	6.28334e-05	-15874	myl2b	Group I
chr10	24663035	24664537	1503	6.36734	5.66273	6.96683	-1.09483	2.12765e-06	6.28334e-05	3615	vps36	Group III
chr20	46572191	46573191	1001	7.75923	8.1967	6.837	1.12688	2.14217e-06	6.31518e-05	141	batf	Group I
chr7	6969712	6971640	1929	5.00409	3.91463	5.77535	-1.42441	2.15882e-06	6.35427e-05	-19834	ccs	Group III
chr23	23917986	23918986	1001	5.00006	5.55096	3.60411	1.48367	2.21335e-06	6.50453e-05	65	ptpn11b	Group I
chr5	17624456	17625456	1001	6.24122	5.52856	6.84505	-1.10171	2.26728e-06	6.65259e-05	-155519	chfr	Group III
chr20	45454916	45456495	1580	6.25542	6.82315	4.76968	1.54097	2.28302e-06	6.68829e-05	205343	napbb	Group I
chr13	11546443	11547443	1001	6.16658	6.61257	5.21482	1.14491	2.30028e-06	6.72832e-05	-3511	desi2	Group I
chr9	13962363	13963363	1001	6.36602	5.68578	6.95218	-1.07061	2.31849e-06	6.77099e-05	138	raph1a	Group III
chr12	6098326	6099326	1001	5.7281	4.94165	6.36994	-1.1678	2.33159e-06	6.79865e-05	-18856	asah2	Group III
chr11	43459456	43460872	1417	6.69718	7.20134	5.52021	1.31443	2.39139e-06	6.94666e-05	13660	tmem63bb	Group I
chr25_KZ115742v1_alt	619158	620904	1747	5.36972	5.86689	4.22221	1.2927	2.39418e-06	6.94666e-05	63559	uevld	Group I
chr6	47466935	47467935	1001	6.03789	5.33138	6.63841	-1.09414	2.39719e-06	6.94666e-05	-475	mir29b-1	Group III
chr15	21605935	21606935	1001	6.38028	5.66446	6.98579	-1.10245	2.38961e-06	6.94666e-05	72199	bco2b	Group III
chr6	58204386	58205386	1001	6.32192	6.75909	5.40074	1.1228	2.41653e-06	6.99187e-05	-55721	tox2	Group I
chr12	48941600	48943561	1962	6.76267	7.23666	5.70798	1.22614	2.42229e-06	6.99772e-05	17880	slc18a3b	Group I
chr21	33249551	33250551	1001	7.70973	8.11621	6.88877	1.04232	2.45615e-06	7.0737e-05	573	ndst1b	Group I
chrUn_KN150630v1	44281	45281	1001	6.53758	5.73014	7.1897	-1.18578	2.45267e-06	7.0737e-05	NA		Group III
chr21	32467024	32468024	1001	7.97644	8.39849	7.10577	1.08318	2.47591e-06	7.11968e-05	275	zgc:123105	Group I
chr18	21113106	21114106	1001	5.46926	5.96423	4.33092	1.28821	2.48842e-06	7.13374e-05	113	kmt5b	Group I
chr7	38709676	38710676	1001	6.39352	6.87263	5.31899	1.2377	2.4856e-06	7.13374e-05	4386	fbxo3	Group I
chr18	44486112	44487112	1001	5.92399	6.427	4.75189	1.3058	2.49618e-06	7.13411e-05	40271	aplp2	Group I
chr2	42470681	42471681	1001	6.26393	6.72559	5.25572	1.18991	2.49305e-06	7.13411e-05	-55251	slco5a1b	Group I
chr5	29864757	29866301	1545	6.33351	5.63443	6.93001	-1.08593	2.50836e-06	7.15799e-05	34123	f11r.1	Group III
chr3	31750829	31751829	1001	7.2521	7.74596	6.11833	1.28116	2.54299e-06	7.24578e-05	32408	kcnh6a	Group I
chr8	13719185	13720185	1001	4.08367	4.84433	0.333568	3.18003	2.60095e-06	7.38842e-05	-49829	lonrf1l	Group I
chr16	22863794	22864794	1001	5.68757	4.93023	6.31475	-1.14017	2.5981e-06	7.38842e-05	-1650	flad1	Group III
chr13	36662981	36663981	1001	8.19449	8.67952	7.0965	1.25435	2.61282e-06	7.41092e-05	559	sos2	Group I
chrUn_KN149883v1	4461	5461	1001	7.05906	7.46821	6.22972	1.04928	2.63161e-06	7.45291e-05	240	ndufa13	Group I
chr5	1088628	1089628	1001	5.2532	4.28221	5.9784	-1.32432	2.64584e-06	7.48188e-05	34074	rnf185	Group III
chr11	42556132	42557132	1001	6.73643	7.16394	5.84779	1.09459	2.68722e-06	7.58745e-05	167	rps23	Group I
chr12	17053610	17054610	1001	6.51556	5.79015	7.12616	-1.1097	2.70011e-06	7.61236e-05	11353	ch25h	Group III
chr20	33136432	33137432	1001	6.29071	6.81086	5.04327	1.35836	2.72117e-06	7.66019e-05	37967	nbas	Group I
chr7	72253640	72254640	1001	6.9783	7.46942	5.85578	1.27029	2.76195e-06	7.76333e-05	-22367	tollip	Group I
chr5	61963889	61964889	1001	6.69896	7.15485	5.71186	1.16889	2.77654e-06	7.79262e-05	-21920	napaa	Group I
chr8	53016534	53017534	1001	6.31119	6.79153	5.23185	1.23448	2.78556e-06	7.80623e-05	-6505	mir181a-2	Group I
chr17	27278314	27279314	1001	6.17618	5.46964	6.77672	-1.09392	2.8047e-06	7.8479e-05	-5525	id3	Group III
chr11_KZ115354v1_alt	156895	157895	1001	3.75776	0	4.93255	-3.70501	2.80881e-06	7.8479e-05	80932	ikbke	Group III
chr18	2548295	2549295	1001	7.82427	8.24377	6.96191	1.07526	2.81889e-06	7.86431e-05	119864	relt	Group I
chr5	8256423	8257423	1001	4.94959	5.50201	3.54584	1.47406	2.86549e-06	7.98244e-05	60659	lmbrd2a	Group I
chr2	15128079	15129079	1001	7.52069	7.92656	6.70163	1.03877	2.87743e-06	8.0038e-05	168	arhgap29b	Group I
chr18	48352901	48353901	1001	6.80054	7.23098	5.90212	1.10432	2.91413e-06	8.09385e-05	-28978	ets1	Group I
chr3	43646996	43647996	1001	5.73729	4.89358	6.40667	-1.21344	2.95285e-06	8.18925e-05	2693	axin1	Group III
chr15	3941415	3943248	1834	6.41758	5.78334	6.97761	-1.02093	2.96912e-06	8.22219e-05	14574	clrn1	Group III
chr18	44703169	44704169	1001	6.27851	5.54057	6.89569	-1.11872	2.9859e-06	8.25642e-05	29673	napab	Group III
chr19	17657500	17658500	1001	7.50351	7.96311	6.50293	1.1802	3.04654e-06	8.41168e-05	173	thrb	Group I
chr2	36117683	36118683	1001	4.83314	3.11991	5.77927	-1.9269	3.0563e-06	8.42622e-05	5912	LOC100331689	Group III
chr3	35845769	35846769	1001	7.70413	8.11047	6.88361	1.03759	3.17098e-06	8.71672e-05	18511	suz12a	Group I
chr21	11557781	11559548	1768	5.97266	4.97173	6.70999	-1.33975	3.17062e-06	8.71672e-05	-1517	cd8a	Group III
chr15	7051862	7052862	1001	4.7684	5.45843	2.31228	2.23896	3.19402e-06	8.76715e-05	-75441	si:ch73-311h14.2	Group I
chr21	15829997	15830997	1001	4.04236	4.80422	0.254904	3.1247	3.19898e-06	8.76791e-05	6315	gnrh2	Group I
chr5	52249291	52250291	1001	8.08731	8.53334	7.1354	1.14251	3.21604e-06	8.79759e-05	-5306	erap2	Group I
chr16	29505232	29506636	1405	5.60466	4.73252	6.28713	-1.23211	3.2192e-06	8.79759e-05	-3193	ctss2.1	Group III
chr21	31143377	31144377	1001	7.40062	7.82484	6.52286	1.08502	3.22762e-06	8.80774e-05	26	rap1gap2b	Group I
chr5	31107404	31108404	1001	7.1693	7.58071	6.33286	1.05018	3.27737e-06	8.93048e-05	-72706	cyb5d2	Group I
chr23	4056792	4057792	1001	6.12644	5.42831	6.72243	-1.08118	3.29431e-06	8.95482e-05	34672	b4galt5	Group III
chr11_KZ115354v1_alt	147148	149133	1986	6.03661	5.09096	6.75125	-1.2959	3.29587e-06	8.95482e-05	90186	ikbke	Group III
chr1	39404758	39405758	1001	6.23801	6.66962	5.33566	1.10475	3.34015e-06	9.06198e-05	17415	tenm3	Group I
chr1	40566710	40567710	1001	7.86994	8.33216	6.85967	1.18534	3.37136e-06	9.13342e-05	4392	scoca	Group I
chr21	40440769	40441769	1001	5.54378	4.73436	6.19686	-1.17885	3.37701e-06	9.1355e-05	24117	ssh2b	Group III
chr9	23033123	23034123	1001	6.57838	6.98082	5.76996	1.02699	3.3864e-06	9.14768e-05	127	rnd3b	Group I
chr20	2589294	2590294	1001	5.9494	5.24417	6.54924	-1.08673	3.47044e-06	9.36118e-05	388	il20ra	Group III
chr7	31617351	31618351	1001	6.11605	6.53418	5.25811	1.06759	3.49145e-06	9.4043e-05	-176425	cilp	Group I
chr5	21176239	21177239	1001	5.48173	4.63499	6.15252	-1.21128	3.49709e-06	9.40596e-05	-4308	arhgap25	Group III
chr12	45238708	45239708	1001	5.33029	4.42627	6.027	-1.26065	3.50872e-06	9.4237e-05	916	mrpl38	Group III
chr18	29386272	29387272	1001	6.26614	6.6821	5.4152	1.06332	3.53817e-06	9.48918e-05	-15840	mafa	Group I
chr23	20779565	20780565	1001	7.08997	7.60681	5.85742	1.344	3.55903e-06	9.53149e-05	-15871	znf362b	Group I
chr22_KZ115652v1_alt	151127	152127	1001	4.22888	4.94313	1.45107	2.43567	3.61432e-06	9.66572e-05	-61027	si:dkey-222p3.1	Group I
chr18	25210532	25211532	1001	6.97195	7.3865	6.1255	1.0591	3.66459e-06	9.78619e-05	-14492	si:dkeyp-59c12.1	Group I
chr18_KZ115552v1_alt	112000	113000	1001	6.07494	6.58912	4.85425	1.33251	3.68322e-06	9.80795e-05	-3086	si:dkey-103i16.6	Group I
chr9	38948740	38949740	1001	5.97757	6.43974	4.9675	1.1839	3.6809e-06	9.80795e-05	56060	myl1	Group I
chr18	25087560	25088560	1001	6.33922	6.75292	5.49549	1.05366	3.73114e-06	9.92145e-05	-36214	st8sia2	Group I
chr12	22593522	22594522	1001	5.57864	4.80293	6.21511	-1.15033	3.75621e-06	9.97394e-05	17431	capgb	Group III
chr11_KZ115354v1_alt	137016	138016	1001	4.3234	2.55936	5.28003	-1.95021	3.86369e-06	0.000102448	100811	ikbke	Group III
chr2	19776930	19777930	1001	7.67838	8.10287	6.79973	1.08296	3.91901e-06	0.000103475	284	ptbp2b	Group I
chr20	32191615	32192615	1001	6.7151	5.99961	7.32044	-1.09364	3.91121e-06	0.000103475	-3218	si:ch211-51a19.5	Group III
chr16	40376205	40378041	1837	6.90678	6.04776	7.58326	-1.21905	3.91887e-06	0.000103475	36573	mettl6	Group III
chrUn_KN150122v1	53752	55556	1805	6.07709	5.30915	6.70965	-1.14155	3.94379e-06	0.000103983	NA		Group III
chr16	31687055	31688055	1001	5.49253	4.63443	6.16858	-1.21856	3.97258e-06	0.000104595	-1394	c1s	Group III
chr12	4958007	4959007	1001	5.54219	6.04934	4.35234	1.30633	3.9833e-06	0.00010473	38054	plekhm1	Group I
chrUn_KN149789v1	7853	8853	1001	5.89262	5.13111	6.52193	-1.13515	3.9947e-06	0.000104882	NA		Group III
chr16	32216147	32217926	1780	6.27863	5.59891	6.86451	-1.06139	4.00822e-06	0.00010509	4275	calhm5.1	Group III
chr16	25725712	25726712	1001	5.13265	4.12081	5.87433	-1.34105	4.05404e-06	0.000106142	-34889	cblc	Group III
chr2	9973606	9974606	1001	7.66194	8.1238	6.653	1.18041	4.09362e-06	0.000106589	419	sec22ba	Group I
chr13	2357307	2358307	1001	8.43285	8.86919	7.51449	1.11267	4.0893e-06	0.000106589	144	gclc	Group I
chrUn_KN150630v1	74508	76136	1629	6.33951	5.70045	6.90233	-1.02022	4.09933e-06	0.000106589	NA		Group III
chr2	45677264	45678264	1001	5.97219	5.14199	6.63521	-1.19372	4.09539e-06	0.000106589	13308	fam102ba	Group III
chr3	16820432	16821432	1001	6.5193	5.64105	7.20454	-1.23434	4.09957e-06	0.000106589	-21053	stk17al	Group III
chr17	6507685	6508685	1001	5.08945	5.66628	3.55236	1.55414	4.18685e-06	0.000108556	174	dnajc5gb	Group I
chr14	27895511	27896511	1001	5.29509	5.84805	3.88858	1.46457	4.18533e-06	0.000108556	105970	tsc22d3	Group I
chr23	18685307	18686307	1001	6.17047	5.41653	6.79591	-1.1276	4.19803e-06	0.000108696	21761	zgc:103759	Group III
chr18	26244421	26245421	1001	6.03244	6.47989	5.07555	1.14295	4.21856e-06	0.000109077	-41532	mir184	Group I
chr1	52773753	52774753	1001	6.43551	6.94148	5.25076	1.30698	4.23032e-06	0.000109144	16471	patl1	Group I
chr9	3126593	3127593	1001	6.17436	6.6481	5.12064	1.21411	4.23283e-06	0.000109144	-26624	ftr52p	Group I
chr24	445533	446533	1001	5.77368	6.24695	4.72178	1.21387	4.23916e-06	0.000109157	43540	zgc:110852	Group I
chr2	15190550	15192188	1639	6.96083	7.41963	5.96311	1.1743	4.2889e-06	0.000110286	62958	arhgap29b	Group I
chr7	33929070	33930070	1001	5.89392	6.34855	4.91137	1.15798	4.31219e-06	0.000110733	31981	skor1a	Group I
chr19	26342293	26343293	1001	5.25596	4.32181	5.96572	-1.27487	4.40449e-06	0.000112948	2056	mylipa	Group III
chr22	14424495	14425495	1001	6.32755	6.75289	5.4461	1.08552	4.41174e-06	0.000112979	307904	bzw1a	Group I
chr15	3533960	3534960	1001	6.33269	6.77309	5.40041	1.122	4.483e-06	0.000114647	141	cog6	Group I
chr10	43188996	43189996	1001	6.36921	6.87959	5.16535	1.31534	4.57232e-06	0.000116454	818	vcanb	Group I
chr9_KZ115290v1_alt	181236	182236	1001	7.51239	7.92127	6.68393	1.03858	4.56866e-06	0.000116454	-16289	ackr3a	Group I
chr12	5240408	5241408	1001	6.86812	7.26745	6.06928	1.01539	4.56303e-06	0.000116454	-10739	plce1	Group I
chr1	8651720	8652720	1001	5.93853	5.06971	6.61949	-1.22397	4.66419e-06	0.000118633	457	actb1	Group III
chr10	16250939	16251939	1001	7.77909	8.22509	6.82729	1.13466	4.69052e-06	0.00011914	25566	slc12a2	Group I
chr13	45129417	45130417	1001	7.28029	7.69062	6.44727	1.04254	4.7121e-06	0.000119526	25875	runx3	Group I
chr6	4219550	4220550	1001	6.4391	5.62934	7.09234	-1.17455	4.73759e-06	0.00012001	-221851	unc50	Group III
chr13	8784832	8785832	1001	6.766	7.22451	5.76935	1.1646	4.82896e-06	0.00012183	-8855	si:ch211-93n23.7	Group I
chr2	9970932	9971932	1001	7.36952	7.74327	6.64625	0.949936	4.82177e-06	0.00012183	296	zgc:55943	Group II
chr1	14257007	14258695	1689	7.0646	6.39574	7.64442	-1.04748	4.82741e-06	0.00012183	-23775	camk2d2	Group III
chr16	48611699	48612699	1001	5.38928	4.51098	6.07453	-1.22764	4.87987e-06	0.000122949	-4021	pbx2	Group III
chr9	1203310	1204310	1001	8.48247	8.89416	7.64513	1.04603	4.89151e-06	0.000123077	41594	stk24a	Group I
chr2	21617661	21618661	1001	8.56275	9.02783	7.54183	1.18487	4.95079e-06	0.000124401	191	ralab	Group I
chr15	11427255	11428255	1001	7.03712	7.42859	6.26207	0.994074	4.98095e-06	0.000124991	133	ndufc2	Group II
chr20	27501667	27502667	1001	6.01328	6.55507	4.66333	1.4081	5.02092e-06	0.000125825	96289	mir203b	Group I
chr17	8157508	8158508	1001	5.92857	5.09745	6.59202	-1.19064	5.03351e-06	0.000125972	-54469	slc18b1	Group III
chr15	31597712	31598712	1001	6.67143	7.21953	5.28979	1.4337	5.055e-06	0.000126341	7988	b3glcta	Group I
chr22_KZ115650v1_alt	102409	103409	1001	4.81828	5.46672	2.77953	1.90583	5.14871e-06	0.000128	32694	hmox2a	Group I
chr7	18870954	18871954	1001	6.72569	7.22369	5.57476	1.27387	5.139e-06	0.000128	9904	mllt3	Group I
chr23	33943652	33944652	1001	8.18959	8.60738	7.33277	1.06065	5.13592e-06	0.000128	-3704	si:ch211-148l7.4	Group I
chr3	52703501	52704501	1001	5.5004	4.69215	6.15291	-1.17179	5.14549e-06	0.000128	19445	pgls	Group III
chr10	22936264	22937264	1001	8.87413	9.30612	7.9705	1.09737	5.17096e-06	0.000128382	18380	zgc:103508	Group I
chr3	56093009	56094009	1001	5.60284	4.85511	6.22509	-1.11963	5.2005e-06	0.000128945	-63409	cep112	Group III
chr6	10924728	10925728	1001	5.84225	5.12257	6.44981	-1.09203	5.22733e-06	0.000129439	2540	ccr7	Group III
chr22	22903524	22904524	1001	7.84602	8.28695	6.91188	1.11822	5.44321e-06	0.000134606	-77937	mir181a-1	Group I
chr2	17946541	17947541	1001	6.78485	7.2873	5.61512	1.28614	5.46881e-06	0.000134705	-118762	ptprfb	Group I
chr14	40507949	40508949	1001	6.02524	6.46975	5.07867	1.12822	5.45519e-06	0.000134705	-117739	pcdh19	Group I
chr23	23997856	23999457	1602	6.46199	5.72778	7.07722	-1.10435	5.46815e-06	0.000134705	-73372	mir200b	Group III
chr10	2556654	2557654	1001	8.56191	8.98587	7.68497	1.07502	5.50838e-06	0.000135502	-25100	nxnl2	Group I
chr15	13971523	13972523	1001	6.59017	7.12886	5.25543	1.39015	5.54496e-06	0.000136223	-12856	zgc:162730	Group I
chr8	15251165	15252165	1001	7.31716	7.75577	6.39104	1.11156	5.58307e-06	0.000136979	217	zgc:171480	Group I
chr2	8778846	8779846	1001	8.54635	8.98457	7.62158	1.11197	5.62376e-06	0.000137797	-26849	zzz3	Group I
chr1_KZ115002v1_alt	215661	216661	1001	5.64246	6.15558	4.42651	1.31514	5.66427e-06	0.000138427	-40477	elf2b	Group I
chr5	55117580	55118580	1001	6.28458	5.61864	6.86275	-1.04164	5.66262e-06	0.000138427	83092	srek1	Group III
chr13	35503474	35504474	1001	5.57484	6.09145	4.34335	1.32188	5.75552e-06	0.000140474	-6388	srd5a2b	Group I
chr7	1702951	1703951	1001	4.97435	3.88941	5.74394	-1.3843	5.84032e-06	0.000142358	124215	supt16h	Group III
chr3	54664556	54665556	1001	7.04425	7.42278	6.30721	0.958556	5.90562e-06	0.000143762	4129	s1pr2	Group II
chr9	40057807	40058807	1001	6.86152	7.31357	5.88824	1.14639	5.95704e-06	0.000144826	-46634	ikzf2	Group I
chr1	52497458	52498458	1001	7.19167	7.58863	6.40002	1.00799	5.98161e-06	0.000145234	-15	acy3.2	Group I
chr16	152288	153288	1001	7.33331	7.77614	6.39262	1.1234	6.00304e-06	0.00014542	-65162	nrsn1	Group I
chr3	42549559	42550559	1001	5.93786	6.37449	5.01853	1.10515	6.00478e-06	0.00014542	-358637	zgc:194207	Group I
chr2	59203762	59204762	1001	3.82128	0.361523	4.96673	-3.05926	6.03562e-06	0.000145978	-102010	mir9-7	Group III
chr16	25738559	25739559	1001	6.41758	5.70246	7.02273	-1.08557	6.05191e-06	0.000146183	-22042	cblc	Group III
chr25_KZ115742v1_alt	597619	599364	1746	5.47261	5.94128	4.43824	1.18559	6.08668e-06	0.000146833	85098	uevld	Group I
chr9	40694174	40695174	1001	6.50066	6.95553	5.51727	1.1548	6.10075e-06	0.000146921	147997	vwc2l	Group I
chr16	35952376	35953376	1001	6.59707	5.86507	7.21114	-1.10099	6.10599e-06	0.000146921	22261	eva1ba	Group III
chr11	10985412	10986412	1001	5.85672	5.15246	6.45603	-1.07561	6.18847e-06	0.000148714	-135044	psmd14	Group III
chr24	816467	817467	1001	5.57378	6.15537	4.00888	1.55411	6.21306e-06	0.000148946	24650	impa2	Group I
chr3	11672290	11673290	1001	6.26567	6.72212	5.27656	1.15939	6.21406e-06	0.000148946	-48318	hlfa	Group I
chr1	1649271	1650271	1001	6.46048	6.99734	5.13467	1.3857	6.36819e-06	0.000152251	-40023	atp1a1a.4	Group I
chr3	11072893	11073893	1001	6.52865	6.96636	5.60562	1.10294	6.36663e-06	0.000152251	317	mrps7	Group I
chr1	9198714	9199714	1001	5.45405	5.96925	4.22887	1.30902	6.43678e-06	0.000153694	176	chtf18	Group I
chr16_KZ115500v1_alt	162815	163815	1001	4.54623	5.1725	2.68502	1.75195	6.59474e-06	0.000157266	72330	mlf2	Group I
chr17	13614560	13615560	1001	5.61909	6.08843	4.58217	1.18633	6.66e-06	0.00015862	515584	pnn	Group I
chr1_KZ114840v1_alt	26133	27133	1001	5.54655	6.04785	4.38175	1.2703	6.6702e-06	0.000158661	NA		Group I
chr18	49314509	49315509	1001	6.668	6.04626	7.2207	-0.995759	6.74056e-06	0.000160131	66620	yif1b	Group II
chr13	42756047	42757047	1001	6.4977	5.84058	7.07089	-1.03077	6.77534e-06	0.000160753	19	capn2a	Group III
chr2	48291863	48292863	1001	5.89091	6.3291	4.96621	1.10792	6.78426e-06	0.000160761	6567	itm2cb	Group I
chr13	37468490	37469490	1001	7.68875	8.10196	6.84657	1.04401	6.81573e-06	0.000161099	-3466	ppp2r5eb	Group I
chr21	22931884	22932884	1001	5.61528	4.78723	6.27728	-1.18095	6.8099e-06	0.000161099	19230	dub	Group III
chr2	16596470	16597470	1001	7.9255	8.35436	7.03239	1.08333	6.85409e-06	0.000161801	-41	xrn1	Group I
chr20	13656562	13657562	1001	5.98785	5.32143	6.5663	-1.03791	6.88685e-06	0.00016237	3539	tagapb	Group III
chr6_KZ115200v1_alt	122259	123259	1001	4.87826	5.42712	3.49282	1.42107	6.91816e-06	0.000162861	71056	trnt1	Group I
chr19	5315954	5316954	1001	8.43883	8.87315	7.52731	1.0971	6.9395e-06	0.000162861	-2002	si:dkeyp-113d7.1	Group I
chr16	7436745	7437745	1001	7.03797	7.45645	6.17888	1.05707	6.93259e-06	0.000162861	6127	prdm1a	Group I
chr19	24374872	24375872	1001	5.875	5.13053	6.49556	-1.10962	6.94245e-06	0.000162861	-19188	si:dkey-81h8.1	Group III
chr22	5798383	5799383	1001	6.42745	6.87855	5.4576	1.14403	6.95631e-06	0.000162981	22850	cers5	Group I
chr19	45614218	45615218	1001	7.66343	8.10484	6.72766	1.11508	7.01763e-06	0.000163803	36276	trps1	Group I
chr8	8324190	8325190	1001	6.37065	6.78973	5.50966	1.05628	7.01114e-06	0.000163803	24963	tsr2	Group I
chr6	43841450	43842450	1001	5.64592	4.79032	6.32081	-1.201	7.00955e-06	0.000163803	40746	foxp1b	Group III
chr17	49528899	49529899	1001	6.19122	6.68691	5.04987	1.25661	7.06558e-06	0.000164717	-47727	fcf1	Group I
chr21	29110127	29111127	1001	6.4419	6.91977	5.3722	1.21023	7.23173e-06	0.000168214	-456	havcr1	Group I
chr3	33415336	33416336	1001	5.61563	4.90566	6.21801	-1.07782	7.23354e-06	0.000168214	1990	abi3a	Group III
chr5	33519774	33520774	1001	5.4254	4.60498	6.08376	-1.17277	7.32192e-06	0.000170057	333	ms4a17c.1	Group III
chr8	50728610	50729610	1001	5.40609	4.60477	6.05523	-1.15494	7.33907e-06	0.000170245	1890	egr3	Group III
chr21	3753662	3754662	1001	5.08793	5.66412	3.55451	1.52261	7.35278e-06	0.000170352	16425	scamp1	Group I
chr9	37431336	37432336	1001	6.53072	6.97502	5.58491	1.12568	7.40652e-06	0.000171384	64847	slc49a4	Group I
chr3	45401667	45402667	1001	7.03006	7.55032	5.7821	1.32853	7.45372e-06	0.000172264	37069	ube2ia	Group I
chr2	32782903	32783903	1001	6.80967	5.97581	7.47442	-1.18261	7.46669e-06	0.000172351	3265	zgc:136930	Group III
chr11	44805076	44806076	1001	7.71508	8.11199	6.92361	1.00055	7.49279e-06	0.00017274	212	strn	Group I
chr22	9801443	9802443	1001	4.82155	3.35169	5.71061	-1.66508	7.56384e-06	0.000174164	-60300	si:dkey-253d23.3	Group III
chr8	12429912	12431600	1689	6.29157	5.67069	6.84376	-0.992488	7.60645e-06	0.00017493	1929	traf1	Group II
chr15	3695574	3697478	1905	6.38083	5.76315	6.93111	-0.989115	7.63857e-06	0.000175453	40247	lpar6a	Group II
chr11	37605622	37606622	1001	6.19222	6.65034	5.19698	1.15443	7.651e-06	0.000175523	-6190	hp1bp3	Group I
chr7	13634431	13635431	1001	6.0034	6.47434	4.96038	1.19099	7.6841e-06	0.000176066	-4671	clpxa	Group I
chr3	41627424	41629511	2088	6.71194	6.09418	7.26227	-0.989256	7.71783e-06	0.000176623	-19169	gna12a	Group II
chr25	35359360	35360360	1001	7.04103	7.43484	6.25896	0.993373	7.74032e-06	0.000176922	311	si:ch73-147o17.1	Group II
chr2	21817930	21818930	1001	6.18678	5.52805	6.76089	-1.03013	7.87201e-06	0.000179712	29500	rab2a	Group III
chr8	24895873	24896873	1001	4.25306	5.02842	0	3.23741	7.92634e-06	0.000180512	41773	slc6a17	Group I
chr7	47040417	47041417	1001	5.80797	6.24584	4.88437	1.10254	7.92592e-06	0.000180512	-259615	tshz3b	Group I
chr3	5690863	5692442	1580	6.72135	7.17122	5.75586	1.13215	7.9786e-06	0.000181482	-47594	ddx39ab	Group I
chr13	15932905	15933905	1001	7.49843	7.91204	6.65497	1.04276	8.0533e-06	0.000182959	-4003	ttl	Group I
chr7	31602296	31603848	1553	6.46769	6.87927	5.6307	1.0345	8.08889e-06	0.000183544	-161646	cilp	Group I
chr12	19027660	19028660	1001	5.38467	4.51161	6.06755	-1.21187	8.11313e-06	0.000183871	-92	rangap1b	Group III
chr16	29436004	29437004	1001	6.29218	6.80122	5.09414	1.29025	8.22377e-06	0.000186154	15535	si:ch211-113g11.6	Group I
chr18	35466138	35468031	1894	6.52425	5.80669	7.1307	-1.0816	8.24099e-06	0.000186235	-6589	itpkcb	Group III
chr18	43980296	43981296	1001	5.83876	5.11112	6.45054	-1.09168	8.24727e-06	0.000186235	12838	bcl9l	Group III
chr22	10606789	10607789	1001	8.32301	8.74187	7.4627	1.05517	8.28477e-06	0.000186856	-2763	bap1	Group I
chr8	43503279	43504279	1001	6.05846	6.49833	5.12799	1.10445	8.32789e-06	0.000187603	71156	ncor2	Group I
chr19	13949549	13950549	1001	7.68984	8.12034	6.79122	1.0835	8.4397e-06	0.000189893	183	sh3bgrl3	Group I
chr21	11529950	11530950	1001	6.17193	5.37499	6.81894	-1.15065	8.45964e-06	0.000190113	9282	zgc:114104	Group III
chr3	34575153	34576153	1001	7.26094	7.70364	6.32069	1.116	8.50047e-06	0.000190705	-14351	sept9a	Group I
chr9	9296177	9297177	1001	6.4779	5.87427	7.01978	-0.973863	8.50634e-06	0.000190705	51381	zgc:113337	Group II
chr2	42441792	42442792	1001	5.91208	6.37686	4.89227	1.17123	8.59579e-06	0.000192421	-26362	slco5a1b	Group I
chr17	27330777	27331777	1001	5.98787	5.26449	6.59741	-1.08724	8.60346e-06	0.000192421	-57988	id3	Group III
chr17	16495377	16496377	1001	6.43747	6.97495	5.10866	1.37644	8.73562e-06	0.000195001	-69308	foxn3	Group I
chr16	49409478	49410478	1001	5.03735	4.10259	5.74737	-1.25612	8.73963e-06	0.000195001	-191798	si:dkey-82o10.4	Group III
chr24	268359	269359	1001	5.71018	6.23457	4.44337	1.33215	8.95017e-06	0.000199461	101967	lancl2	Group I
chr1	44404391	44405391	1001	7.4009	8.09055	4.94933	2.12212	9.01614e-06	0.000200692	8843	unc93b1	Group I
chrUn_KN149850v1	26913	27913	1001	4.06144	1.83999	5.09526	-2.18707	9.02688e-06	0.000200693	NA		Group III
chrUn_KN150122v1	49747	51567	1821	6.8817	6.14825	7.49653	-1.09453	9.04201e-06	0.000200791	NA		Group III
chr19	28565483	28566483	1001	8.17356	8.84097	5.96072	1.96461	9.06438e-06	0.000201049	158937	mir7145	Group I
chr7	30494440	30495440	1001	5.72737	5.0019	6.33801	-1.08662	9.15821e-06	0.00020289	1570	mindy2	Group III
chr2	32785233	32786233	1001	5.59287	4.81686	6.2295	-1.12811	9.27441e-06	0.000205221	5595	zgc:136930	Group III
chr16	40576816	40577816	1001	5.70039	4.96544	6.31602	-1.09572	9.33752e-06	0.000206374	1574	ccne2	Group III
chr1_KZ115034v1_alt	186291	187291	1001	4.55062	5.20605	2.45033	1.88425	9.35765e-06	0.000206575	170265	smad1	Group I
chr17	45393757	45394757	1001	4.80619	3.73571	5.57041	-1.35629	9.36908e-06	0.000206583	-1589	nenf	Group III
chr10	15820126	15821126	1001	6.90209	7.42135	5.6587	1.31686	9.48555e-06	0.000208905	34117	tjp2a	Group I
chr10	6873579	6874579	1001	7.79108	8.21691	6.90802	1.06917	9.52375e-06	0.0002095	-10073	ddx4	Group I
chr6	57951400	57953309	1910	7.36082	7.80743	6.4069	1.1214	9.60724e-06	0.000211089	196810	tox2	Group I
chr19	25060384	25061384	1001	5.81878	5.01103	6.47105	-1.15383	9.63832e-06	0.000211523	20847	xkr8.3	Group III
chr10	45247976	45248976	1001	8.13277	8.56534	7.22718	1.08624	9.67339e-06	0.000212044	-97098	ppiab	Group I
chr24	10622754	10623754	1001	6.07651	5.31948	6.70354	-1.11359	9.6989e-06	0.000212355	209746	myca	Group III
chr2	9607071	9608071	1001	7.03064	7.43381	6.21999	1.01498	9.78965e-06	0.000214091	249	txndc12	Group I
chr2	33373954	33374954	1001	6.05869	6.47225	5.21541	1.03991	9.94135e-06	0.000217155	-8300	slc6a9	Group I
chr8	22951207	22952207	1001	4.37786	2.61852	5.33354	-1.85442	1.00254e-05	0.000218736	-3771	zgc:136605	Group III
chr3	54971758	54972758	1001	6.83005	7.24113	5.99463	1.02996	1.00792e-05	0.000219654	20659	rhbdf1a	Group I
chr2	26620169	26621169	1001	8.00039	8.40219	7.19396	1.00931	1.01199e-05	0.000220284	134	tmem59	Group I
chr5	46124172	46125172	1001	5.49508	4.7228	6.12984	-1.12518	1.0144e-05	0.000220553	46732	iqgap2	Group III
chr17	51817985	51818985	1001	6.83119	7.23116	6.0304	1.00615	1.01916e-05	0.00022133	161	exd2	Group I
chr1	58242711	58243711	1001	3.93053	0.828473	5.05357	-2.70028	1.04291e-05	0.000226225	-131385	caspbl	Group III
chr15	7597656	7598656	1001	7.2147	7.59766	6.46479	0.963709	1.05599e-05	0.000228798	-113801	cadm2b	Group II
chr22	6080147	6081147	1001	5.52311	6.04226	4.2802	1.31259	1.06053e-05	0.000229138	1798	si:dkey-19a16.2	Group I
chr9	13914152	13915621	1470	6.40177	5.77684	6.95634	-0.992125	1.06043e-05	0.000229138	48114	raph1a	Group II
chr16	40372972	40374279	1308	6.10365	5.40377	6.70059	-1.06218	1.06123e-05	0.000229138	33076	mettl6	Group III
chr3	33728451	33729451	1001	6.74212	7.16527	5.86786	1.05894	1.06968e-05	0.000230696	-32598	ier2a	Group I
chr6	10946331	10948065	1735	6.87312	6.19244	7.45952	-1.04462	1.07285e-05	0.000230847	16823	notum2	Group III
chr1	5306484	5307484	1001	6.16541	5.48363	6.75242	-1.04494	1.07211e-05	0.000230847	31173	spry2	Group III
chr18	23305601	23307542	1942	8.2184	8.63767	7.35676	1.05209	1.07519e-05	0.000231086	112752	mef2aa	Group I
chr7	18599223	18600223	1001	5.74004	5.01178	6.35215	-1.08774	1.08055e-05	0.000231971	1483	dtx4a	Group III
chr13	43102726	43103726	1001	6.04081	5.31149	6.65348	-1.08694	1.09907e-05	0.000235677	45837	vsir	Group III
chr11_KZ115359v1_alt	123870	124870	1001	6.06591	6.59434	4.78025	1.33783	1.10716e-05	0.000237141	-2402	tfe3b	Group I
chr2	32671033	32672033	1001	7.83233	8.24327	6.99735	1.02999	1.11438e-05	0.000238326	233	puf60a	Group I
chr7	802589	803589	1001	5.53262	4.80204	6.14594	-1.0878	1.11524e-05	0.000238326	1426	rela	Group III
chr17	27142934	27144395	1462	6.63848	6.04611	7.17353	-0.959386	1.13762e-05	0.00024283	-18721	rps6ka1	Group II
chr24	25841359	25842359	1001	5.94785	5.24347	6.54723	-1.06426	1.14471e-05	0.000244065	-53018	klhl24b	Group III
chr9	45847684	45849536	1853	6.56493	5.87835	7.15461	-1.04743	1.16454e-05	0.000248011	9350	twist2	Group III
chr2	58738104	58739104	1001	6.90288	7.32525	6.03117	1.05869	1.17109e-05	0.000248841	138	prkab2	Group I
chr23_KZ115689v1_alt	195889	196889	1001	4.2889	2.73372	5.19934	-1.69466	1.17089e-05	0.000248841	347	pa2g4b	Group III
chr5	30528622	30529622	1001	8.47457	8.95746	7.38514	1.20829	1.17921e-05	0.000250281	6196	h2afx	Group I
chr7	28759831	28761703	1873	6.99228	6.28767	7.59178	-1.06407	1.19212e-05	0.000252736	35848	ccdc102a	Group III
chr20	32188721	32189721	1001	5.72206	4.97658	6.34315	-1.09925	1.19961e-05	0.000254034	-324	si:ch211-51a19.5	Group III
chr15	404595	405595	1001	8.1997	8.59788	7.40436	0.996854	1.22529e-05	0.000259179	220	nipsnap2	Group II
chr1	28117673	28118673	1001	6.07456	6.55083	5.01107	1.19294	1.23069e-05	0.000259443	28470	psip1a	Group I
chr25	37425983	37426983	1001	7.72757	8.13538	6.90247	1.01984	1.2282e-05	0.000259443	8593	pdhx	Group I
chr7	5190989	5191989	1001	6.44415	5.79655	7.01191	-1.01152	1.22943e-05	0.000259443	-29197	zgc:195075	Group III
chr13	12851845	12852845	1001	4.61792	5.21333	2.96869	1.56778	1.24496e-05	0.000262157	51253	si:ch211-233a24.2	Group I
chr11	42729715	42730715	1001	7.82344	8.23243	6.99462	1.0232	1.24987e-05	0.000262895	-424	zgc:194981	Group I
chr13	45220531	45221531	1001	6.04954	5.3361	6.65378	-1.06991	1.25576e-05	0.000263836	-20488	runx3	Group III
chr7	47117133	47118811	1679	7.07383	7.51259	6.14719	1.09485	1.25758e-05	0.000263923	-336670	tshz3b	Group I
chr15	3967707	3968707	1001	6.33966	5.69263	6.90708	-1.01128	1.26712e-05	0.000265626	-11301	clrn1	Group III
chr21	21620356	21621356	1001	7.92435	8.33712	7.08357	1.03274	1.27105e-05	0.000266153	8582	b9d2	Group I
chr9	19614443	19615443	1001	7.97301	8.41782	7.02539	1.10978	1.28946e-05	0.000269422	-8463	pdxka	Group I
chr2	21356232	21357232	1001	8.37686	8.80081	7.49997	1.05944	1.28954e-05	0.000269422	232	ctdsplb	Group I
chr16	49614794	49616450	1657	6.85341	7.29519	5.91634	1.10245	1.31665e-05	0.00027478	13846	si:dkey-82o10.4	Group I
chr23	36095230	36096230	1001	6.72304	7.16799	5.77492	1.11216	1.32299e-05	0.000275563	424	hoxc9a	Group I
chr2	13907264	13908264	1001	7.67636	8.09203	6.82633	1.03862	1.32335e-05	0.000275563	312	zgc:66475	Group I
chr10_KZ114911v1_alt	36112	37112	1001	5.97121	6.40708	5.05444	1.08307	1.32844e-05	0.000276316	-7857	mat2al	Group I
chr3	17619199	17620199	1001	6.82361	7.2407	5.96901	1.04428	1.35153e-05	0.000280805	4126	rab5c	Group I
chr13	36620201	36621201	1001	7.68906	8.10672	6.83261	1.0432	1.3532e-05	0.000280842	1225	cdkn3	Group I
chr4	49991747	49992747	1001	5.72454	6.27101	4.35115	1.38472	1.35967e-05	0.000281846	-38853	zgc:174690	Group I
chr2	27490778	27491778	1001	9.12096	9.56386	8.18	1.10466	1.36118e-05	0.000281846	177	zswim5	Group I
chr2	36259483	36260483	1001	4.66877	3.16049	5.56766	-1.64759	1.36255e-05	0.000281846	147712	LOC100331689	Group III
chr2	48088345	48089345	1001	5.7145	6.18699	4.66559	1.17684	1.36756e-05	0.000282522	-212	pitrm1	Group I
chr12	3571459	3572459	1001	7.02131	7.3924	6.30557	0.930456	1.36884e-05	0.000282522	189	coa3a	Group II
chr13	17863615	17864615	1001	6.6428	7.04667	5.82997	1.01018	1.38592e-05	0.000285731	-134641	vdac2	Group I
chr16	43064334	43065334	1001	5.84508	5.2052	6.40838	-1.00084	1.3899e-05	0.000286238	-13075	rundc3b	Group III
chr6	3923820	3924820	1001	8.21522	8.63499	7.35197	1.04706	1.39224e-05	0.000286403	413	tlk1b	Group I
chr5	56963622	56964622	1001	5.26091	4.30404	5.98026	-1.2579	1.39401e-05	0.000286453	-1055	tmem232	Group III
chr22	18745480	18746480	1001	8.40915	8.86488	7.42262	1.1355	1.39792e-05	0.000286628	528	midn	Group I
chr12	18577903	18578903	1001	5.81812	5.05425	6.44863	-1.11003	1.39714e-05	0.000286628	-420	zdhhc4	Group III
chr8	43491980	43492980	1001	5.83952	6.27009	4.94069	1.07148	1.40427e-05	0.0002873	82455	ncor2	Group I
chrUn_KN150122v1	25938	26938	1001	5.8259	5.15482	6.40696	-1.03208	1.40324e-05	0.0002873	NA		Group III
chr21	2924039	2925039	1001	7.38952	7.79353	6.57623	1.00732	1.45454e-05	0.000297259	30642	znf971	Group I
chr22_KZ115650v1_alt	68587	70306	1720	6.81758	7.26948	5.84489	1.12683	1.45898e-05	0.000297843	66156	hmox2a	Group I
chr23	22522213	22523213	1001	5.05853	5.64373	3.47214	1.52388	1.47159e-05	0.000300089	-68345	mir34	Group I
chr8	43490807	43491807	1001	5.96512	6.39639	5.06391	1.07394	1.48202e-05	0.000301888	83628	ncor2	Group I
chr3	54540946	54542716	1771	7.65435	8.03909	6.89923	0.962138	1.49224e-05	0.000303638	2781	angptl6	Group II
chr19	23982243	23983243	1001	6.97212	6.16018	7.62642	-1.14739	1.49397e-05	0.000303661	327	syt11a	Group III
chr20	24182535	24183535	1001	7.94911	8.34006	7.17559	0.976724	1.50856e-05	0.000306293	-274	map3k7	Group II
chr1	47165507	47166507	1001	7.64007	8.05262	6.8	1.0285	1.52031e-05	0.000308345	165	cbr1	Group I
chr11	10599380	10600380	1001	7.94781	8.38933	7.01163	1.09852	1.52428e-05	0.000308815	58622	b3gnt5a	Group I
chr13	46204743	46205743	1001	4.82565	3.62159	5.63679	-1.4279	1.53745e-05	0.000311146	27737	marcksl1a	Group III
chr25	2408831	2409831	1001	7.58168	8.02831	6.62766	1.11052	1.54079e-05	0.000311485	-54281	mrps35	Group I
chr1_KZ114997v1_alt	73028	75614	2587	5.02306	5.60644	3.44757	1.50136	1.55178e-05	0.00031337	-37968	zgc:77849	Group I
chr1_KZ114997v1_alt	45220	46220	1001	4.45125	5.07765	2.58907	1.69471	1.56797e-05	0.000315518	-27945	zgc:112980	Group I
chr9	33527448	33528448	1001	6.87474	7.32462	5.90925	1.11676	1.56916e-05	0.000315518	80976	caska	Group I
chr18	36761145	36762145	1001	7.6663	8.08067	6.82044	1.03261	1.56762e-05	0.000315518	-8113	fosb	Group I
chr2	15066221	15067221	1001	6.34126	6.74107	5.54093	0.998538	1.56438e-05	0.000315518	18300	cnn3b	Group II
chr19	48117091	48118091	1001	7.32908	7.71319	6.57581	0.957968	1.57469e-05	0.00031629	253	nme2b.1	Group II
chr9	41507100	41508100	1001	6.46544	5.76795	7.06108	-1.05253	1.58017e-05	0.00031705	112	mfsd6b	Group III
chr7	39081134	39082134	1001	7.13414	7.52753	6.35331	0.982522	1.582e-05	0.000317077	-84826	mdka	Group II
chr5	3137346	3138346	1001	5.05623	4.18525	5.73817	-1.19003	1.59912e-05	0.000320166	19098	supt4h1	Group III
chr2	55214095	55215095	1001	5.78851	6.23409	4.83818	1.10333	1.61374e-05	0.000322747	83490	rab8a	Group I
chr21	41573446	41574446	1001	8.08643	8.50327	7.23267	1.0378	1.62008e-05	0.000323671	-66033	mir146b-1	Group I
chr3	24979092	24980092	1001	7.62912	8.03714	6.80336	1.01776	1.62488e-05	0.000324283	357	desi1a	Group I
chr7	1533817	1534817	1001	6.5682	5.97814	7.10184	-0.951438	1.64109e-05	0.00032717	4293	tox4b	Group II
chr21	23503849	23504849	1001	6.12627	6.53104	5.31063	1.01111	1.64583e-05	0.000327766	-196581	zbtb16a	Group I
chr20	5050680	5051680	1001	8.30201	8.7321	7.40475	1.06927	1.6503e-05	0.000328306	1658	arid1b	Group I
chr12	465404	466404	1001	7.4895	7.93832	6.52775	1.11444	1.66108e-05	0.0003301	-1909	dhrs7cb	Group I
chr16	45189325	45190325	1001	5.95791	5.1956	6.58763	-1.10595	1.66711e-05	0.000330946	35679	fxyd1	Group III
chr3	45510070	45511070	1001	7.53567	8.25078	4.74501	2.22274	1.68144e-05	0.000333438	-124507	mir2195	Group I
chr17	37713797	37714797	1001	5.85166	5.16557	6.44106	-1.04117	1.68345e-05	0.000333484	68664	tmem229b	Group III
chr6	3338587	3339587	1001	5.58443	4.84269	6.20358	-1.08765	1.68974e-05	0.000334376	4636	st3gal3a	Group III
chr25	13789055	13790055	1001	7.75479	8.13929	7.00037	0.958945	1.70072e-05	0.000336193	509	ckap5	Group II
chr17	27210051	27211051	1001	6.45974	6.96706	5.26915	1.25945	1.70726e-05	0.000337047	25275	asap3	Group I
chr21	22948602	22949602	1001	5.91428	5.13976	6.55016	-1.1133	1.71404e-05	0.000337047	2512	dub	Group III
chr4	72370953	72371953	1001	5.34899	4.5739	5.98515	-1.11353	1.71292e-05	0.000337047	81534	si:ch211-161m3.6	Group III
chr13	46199159	46200159	1001	5.75232	4.93206	6.41061	-1.15068	1.71364e-05	0.000337047	22153	marcksl1a	Group III
chr5	3158127	3159127	1001	6.0679	5.21124	6.74329	-1.17703	1.7093e-05	0.000337047	-12109	mir142a	Group III
chr17	6271454	6272454	1001	6.69818	7.19089	5.5691	1.22013	1.72788e-05	0.000339353	-4605	dusp23b	Group I
chr4	4615005	4616005	1001	5.9844	6.42163	5.06301	1.08478	1.72939e-05	0.000339353	-3389	LOC101885512	Group I
chr20	1268244	1269244	1001	7.61727	8.01529	6.82243	0.991835	1.73916e-05	0.000340911	-3235	lats1	Group II
chr13	17124164	17126048	1885	6.87941	7.33884	5.87941	1.13934	1.75648e-05	0.000343946	339256	lrmda	Group I
chr3	20774018	20775788	1771	7.90806	8.30128	7.12775	0.979285	1.76184e-05	0.000344636	-53841	spop	Group II
chr18	5244275	5245275	1001	6.2401	6.69425	5.25926	1.1236	1.78275e-05	0.000348362	3597	myef2	Group I
chr18	844281	846137	1857	6.54179	6.98802	5.58922	1.10847	1.82016e-05	0.000355301	30881	fam219b	Group I
chr14	556117	557117	1001	5.6065	6.05053	4.66162	1.10225	1.83157e-05	0.000357157	116	nudt6	Group I
chr6_KZ115200v1_alt	135654	136654	1001	5.10961	5.73276	3.27154	1.6514	1.84163e-05	0.000358744	57661	trnt1	Group I
chr6	59804137	59805137	1001	5.6853	4.97879	6.28582	-1.05494	1.84641e-05	0.000359302	-28163	ddx3xb	Group III
chr18	853849	854849	1001	5.96626	6.4535	4.85948	1.20569	1.88355e-05	0.000366148	40021	fam219b	Group I
chr2	32818766	32819766	1001	6.14127	5.43413	6.74212	-1.05667	1.91371e-05	0.000371625	22370	ccr9a	Group III
chr21	292800	293800	1001	5.39559	4.57432	6.05437	-1.14979	1.9195e-05	0.000372364	-154	plgrkt	Group III
chr14	42915478	42917025	1548	6.58909	7.03335	5.64338	1.10097	1.925e-05	0.000373044	84584	pcdh10b	Group I
chr19	4968656	4969656	1001	6.92986	6.21136	7.53681	-1.06517	1.93791e-05	0.000375156	209	stard3	Group III
chr14	44363114	44364114	1001	6.06297	6.51311	5.09655	1.11365	1.94138e-05	0.00037544	410239	si:dkey-109l4.3	Group I
chr8	53727370	53728370	1001	5.63761	6.09345	4.65074	1.12699	1.9472e-05	0.000376178	5789	tlr9	Group I
chr4	51160085	51161085	1001	5.41044	4.59068	6.0685	-1.14487	1.95468e-05	0.000377233	-269366	si:dkey-48g21.7	Group III
chr6	4216707	4217707	1001	5.24091	4.32327	5.94357	-1.21915	1.97656e-05	0.000381063	-219008	unc50	Group III
chr12	25845257	25846257	1001	7.03564	7.43685	6.23102	0.994324	1.99239e-05	0.00038372	263	glud1b	Group II
chr25	16991004	16992004	1001	7.82033	8.27439	6.83984	1.12196	2.00051e-05	0.000384888	-4500	ccnd2a	Group I
chr7	18607313	18608313	1001	5.63282	4.9166	6.23854	-1.06203	2.04393e-05	0.000392837	-6607	dtx4a	Group III
chr7	62119667	62120667	1001	6.14359	5.54351	6.68333	-0.958343	2.06598e-05	0.000396668	39655	rbpjb	Group II
chr6	441319	442319	1001	8.6824	9.09827	7.83172	1.03027	2.08048e-05	0.000399043	457	grap2b	Group I
chr16	53464492	53465492	1001	4.66313	5.23545	3.15182	1.43928	2.08753e-05	0.000399575	9354	rbm24b	Group I
chrUn_KN150015v1	14954	15954	1001	5.3	5.778	4.22979	1.17975	2.08572e-05	0.000399575	13451	pdcl3	Group I
chr1	25485402	25486402	1001	5.46438	5.93334	4.42889	1.1561	2.09784e-05	0.000401031	542	arfip1	Group I
chr24	10310133	10311133	1001	6.20041	5.476	6.81048	-1.06791	2.09941e-05	0.000401031	7510	otulina	Group III
chr9	150443	151443	1001	5.64466	4.88081	6.27517	-1.10206	2.12361e-05	0.000405239	-5199	cldn10b	Group III
chr14	492403	493403	1001	7.77192	8.191	6.9109	1.03711	2.1416e-05	0.000407986	6076	spry1	Group I
chr18	29335939	29336939	1001	6.06266	5.45325	6.60802	-0.966814	2.14236e-05	0.000407986	-66173	mafa	Group II
chr13	1361423	1363052	1630	5.59211	4.82721	6.22314	-1.10103	2.14637e-05	0.000408334	4686	ifngr1l	Group III
chr16	5857417	5858417	1001	6.89872	7.30124	6.09006	0.996298	2.15523e-05	0.000409604	-136534	ndufa3	Group II
chr15	11875157	11876157	1001	6.1702	5.43184	6.7876	-1.07842	2.16882e-05	0.000411768	-8140	gpr184	Group III
chr10	40181512	40182512	1001	7.20429	7.6009	6.4137	0.983893	2.19138e-05	0.000415209	-101991	git2b	Group II
chr23	27404908	27407330	2423	7.5435	6.98585	8.05694	-0.914171	2.19003e-05	0.000415209	36414	dip2ba	Group II
chr15	25865163	25866163	1001	6.2775	6.78216	5.09837	1.24607	2.1966e-05	0.000415777	-31783	mir212	Group I
chr20	35280066	35281066	1001	7.14009	7.57725	6.21891	1.0806	2.20378e-05	0.000416715	598	fam49a	Group I
chr2	19784284	19785284	1001	6.69772	7.14384	5.74552	1.09887	2.24833e-05	0.000424282	7638	ptbp2b	Group I
chr5	14442061	14443061	1001	5.71635	5.03696	6.30205	-1.02887	2.24762e-05	0.000424282	563	kat6a	Group III
chr22	17433525	17435094	1570	6.84794	6.28376	7.36552	-0.920486	2.25899e-05	0.000425864	25292	si:ch211-197g15.10	Group II
chr11	19693495	19694495	1001	6.27626	6.78666	5.07227	1.25996	2.26293e-05	0.000426178	81187	namptb	Group I
chr18	856819	857819	1001	5.18307	5.71468	3.88246	1.32502	2.27674e-05	0.000427488	41554	parp6a	Group I
chr1	40607892	40608892	1001	7.74896	8.18018	6.84792	1.06392	2.27234e-05	0.000427488	-69	clgn	Group I
chr3	31875528	31876528	1001	5.76818	5.06871	6.3649	-1.04608	2.27616e-05	0.000427488	-890	limd2	Group III
chr3_KZ115057v1_alt	217924	218924	1001	6.61382	7.05432	5.6812	1.08769	2.28823e-05	0.000429216	NA		Group I
chr10	8671987	8672987	1001	6.05941	6.55905	4.90155	1.2279	2.29347e-05	0.000429338	-8243	isl1l	Group I
chr18	27439935	27440935	1001	7.56774	7.96049	6.78882	0.974086	2.29347e-05	0.000429338	592	tp53i11b	Group II
chr10_KZ114911v1_alt	73664	74664	1001	5.01399	5.52708	3.79821	1.26525	2.3086e-05	0.000431738	242	enoph1	Group I
chr22	834607	835607	1001	5.46984	4.72226	6.09202	-1.08556	2.31137e-05	0.000431825	-621	dennd2db	Group III
chr8	13592085	13593085	1001	6.24349	6.73549	5.11735	1.20705	2.31444e-05	0.000431967	7689	b3gnt3.3	Group I
chr2	10491235	10492235	1001	6.67101	7.12807	5.67967	1.12432	2.33239e-05	0.000434883	-40943	scinlb	Group I
chr23	10682100	10683100	1001	6.27207	6.80726	4.95427	1.3222	2.33633e-05	0.000435184	40100	foxp1a	Group I
chr5	67660045	67661045	1001	7.09697	6.45344	7.66238	-0.996791	2.35792e-05	0.000438769	100	zbtb20	Group II
chr20	16451947	16452947	1001	8.53101	8.93902	7.70526	1.00926	2.36299e-05	0.000439277	1125	gtf2a1	Group I
chr9_KZ114908v1_alt	248377	249377	1001	5.9061	6.39961	4.77373	1.2106	2.37356e-05	0.000440803	94686	idh1	Group I
chr2	6126353	6127353	1001	6.46888	6.8761	5.64561	1.00789	2.39267e-05	0.000443472	-11164	prdx1	Group I
chr11	8499466	8500466	1001	6.78618	7.17474	6.01978	0.966631	2.39108e-05	0.000443472	-65862	tbl1xr1a	Group II
chr3	17620226	17621226	1001	5.88437	6.34977	4.86229	1.14458	2.39731e-05	0.000443893	5153	rab5c	Group I
chr19	26029352	26030352	1001	6.28681	6.6792	5.509	0.969141	2.40769e-05	0.000445375	58852	jarid2b	Group II
chr21	30970558	30971558	1001	6.95277	7.3951	6.01381	1.09063	2.41145e-05	0.00044563	23467	pgap2	Group I
chr18_KZ115540v1_alt	191523	192523	1001	7.1948	7.59949	6.37945	1.00111	2.4181e-05	0.000446418	-183	arf5	Group I
chr24	37433995	37434995	1001	7.0096	6.38702	7.56279	-0.976679	2.4262e-05	0.000447472	49562	cluap1	Group II
chr13	29245238	29246238	1001	5.85471	6.35424	4.69735	1.22618	2.43002e-05	0.000447735	117327	unc5b	Group I
chr1	33377334	33378334	1001	5.5436	4.77377	6.17712	-1.0996	2.4337e-05	0.000447972	2154	cd99	Group III
chr21	7116265	7117265	1001	5.96215	6.37363	5.12546	1.02029	2.43782e-05	0.000448291	-5177	mrps2	Group I
chr23	33751912	33752912	1001	7.58345	7.98857	6.76672	1.00211	2.45095e-05	0.000450262	949	bin2a	Group I
chr18	36765787	36766787	1001	7.81243	8.19979	7.04957	0.960007	2.46641e-05	0.00045266	-3471	fosb	Group II
chr11	23666338	23667338	1001	7.25823	7.67226	6.41348	1.0229	2.4763e-05	0.000454029	-143310	nfasca	Group I
chr7	18616591	18618560	1970	6.82185	6.17795	7.38747	-0.994819	2.49749e-05	0.000457466	-16370	dtx4a	Group II
chr2	32743533	32744533	1001	7.35424	7.76749	6.51194	1.0193	2.51542e-05	0.000460299	226	klhl18	Group I
chr8	23633910	23634910	1001	7.01095	7.50361	5.88212	1.20987	2.52518e-05	0.000461396	-4726	nt5dc2	Group I
chr12	19036364	19037364	1001	5.23847	4.3904	5.90988	-1.15921	2.52634e-05	0.000461396	-8796	rangap1b	Group III
chr9	39040906	39041906	1001	6.32491	6.76922	5.37905	1.094	2.55273e-05	0.000465438	-36106	myl1	Group I
chr16	28872883	28873883	1001	6.26881	5.64311	6.82383	-0.979197	2.55345e-05	0.000465438	-7911	chtopb	Group II
chr1	58668502	58669502	1001	4.64521	3.5588	5.41534	-1.32097	2.56659e-05	0.00046738	47999	zgc:174890	Group III
chr8	54159981	54160981	1001	6.39566	5.60163	7.04123	-1.11816	2.57219e-05	0.000467943	24839	brpf1	Group III
chr2	24564531	24565531	1001	7.66629	8.04082	6.94075	0.929122	2.57935e-05	0.000468791	206	crsp7	Group II
chr7_KZ115243v1_alt	104170	105170	1001	5.285	4.37795	5.98304	-1.2032	2.60413e-05	0.000472836	60609	cmtm4	Group III
chr9	7654657	7655657	1001	6.11595	6.53685	5.24902	1.04145	2.61367e-05	0.000474108	86	dnajb2	Group I
chr14	4120255	4121255	1001	7.65141	8.00028	6.99679	0.867915	2.63708e-05	0.000477891	-119	irf2	Group II
chr2_KZ115041v1_alt	110945	111945	1001	5.50277	5.98062	4.43313	1.17117	2.64581e-05	0.00047901	-7157	pik3r2	Group I
chr19	7924882	7925882	1001	7.18489	6.43294	7.80932	-1.08489	2.66606e-05	0.000482209	-4622	si:dkey-266f7.4	Group III
chr16	27234695	27235695	1001	6.45015	5.84354	6.99382	-0.959139	2.69939e-05	0.000487765	-11121	alg2	Group II
chr20	4654883	4655883	1001	7.53066	7.98276	6.55725	1.10779	2.70438e-05	0.000488196	82750	papola	Group I
chr7	21848059	21849059	1001	6.53967	6.97379	5.62885	1.06879	2.71999e-05	0.000490541	7516	tm4sf5	Group I
chr1	47153091	47154091	1001	6.3358	6.77847	5.39564	1.08258	2.7344e-05	0.000492192	-1813	mhc1zca	Group I
chr12	22591986	22592986	1001	5.57524	4.89228	6.16291	-1.02887	2.73394e-05	0.000492192	15895	capgb	Group III
chr8	47206867	47207867	1001	4.55858	3.3209	5.38064	-1.41606	2.73844e-05	0.000492447	-968	ppih	Group III
chr10_KZ115332v1_alt	315782	317556	1775	6.25584	6.69716	5.3204	1.08359	2.75744e-05	0.000495387	-11830	hmgb1a	Group I
chr12	4631379	4632379	1001	7.96964	8.37622	7.14836	1.00205	2.76319e-05	0.000495943	-38269	irf3	Group I
chr3	34336888	34337888	1001	8.58393	8.97534	7.80902	0.967394	2.77438e-05	0.000497476	103331	znf207a	Group II
chr2	50477269	50478269	1001	5.94086	6.43556	4.80365	1.21139	2.78488e-05	0.000498879	86438	viml	Group I
chr7	33924612	33925612	1001	6.32609	6.73432	5.49965	1.00569	2.79492e-05	0.0005002	36439	skor1a	Group I
chr22_KZ114977v1_alt	383002	384002	1001	5.96836	6.41251	5.02304	1.08664	2.85381e-05	0.000510251	45381	mir725	Group I
chr8	52380756	52381756	1001	5.72784	5.02253	6.32772	-1.04375	2.86156e-05	0.000511148	3740	arid5a	Group III
chr2	42313596	42314596	1001	6.0933	6.54587	5.11819	1.11163	2.89992e-05	0.000517507	61137	gtpbp4	Group I
chr17	20201941	20202941	1001	5.16527	5.65125	4.06352	1.19185	2.9132e-05	0.000519382	-1681	gnrh3	Group I
chr4	24118798	24119798	1001	6.05291	5.40075	6.62327	-0.998044	2.91599e-05	0.000519384	-155479	celf2	Group II
chr3	37704667	37705667	1001	6.40913	6.85363	5.46258	1.08334	2.91968e-05	0.000519547	-5175	gpatch8	Group I
chr16	25729971	25730971	1001	6.21865	5.54388	6.80177	-1.01853	2.92686e-05	0.000519836	-30630	cblc	Group III
chrUn_KN150630v1	65634	66634	1001	5.43627	4.69144	6.05703	-1.07629	2.92619e-05	0.000519836	NA		Group III
chr6	1638181	1639181	1001	5.84705	6.33984	4.7177	1.2028	2.93326e-05	0.000520479	-47688	zgc:123305	Group I
chr16	36190670	36191670	1001	6.39381	6.83006	5.47574	1.07029	2.94973e-05	0.000522907	5530	capn7	Group I
chr3	19304715	19305715	1001	6.78593	7.28359	5.63643	1.21455	2.95937e-05	0.00052412	5906	ldlra	Group I
chr2	43130509	43131509	1001	5.35318	4.47507	6.03836	-1.17453	2.97348e-05	0.000526121	4691	ftr14	Group III
chr3	20959669	20960669	1001	6.46442	6.83667	5.74539	0.923267	3.02138e-05	0.000533587	-3137	ndufa4l	Group II
chr21	16218729	16219729	1001	6.20368	5.48356	6.81148	-1.05564	3.01897e-05	0.000533587	240	tnfrsfa	Group III
chr24	21721632	21722632	1001	4.9707	5.48556	3.74703	1.25493	3.04103e-05	0.00053655	1841	pan3	Group I
chr18	29336998	29337998	1001	5.57748	4.84219	6.19328	-1.06609	3.0505e-05	0.000537715	-65114	mafa	Group III
chr14	28554550	28556424	1875	4.85705	5.46119	3.15137	1.53542	3.07511e-05	0.000541543	10292	hmmr	Group I
chr5	14337850	14338850	1001	5.56677	4.77851	6.20949	-1.10867	3.08087e-05	0.000542048	6297	tet3	Group III
chr20	34481441	34482441	1001	6.07096	5.4201	6.64058	-0.997541	3.11788e-05	0.000548044	-19256	gorab	Group II
chr20	36569273	36570273	1001	5.86868	6.30859	4.93807	1.07711	3.12987e-05	0.000549636	-9817	enah	Group I
chr17	52363363	52364363	1001	5.69355	6.23527	4.3439	1.32785	3.13459e-05	0.000549949	63845	esrrb	Group I
chrUn_KN150055v1	31331	32331	1001	5.66551	4.98889	6.24967	-1.02044	3.14629e-05	0.000551485	NA		Group III
chr9	18944181	18945181	1001	4.57451	5.15399	3.022	1.44426	3.15519e-05	0.000551537	-67084	kctd4	Group I
chr22	16997165	16998165	1001	7.08161	7.49273	6.24606	1.00751	3.15543e-05	0.000551537	-190	nfia	Group I
chr2	57226943	57227943	1001	8.6201	9.01016	7.84927	0.961454	3.15458e-05	0.000551537	36869	mbd3a	Group II
chr24	21315532	21316532	1001	5.38081	4.64901	5.99478	-1.0639	3.16881e-05	0.000553358	27950	spice1	Group III
chr13	11552398	11553398	1001	8.03682	8.46015	7.16198	1.03751	3.17703e-05	0.000553857	2444	desi2	Group I
chr4	1496511	1497511	1001	7.65938	8.06522	6.84043	0.997635	3.17757e-05	0.000553857	-33272	slc38a4	Group II
chr23	9088058	9089058	1001	7.60885	7.96535	6.93364	0.883087	3.20342e-05	0.000557842	99392	xkr7	Group II
chrUn_KN150341v1	9005	10005	1001	6.33986	6.85901	5.09697	1.26562	3.21007e-05	0.00055848	NA		Group I
chr21	45624824	45625824	1001	5.92767	5.17273	6.55363	-1.0828	3.22213e-05	0.000560057	-1569	irf1b	Group III
chr4	77903230	77904230	1001	6.26144	5.64353	6.81187	-0.968339	3.22884e-05	0.000560704	-16257	ttll1	Group II
chr22	10916715	10917715	1001	7.74966	8.11185	7.05884	0.896554	3.25137e-05	0.000564092	135258	enc3	Group II
chr24	3372998	3373998	1001	5.9966	5.33737	6.57098	-1.00274	3.28802e-05	0.000569923	-30833	sugct	Group III
chr23	32157091	32158091	1001	6.12594	6.58303	5.13447	1.11837	3.29504e-05	0.000570288	252	nr4a1	Group I
chr7	51013344	51014876	1533	6.24251	6.69833	5.25569	1.11038	3.29926e-05	0.000570288	-89306	col4a5	Group I
chr19	11353905	11354905	1001	5.95642	6.34784	5.1815	0.965802	3.29782e-05	0.000570288	-39190	eepd1	Group II
chr16	48886016	48887016	1001	6.39143	6.82357	5.48729	1.05676	3.31292e-05	0.000572121	172438	brd2b	Group I
chr20	27119089	27120089	1001	6.24138	5.66454	6.76687	-0.926684	3.36493e-05	0.000580032	26512	ubr7	Group II
chr13	42310575	42311575	1001	5.70189	5.03445	6.28092	-1.0092	3.36231e-05	0.000580032	1260	ide	Group III
chr1	26662978	26663978	1001	8.49696	8.90785	7.66216	1.00877	3.38771e-05	0.000582886	1377	anp32b	Group I
chr25	15333865	15334865	1001	6.26495	5.61824	6.83219	-0.990192	3.38714e-05	0.000582886	47329	hipk3a	Group II
chr3	7650488	7651488	1001	5.89802	5.29238	6.44111	-0.952358	3.39121e-05	0.000582952	5071	junbb	Group II
chr5	619556	620556	1001	6.18577	6.60337	5.32952	1.02487	3.42585e-05	0.000588367	139965	tek	Group I
chr3	16798013	16799013	1001	6.27449	5.67077	6.81642	-0.952014	3.43236e-05	0.000588943	36030	tmem86b	Group II
chr15	47521016	47522016	1001	4.74032	3.64899	5.51226	-1.31074	3.44761e-05	0.000591019	19927	sik3	Group III
chr23	25955664	25956664	1001	6.89815	7.28954	6.12333	0.963828	3.4524e-05	0.000591299	20492	ada	Group II
chr15	25858760	25860198	1439	6.55575	7.05197	5.41221	1.20567	3.48543e-05	0.000596411	-37967	mir212	Group I
chr21	21615957	21616957	1001	6.13557	6.60467	5.09958	1.13746	3.49119e-05	0.000596851	4183	b9d2	Group I
chr22	7361543	7362543	1001	5.65738	6.11965	4.64694	1.12767	3.49774e-05	0.000597424	-77480	cela1.6	Group I
chr4	3404446	3405446	1001	6.48028	6.8573	5.74759	0.92789	3.56242e-05	0.000607918	-50753	znf800b	Group II
chr12	26851120	26852120	1001	7.9914	8.3829	7.21624	0.962585	3.58328e-05	0.00061092	106	zeb1b	Group II
chr22	17748527	17749527	1001	5.95615	5.35688	6.49541	-0.947486	3.59424e-05	0.000612231	-35521	tm6sf2	Group II
chr24	462892	463892	1001	5.24637	5.70045	4.26581	1.10868	3.63688e-05	0.000618931	60899	zgc:110852	Group I
chr25	28650712	28651712	1001	7.4047	7.78469	6.66348	0.933599	3.68536e-05	0.000626612	-13114	agbl2	Group II
chr20	47347313	47348313	1001	8.138	8.55443	7.28556	1.01925	3.69679e-05	0.000627985	348	dtnba	Group I
chrUn_KN149720v1	7580	8580	1001	5.10626	5.59754	3.98306	1.18561	3.70842e-05	0.000629389	NA		Group I
chr22	10995634	10997573	1940	7.52917	7.96323	6.61859	1.05946	3.72381e-05	0.00063099	56544	insrb	Group I
chr16	25726919	25728523	1605	6.65086	6.02418	7.20646	-0.971924	3.72542e-05	0.00063099	-33380	cblc	Group II
chr21	45587357	45588357	1001	6.75722	5.97102	7.39893	-1.1023	3.72797e-05	0.00063099	-39036	irf1b	Group III
chr13	25178390	25179390	1001	6.8716	7.26651	6.08619	0.968389	3.75667e-05	0.000635274	19212	adka	Group II
chr24	37567587	37568587	1001	7.66772	8.0496	6.92099	0.938532	3.78104e-05	0.000638818	272	h1f0	Group II
chr12	531618	532618	1001	7.20633	7.58807	6.46001	0.939622	3.83462e-05	0.000646121	26051	LOC791840	Group II
chr16	6750612	6751612	1001	8.10005	8.45755	7.42213	0.882752	3.83335e-05	0.000646121	365	znf236	Group II
chr11	13125613	13126613	1001	6.18695	5.56559	6.73942	-0.965945	3.83225e-05	0.000646121	856	elovl1b	Group II
chr15	9161538	9162538	1001	6.69808	7.18404	5.5964	1.17727	3.86106e-05	0.000649525	108615	ppm1na	Group I
chr2	47877265	47878265	1001	7.47254	7.8749	6.6644	0.986623	3.86176e-05	0.000649525	-28418	ftr23	Group II
chr10	45028431	45029431	1001	7.42094	7.7878	6.71712	0.904023	3.90515e-05	0.000656233	85	polm	Group II
chr21	22438418	22439418	1001	6.26301	5.65696	6.80636	-0.950715	3.9134e-05	0.000657031	-2971	il7r	Group II
chr3	33966462	33967462	1001	6.10028	6.60809	4.90756	1.23041	3.95854e-05	0.000664014	-25645	gtf2f1	Group I
chr2	25839010	25840010	1001	7.94244	8.3415	7.14441	0.978498	3.96847e-05	0.000664855	238	eif5a2	Group II
chr2	45678322	45680185	1864	7.09238	6.48585	7.63601	-0.951647	3.97066e-05	0.000664855	11818	fam102ba	Group II
chr2	42491710	42492710	1001	8.98365	9.42007	8.06503	1.06265	3.98638e-05	0.000666891	-76280	slco5a1b	Group I
chr10_KZ115335v1_alt	132407	133407	1001	6.44405	6.86882	5.56446	1.03618	3.99768e-05	0.000667588	-2060	setd1ba	Group I
chr3	33440430	33441430	1001	8.01027	8.38789	7.2759	0.92921	3.99743e-05	0.000667588	94	gtpbp1	Group II
chr17	13441313	13443246	1934	6.64637	7.09135	5.69816	1.083	4.00614e-05	0.000668404	342804	pnn	Group I
chr6_KZ115200v1_alt	138653	139653	1001	5.0546	5.59079	3.73199	1.30685	4.0304e-05	0.000671853	54662	trnt1	Group I
chr19	25148154	25149154	1001	8.62609	9.02697	7.82251	0.981881	4.07952e-05	0.000679436	-34994	ptp4a3a	Group II
chr2	19236583	19237583	1001	7.43028	7.77278	6.79257	0.846433	4.09214e-05	0.000680932	-2714	cdc20	Group II
chr21	7131708	7132708	1001	7.71938	8.13282	6.87648	1.00937	4.11082e-05	0.000683433	238	zgc:113019	Group I
chr23	25291680	25292680	1001	5.16815	5.63374	4.14536	1.13258	4.11621e-05	0.000683721	231	pa2g4b	Group I
chr22_KZ115652v1_alt	93242	94242	1001	5.54391	6.01935	4.48364	1.1544	4.1513e-05	0.000688341	-3142	si:dkey-222p3.1	Group I
chr17	16087251	16088251	1001	6.24462	6.66179	5.38976	1.01558	4.15137e-05	0.000688341	-2688	znf395a	Group I
chr17	13025069	13026069	1001	4.95233	4.07994	5.63491	-1.16036	4.18018e-05	0.000692503	1065	fam177a1	Group III
chr20	38909943	38910943	1001	7.94004	8.35884	7.07997	1.0222	4.18709e-05	0.000693036	166	msra	Group I
chr23	20763245	20764245	1001	8.06793	8.46787	7.26722	0.97934	4.20338e-05	0.000695117	449	znf362b	Group II
chr21	45733247	45734247	1001	7.88717	8.25746	7.17367	0.911487	4.24806e-05	0.000701885	-124	zgc:77058	Group II
chr4	3456615	3457615	1001	5.55221	4.86719	6.14102	-1.0186	4.28206e-05	0.00070688	1416	znf800b	Group III
chr3	11627763	11628763	1001	6.90463	7.26293	6.22451	0.883292	4.29269e-05	0.00070801	-3791	hlfa	Group II
chr17	10872240	10873240	1001	6.40542	6.80562	5.6039	0.977866	4.29914e-05	0.000708386	-34332	lgals3b	Group II
chr2	904147	905147	1001	7.73046	8.09324	7.03799	0.893774	4.30253e-05	0.000708386	228	ripk1l	Group II
chr19	48048974	48049974	1001	7.39684	7.78578	6.62931	0.951755	4.30697e-05	0.000708492	227	psmd3	Group II
chr21	20042488	20043488	1001	3.88127	4.60713	0.9172	2.09481	4.32604e-05	0.000711006	77530	dusp4	Group I
chr1_KZ115038v1_alt	23850	24850	1001	4.20696	4.85348	2.18457	1.66906	4.33432e-05	0.000711741	134592	hmx1	Group I
chr15	41654511	41655511	1001	7.55347	8.01942	6.52931	1.12614	4.35532e-05	0.000714562	22678	spsb4b	Group I
chr6	59009233	59010233	1001	6.37929	6.75341	5.65494	0.916686	4.36168e-05	0.00071498	-34726	mars	Group II
chr16	47260324	47261324	1001	6.87515	7.23787	6.18286	0.89599	4.40076e-05	0.000720754	40552	mios	Group II
chr24	7647528	7648528	1001	5.9872	6.37854	5.21252	0.956127	4.43189e-05	0.000725219	10767	cavin1b	Group II
chr3	5692645	5693645	1001	6.03504	6.47231	5.11352	1.06403	4.45681e-05	0.00072866	-49086	ddx39ab	Group I
chr25_KZ115732v1_alt	65106	66106	1001	5.70843	6.22085	4.49558	1.237	4.46746e-05	0.000729763	129482	setd6	Group I
chr17	24135360	24136360	1001	5.63506	4.95321	6.22212	-1.01626	4.4912e-05	0.000733001	71846	b3gnt2b	Group III
chr11	16370070	16371070	1001	6.4163	6.92671	5.21227	1.22948	4.50258e-05	0.000734219	153635	slc25a26	Group I
chr7	62818407	62819407	1001	6.40803	6.9121	5.23139	1.21377	4.51135e-05	0.000735008	-506119	pcdh7b	Group I
chr18	35228625	35229625	1001	7.92016	8.29984	7.17981	0.931114	4.54482e-05	0.000739818	10	tbrg1	Group II
chr2	28374292	28375292	1001	4.65107	3.49146	5.44725	-1.33649	4.57074e-05	0.00074339	-272528	cdh6	Group III
chr8	11828856	11829856	1001	6.65403	7.02255	5.94556	0.904983	4.59141e-05	0.000746105	-59366	anapc7	Group II
chr21	30307221	30308221	1001	5.95666	5.37433	6.48556	-0.926269	4.60994e-05	0.000748466	1340	lcp2a	Group II
chr10	42759150	42760150	1001	8.38064	8.82482	7.43524	1.07569	4.67154e-05	0.000757154	268	zgc:100918	Group I
chr7	46253256	46254256	1001	6.40667	6.7939	5.64423	0.95121	4.66902e-05	0.000757154	233686	ccne1	Group II
chr16	48831975	48832975	1001	5.03519	5.53628	3.87124	1.20142	4.67678e-05	0.000757347	118397	brd2b	Group I
chr12_KZ114926v1_alt	376493	377493	1001	4.41289	5.03213	2.6032	1.54595	4.70578e-05	0.000761328	13148	phf5a	Group I
chr13	18195183	18196183	1001	5.18412	5.64964	4.16156	1.12565	4.71356e-05	0.000761328	-20819	alox5a	Group I
chr19	38627949	38628949	1001	6.21122	6.63369	5.33916	1.02637	4.71011e-05	0.000761328	206390	col9a2	Group I
chr15	13968456	13969456	1001	4.76078	5.3369	3.2278	1.3948	4.73999e-05	0.000764936	-15923	zgc:162730	Group I
chr15	22254246	22255246	1001	8.31504	8.72116	7.49522	0.989916	4.74873e-05	0.000765687	-12731	spa17	Group II
chr11	19598248	19599248	1001	8.29261	8.65944	7.58887	0.900244	4.75419e-05	0.000765908	-4508	thoc7	Group II
chr1	9195088	9196088	1001	5.00534	5.54726	3.6547	1.30059	4.76247e-05	0.000766582	-3450	chtf18	Group I
chr16	12487200	12488200	1001	6.50014	5.84927	7.06977	-0.988959	4.78708e-05	0.000769881	24899	cox6b2	Group II
chr9	6061609	6062609	1001	5.59937	6.02276	4.72433	1.03547	4.82549e-05	0.000775392	-20684	st6gal2a	Group I
chr13	36224270	36225270	1001	6.23352	6.65189	5.37479	1.01984	4.84751e-05	0.000778262	40091	slc8a3	Group I
chr6	44040167	44041709	1543	6.89728	6.26906	7.45379	-0.96839	4.85762e-05	0.000779218	3373	rybpb	Group II
chr20	681747	682747	1001	8.07441	8.46918	7.28943	0.964453	4.88984e-05	0.000783714	21210	nrl	Group II
chr5	55626342	55628092	1751	6.87687	6.24682	7.43444	-0.970521	4.89854e-05	0.000783767	524	ntrk2b	Group II
chr23	44048824	44050729	1906	6.70326	5.87678	7.36452	-1.12217	4.8967e-05	0.000783767	-29229	zgc:56304	Group III
chr1	44959382	44960382	1001	6.48119	5.81058	7.06198	-1.00404	4.9823e-05	0.000796488	9905	vps37c	Group III
chr13	29966700	29967700	1001	6.23541	6.62642	5.46169	0.956773	4.9936e-05	0.000797613	13015	hif1an	Group II
chr4_KZ115087v1_alt	222341	223341	1001	4.08219	4.77796	1.55664	1.88926	5.00381e-05	0.000798562	-2706	si:dkey-153k10.9	Group I
chr3	20062441	20063441	1001	8.62067	8.99886	7.88463	0.926391	5.03497e-05	0.00080285	688	ubtf	Group II
chr7	38860669	38861669	1001	7.80242	8.2705	6.77025	1.12628	5.05502e-05	0.000804677	574	phf21aa	Group I
chr22	10232232	10233232	1001	7.68438	8.06282	6.94763	0.926061	5.05215e-05	0.000804677	205	si:dkeyp-87e7.4	Group II
chr9	9841485	9842485	1001	6.57904	7.03777	5.58164	1.10464	5.08149e-05	0.000808202	164	fstl1b	Group I
chr3	42918862	42919862	1001	8.38213	8.76407	7.63522	0.934319	5.10377e-05	0.000811057	460	psmg3	Group II
chr5	55119240	55120951	1712	6.30745	5.63426	6.8897	-1.0048	5.19819e-05	0.000825361	81076	srek1	Group III
chr11	44276008	44277008	1001	6.20875	5.5486	6.78365	-0.993738	5.20438e-05	0.000825644	-3552	filip1l	Group II
chr6	58996236	58997236	1001	6.05071	6.47492	5.17295	1.02819	5.21548e-05	0.000826255	-21729	mars	Group I
chr18	40740890	40743504	2615	7.39117	7.73944	6.73816	0.856859	5.21706e-05	0.000826255	11344	akt2	Group II
chr6_KZ115172v1_alt	39699	40699	1001	5.67953	6.12773	4.71999	1.07766	5.24421e-05	0.000829853	-43381	aldh1l1	Group I
chr22	37611017	37612017	1001	7.54838	7.93606	6.78459	0.945152	5.26894e-05	0.000833062	164	ttc14	Group II
chr20	46619991	46621812	1822	6.61639	6.04582	7.13798	-0.91336	5.27513e-05	0.000833337	34215	jdp2b	Group II
chr6	42315396	42316396	1001	6.10134	6.53624	5.18786	1.04991	5.32072e-05	0.000839831	21099	fancd2	Group I
chr21_KZ115628v1_alt	299653	300653	1001	5.88439	6.29313	5.05635	0.993893	5.36955e-05	0.000846824	51	pcf11	Group II
chr3	25181646	25183583	1938	6.92873	6.41851	7.41126	-0.850391	5.38515e-05	0.000848569	-13351	il2rb	Group II
chr6_KZ115174v1_alt	470061	471061	1001	5.53926	4.80489	6.15457	-1.05322	5.40259e-05	0.000850601	92776	si:rp71-81e14.2	Group III
chr25	31431602	31432602	1001	4.91956	4.01267	5.61754	-1.17177	5.42265e-05	0.000853043	1410	zgc:172145	Group III
chr17	45009733	45010733	1001	8.08138	8.4693	7.31691	0.946264	5.43477e-05	0.000853987	229	coq6	Group II
chr6	21616979	21617979	1001	5.30387	4.57473	5.91644	-1.04811	5.43778e-05	0.000853987	-820	ppp1r12c	Group III
chr17	18667492	18668492	1001	7.80605	8.23506	6.91242	1.03747	5.45951e-05	0.000856681	129231	vrk1	Group I
chr5	1868895	1869895	1001	5.74897	5.14339	6.29203	-0.946565	5.47846e-05	0.000858935	181	rcl1	Group II
chr1	14255749	14256749	1001	6.03001	5.41928	6.57616	-0.950367	5.50261e-05	0.000861999	-22173	camk2d2	Group II
chr20_KZ115597v1_alt	172439	173439	1001	3.75462	0.628035	4.87939	-2.23101	5.56473e-05	0.000871001	-68563	ppil4	Group III
chr7	26616192	26617192	1001	6.21327	5.61896	6.7495	-0.934384	5.60167e-05	0.000876051	10561	phf23b	Group II
chr2	15048580	15049580	1001	7.85188	8.22923	7.11828	0.921205	5.6506e-05	0.000882965	659	cnn3b	Group II
chr3	60588776	60589776	1001	7.96037	8.33802	7.22589	0.922103	5.65952e-05	0.000883036	119	mettl23	Group II
chr23	27607435	27608435	1001	7.56354	7.93002	6.86078	0.897427	5.66049e-05	0.000883036	-896	phf8	Group II
chr2	37245070	37246070	1001	7.19218	7.57422	6.44498	0.933042	5.71323e-05	0.000890522	177	sec62	Group II
chr13_KZ114930v1_alt	101795	102795	1001	4.94101	5.49867	3.50986	1.33968	5.71902e-05	0.000890683	2067	hells	Group I
chr13	1184127	1185469	1343	6.28964	5.72893	6.80502	-0.901607	5.73484e-05	0.000891663	29322	perp	Group II
chr3	16827159	16828159	1001	5.82432	5.15296	6.40554	-0.999602	5.73342e-05	0.000891663	-14326	stk17al	Group II
chr9	20737662	20738662	1001	5.84948	6.25968	5.01685	0.995993	5.77255e-05	0.000896054	-42937	tent5c	Group II
chr18	830709	831709	1001	6.42118	6.81382	5.6426	0.952162	5.77265e-05	0.000896054	16881	fam219b	Group II
chr2	32145217	32146217	1001	5.52646	5.97091	4.58011	1.07034	5.84634e-05	0.00090599	116570	mycb/fam49ba	Group I
chr20	24102706	24103706	1001	5.85758	5.26333	6.39379	-0.933677	5.84514e-05	0.00090599	79555	map3k7	Group II
chr20	24095801	24097767	1967	6.95256	6.38683	7.47111	-0.906681	5.90726e-05	0.000914673	85977	map3k7	Group II
chr10	33009591	33010591	1001	7.02903	6.39126	7.59111	-0.972917	5.93316e-05	0.000917924	-119474	kctd7	Group II
chr15	6786565	6787565	1001	7.52484	7.88491	6.83988	0.879904	6.01554e-05	0.0009299	243	sirt2	Group II
chr23	19412072	19413072	1001	3.95605	4.66576	1.24475	1.93879	6.03853e-05	0.000931914	-151822	atp6ap1lb	Group I
chr2	32153273	32154273	1001	6.27766	6.72107	5.33491	1.06705	6.03362e-05	0.000931914	108514	mycb/fam49ba	Group I
chr12	8855132	8856132	1001	6.14139	6.52313	5.39504	0.933683	6.0832e-05	0.000938035	32894	reep3b	Group II
chr2	58182320	58183320	1001	7.29811	7.70468	6.47687	0.985585	6.16585e-05	0.000949997	18353	pnp5b	Group II
chr10	36807388	36808388	1001	7.38917	7.7431	6.72098	0.869035	6.17451e-05	0.00095055	154	dhrs13a.1	Group II
chr7	21757186	21758186	1001	7.26459	6.66348	7.80496	-0.938956	6.18423e-05	0.000951264	-29802	tmem88b	Group II
chr18	47358081	47359081	1001	6.3311	6.83757	5.14417	1.2062	6.23595e-05	0.000958432	57416	rbm7	Group I
chr1	31941179	31942179	1001	5.99924	6.42739	5.10846	1.03044	6.24857e-05	0.000959583	-1338	anos1a	Group I
chr10	35320965	35321965	1001	7.69262	8.12026	6.80354	1.03106	6.29179e-05	0.000965429	45480	pora	Group I
chr21	4147821	4148821	1001	5.92024	5.28066	6.48336	-0.973324	6.29791e-05	0.000965576	31877	rapgef1b	Group II
chr4	14950636	14951636	1001	5.82654	5.18496	6.39082	-0.974793	6.31017e-05	0.000966664	2893	slc26a5	Group II
chr20	32384333	32385333	1001	6.02653	6.53981	4.80983	1.22186	6.35147e-05	0.000971401	20595	afg1lb	Group I
chr7	31569105	31570105	1001	6.00256	6.40783	5.18538	0.981891	6.34989e-05	0.000971401	-128179	cilp	Group II
chr20	53623894	53624894	1001	8.04432	8.47814	7.13452	1.04409	6.36699e-05	0.00097298	251	slc25a29	Group I
chr19	25458377	25459377	1001	5.9125	5.32845	6.44245	-0.922965	6.3888e-05	0.000975517	5414	umad1	Group II
chr18	13242160	13243160	1001	6.08097	6.51538	5.16921	1.04758	6.45455e-05	0.000984753	-6296	plcg2	Group I
chr13	43639534	43640534	1001	7.31322	7.7213	6.48726	0.986613	6.49286e-05	0.000989789	153	zfyve21	Group II
chr5	42859821	42860821	1001	5.8826	5.25604	6.43812	-0.959746	6.49814e-05	0.000989789	12391	flot2a	Group II
chr13	8547073	8548073	1001	4.93544	5.49893	3.47295	1.34712	6.52099e-05	0.000992463	-73675	socs5b	Group I
chr18	35448992	35450653	1662	6.91191	6.33171	7.43949	-0.917577	6.54232e-05	0.0009949	10673	itpkcb	Group II
chr3	34598964	34599964	1001	7.12776	7.47526	6.47681	0.851441	6.62251e-05	0.00100573	198	nmrk1	Group II
chr18	29326917	29327917	1001	5.64397	4.98996	6.21539	-0.981333	6.62425e-05	0.00100573	-75195	mafa	Group II
chr2	5175237	5176237	1001	7.67378	8.03275	6.9918	0.877235	6.65316e-05	0.00100848	23694	phb2a	Group II
chr8	28612352	28613352	1001	6.48527	5.828	7.05854	-0.985719	6.64809e-05	0.00100848	19103	tcf15	Group II
chr6	25180200	25181200	1001	8.12181	8.48091	7.4395	0.877648	6.68035e-05	0.00101178	312	lrrc8db	Group II
chr2	58617227	58618227	1001	6.42974	6.92096	5.30678	1.16765	6.70124e-05	0.00101357	-19976	epb41l3b	Group I
chr5	24830433	24831433	1001	6.85041	7.24793	6.0571	0.960732	6.70299e-05	0.00101357	-18158	ap1b1	Group II
chr13	12005146	12006146	1001	8.55182	8.93651	7.79687	0.934973	6.71785e-05	0.001015	299	oga	Group II
chr13	51089197	51090197	1001	5.77652	6.28485	4.58154	1.20407	6.79571e-05	0.00102455	311515	dntt	Group I
chr10	5912749	5913749	1001	6.01352	6.45618	5.0734	1.0601	6.80705e-05	0.00102455	-91676	il6st	Group I
chr11	8494209	8495209	1001	7.0143	7.44147	6.12678	1.02757	6.80587e-05	0.00102455	-71119	tbl1xr1a	Group I
chr15	41744130	41745130	1001	6.09252	6.49338	5.289	0.969398	6.80847e-05	0.00102455	11877	ftr72	Group II
chrUn_KN150122v1	52493	53493	1001	5.21135	4.47835	5.82595	-1.04499	6.79843e-05	0.00102455	NA		Group III
chr14	27898281	27899281	1001	5.45454	5.97329	4.21346	1.2277	6.86665e-05	0.00103194	103200	tsc22d3	Group I
chr2	40975247	40976247	1001	6.18636	6.61212	5.3035	1.0268	6.87197e-05	0.00103194	-85743	uggt1	Group I
chr16	27593445	27594445	1001	7.24285	7.63344	6.47042	0.947325	6.87407e-05	0.00103194	-9792	si:ch211-197h24.9	Group II
chrUn_KN149946v1	28388	29388	1001	5.60076	6.0339	4.69328	1.04105	6.91272e-05	0.00103691	NA		Group I
chr10	2975687	2976687	1001	7.4153	7.8405	6.53428	1.02183	6.95011e-05	0.00104168	-33261	oclna	Group I
chr23	9118000	9119000	1001	7.54011	7.96711	6.65315	1.02562	6.96509e-05	0.00104226	-101960	rps21	Group I
chr20	48603630	48604630	1001	7.58345	7.9788	6.79673	0.958455	6.96198e-05	0.00104226	69	mgst3a	Group II
chr23	33347222	33349169	1948	6.23048	5.56837	6.80649	-0.989062	6.98268e-05	0.00104406	2794	si:ch211-226m16.2	Group II
chr8	19550089	19551089	1001	6.01792	5.45238	6.53634	-0.903761	7.0336e-05	0.00105083	1604	notch2	Group II
chr2	21174739	21175739	1001	7.35445	7.72127	6.65075	0.895164	7.04701e-05	0.00105199	167	dnajc1	Group II
chr24	29728976	29729976	1001	7.57081	7.93067	6.88642	0.878176	7.05314e-05	0.00105207	47977	zgc:163022	Group II
chr1	23403948	23404948	1001	4.51216	5.09009	2.96869	1.38155	7.10676e-05	0.00105901	10185	rhoh	Group I
chr20	28165987	28168506	2520	7.50705	7.88205	6.78016	0.913189	7.11095e-05	0.00105901	-78048	dll4	Group II
chr13	1131407	1132407	1001	6.85307	7.26661	6.00985	0.997209	7.14841e-05	0.00106374	91	wdr92	Group II
chr2	32512380	32513380	1001	8.27126	8.64489	7.54833	0.909451	7.22004e-05	0.00107269	665	abcf2a	Group II
chr24	3386331	3387331	1001	7.21324	7.58492	6.49583	0.904177	7.21861e-05	0.00107269	33028	slc35g2b	Group II
chr7	46376178	46377178	1001	7.01531	7.47318	6.021	1.09282	7.22833e-05	0.00107307	356608	ccne1	Group I
chr16	11038851	11039851	1001	6.07442	5.51998	6.58582	-0.891283	7.25887e-05	0.00107675	198290	dedd1	Group II
chr8	6772	7772	1001	8.19315	8.56581	7.47296	0.906182	7.3705e-05	0.00109245	-2933	mir7a-3	Group II
chr25	21762690	21763690	1001	3.84655	4.64179	0	2.47712	7.40566e-05	0.00109594	46927	znf277	Group I
chr4	25366844	25367844	1001	7.16338	7.55235	6.39576	0.942265	7.40578e-05	0.00109594	-42949	prkcq	Group II
chr18	3526918	3527918	1001	7.22052	7.63545	6.37286	0.999403	7.43821e-05	0.001099	268	capn5a	Group II
chr13	36436563	36437563	1001	5.51472	4.84055	6.09751	-0.996974	7.43347e-05	0.001099	1846	dcaf5	Group II
chr8	45411455	45412455	1001	8.1602	8.52268	7.46856	0.883651	7.47541e-05	0.00110323	-9745	mak16	Group II
chr23	25395304	25396304	1001	5.95748	5.31999	6.5194	-0.966658	7.47862e-05	0.00110323	40948	fmnl3	Group II
chr14	48937011	48938011	1001	6.19228	6.57966	5.42938	0.940241	7.55574e-05	0.00111198	2049	scocb	Group II
chr5	14327733	14328733	1001	7.06078	6.43209	7.61756	-0.959251	7.5461e-05	0.00111198	16414	tet3	Group II
chr16	32220715	32221715	1001	4.18282	2.73569	5.06592	-1.45997	7.55266e-05	0.00111198	97	calhm5.1	Group III
chr15	23418909	23419909	1001	8.3737	8.76272	7.60595	0.942004	7.59222e-05	0.00111647	687	kmt2a	Group II
chr6	464720	465720	1001	5.99722	6.44308	5.04592	1.06343	7.64307e-05	0.00112306	-22944	grap2b	Group I
chr20	42578806	42579806	1001	7.1056	7.50682	6.30094	0.966346	7.66329e-05	0.00112515	14149	igf2r	Group II
chr4	24959475	24960475	1001	6.76613	7.25715	5.64401	1.16209	7.69117e-05	0.00112836	104535	gata3	Group I
chr4	19647870	19648870	1001	7.58848	7.99439	6.76931	0.977473	7.73306e-05	0.001133	45786	snd1	Group II
chr24	8904436	8905436	1001	7.42824	7.80655	6.69185	0.918575	7.75214e-05	0.001133	195	gnal	Group II
chr21	36679214	36680214	1001	7.17554	7.54126	6.47492	0.88961	7.74053e-05	0.001133	-60115	nop16	Group II
chr3	16847916	16848916	1001	5.51316	4.77604	6.12991	-1.04186	7.74549e-05	0.001133	6431	stk17al	Group III
chr3	3588803	3589803	1001	5.26447	4.37699	5.95385	-1.14588	7.75304e-05	0.001133	-20837	pick1	Group III
chr19	35417088	35418088	1001	6.23907	5.67784	6.75478	-0.896687	7.80074e-05	0.00113819	11285	ak2	Group II
chr3	35079754	35080754	1001	6.6893	6.08344	7.23253	-0.9373	7.79587e-05	0.00113819	74524	prkcbb	Group II
chr1	54110659	54111659	1001	7.97008	8.39916	7.07618	1.02709	7.88733e-05	0.00114993	-4734	rln3b	Group I
chr20	40991080	40992484	1405	6.59605	6.98038	5.84214	0.933209	7.94045e-05	0.00115677	222517	tbc1d32	Group II
chr18	23249020	23250020	1001	6.56449	6.94281	5.82809	0.918376	7.94994e-05	0.00115725	55700	mef2aa	Group II
chr24	28383100	28384100	1001	6.97315	7.37104	6.17866	0.959617	7.96182e-05	0.00115808	278	sh3glb1a	Group II
chr22	5134944	5135944	1001	6.99227	7.39576	6.18062	0.97191	7.97033e-05	0.00115842	251	LOC566052	Group II
chr7	62531700	62532700	1001	5.43974	5.86199	4.56842	1.01507	7.98204e-05	0.00115922	283607	tbc1d19	Group I
chr12	17017956	17018956	1001	7.62012	7.99625	6.89	0.912148	8.02124e-05	0.00116401	222	LOC100537930	Group II
chr18	47604396	47605396	1001	5.47329	5.91239	4.54545	1.05313	8.08152e-05	0.00117185	303731	rbm7	Group I
chr8	44431911	44433777	1867	6.35271	6.70732	5.68265	0.865205	8.11313e-05	0.00117552	-9414	mhc1laa	Group II
chr7	20298127	20299127	1001	7.52553	7.9233	6.73145	0.958526	8.13663e-05	0.00117793	190	acadvl	Group II
chr2	16173731	16174731	1001	8.00971	8.36331	7.34237	0.861516	8.14231e-05	0.00117793	185	sh3glb1b	Group II
chr24	21514515	21515515	1001	3.78188	4.56071	0	2.30442	8.18698e-05	0.00118348	729	cdk8	Group I
chr16	11067139	11068724	1586	6.08897	5.47202	6.63882	-0.946773	8.22658e-05	0.00118828	-174489	gsk3ab	Group II
chr10	322078	323078	1001	6.84664	7.23686	6.07529	0.942862	8.27259e-05	0.00119401	191	akt2l	Group II
chr11_KZ115350v1_alt	158089	159089	1001	4.04986	4.7769	1.06526	1.96423	8.30088e-05	0.00119717	NA		Group I
chr20	53962653	53963653	1001	7.73913	8.09797	7.05755	0.873853	8.34422e-05	0.00120249	361	ppp2r5cb	Group II
chr19	21766214	21767214	1001	5.97171	5.40031	6.49381	-0.906144	8.35102e-05	0.00120255	-50121	znf516	Group II
chr15	2297836	2299824	1989	6.485	6.88599	5.68105	0.965449	8.36314e-05	0.00120337	108379	rsrc1	Group II
chr22	1952514	1953514	1001	4.85301	3.94265	5.55249	-1.15785	8.37187e-05	0.0012037	41679	znf1156	Group III
chr25	16986262	16987262	1001	7.89912	8.28716	7.13426	0.936377	8.39077e-05	0.00120549	242	ccnd2a	Group II
chr17	45405618	45406618	1001	6.03027	5.44231	6.56263	-0.920219	8.39752e-05	0.00120553	1307	tagapa	Group II
chr14	9484911	9485911	1001	5.59988	6.03375	4.68993	1.03626	8.4193e-05	0.00120773	22652	rell2	Group I
chr2	30489478	30490478	1001	8.02634	8.4037	7.29273	0.914497	8.4506e-05	0.00121039	114	march6	Group II
chr14	14705048	14706048	1001	8.16249	8.5123	7.50537	0.853038	8.45073e-05	0.00121039	-18544	gcna	Group II
chr5	51965101	51966101	1001	6.20827	5.59092	6.75836	-0.946169	8.4574e-05	0.00121042	32870	serinc5	Group II
chr15_KZ115483v1_alt	192203	193784	1582	4.82239	5.36879	3.44941	1.2818	8.56559e-05	0.00122309	-76161	ppp1r14ab	Group I
chr25	17028512	17029512	1001	7.12713	7.53378	6.30566	0.97675	8.55904e-05	0.00122309	-42008	ccnd2a	Group II
chr23	38170495	38171495	1001	5.97479	5.2996	6.55815	-0.994544	8.56177e-05	0.00122309	11280	zgc:112994	Group II
chr19	12313202	12314202	1001	7.32807	7.6764	6.6749	0.850273	8.58172e-05	0.00122446	8654	ncaldb	Group II
chr20	26568957	26569957	1001	4.97852	4.1221	5.6538	-1.12069	8.67311e-05	0.00123656	-18247	si:dkey-25e12.3	Group III
chr16	31000045	31001045	1001	7.31167	7.68639	6.5856	0.908602	8.73633e-05	0.00124463	183	dgat1b	Group II
chr15	35212050	35213050	1001	8.48467	8.87382	7.71652	0.939179	8.76256e-05	0.00124742	-139	agfg1a	Group II
chr10	43036841	43037841	1001	8.07449	8.44344	7.3648	0.89473	8.81962e-05	0.00125458	238	atg10	Group II
chr9	954628	955628	1001	5.5716	6.05603	4.47603	1.13788	8.94126e-05	0.00127092	-4900	sctr	Group I
chr2_KZ115047v1_alt	69719	70719	1001	5.51406	5.98308	4.47833	1.1052	8.99642e-05	0.00127723	-150133	basp1	Group I
chr1	8654556	8655556	1001	4.32835	2.98944	5.18134	-1.38921	8.99926e-05	0.00127723	-2379	actb1	Group III
chr1	1501875	1502875	1001	5.8595	6.26235	5.04984	0.972537	9.03996e-05	0.00128203	-73108	mir459	Group II
chr12	34501180	34502180	1001	6.92265	7.29726	6.19693	0.905571	9.08508e-05	0.00128745	-43018	fscn2b	Group II
chr2	11503698	11504698	1001	6.72045	7.17545	5.73655	1.07828	9.14849e-05	0.00129515	151	sdr16c5a	Group I
chrUn_KZ116021v1	6302	9019	2718	7.12519	6.58878	7.62499	-0.870686	9.1532e-05	0.00129515	NA		Group II
chr2	32184850	32185850	1001	8.16745	8.61426	7.21282	1.06005	9.1666e-05	0.00129602	76937	mycb/fam49ba	Group I
chr5	19739827	19740827	1001	6.15952	5.45661	6.7581	-1.01397	9.18013e-05	0.00129602	28316	fam222a	Group III
chr8	23696705	23697705	1001	4.94702	4.01188	5.65721	-1.16723	9.17417e-05	0.00129602	4420	si:ch73-237c6.1	Group III
chr15	47960276	47961276	1001	6.97794	7.39187	6.13348	0.989838	9.29398e-05	0.00130927	-31435	psma6l	Group II
chr4	20082271	20083271	1001	7.98942	8.34092	7.32777	0.854737	9.29498e-05	0.00130927	296	ppp6r2a	Group II
chr5	62733283	62734852	1570	6.29448	5.44773	6.96528	-1.11274	9.28775e-05	0.00130927	7716	zswim7	Group III
chr5	50063869	50064869	1001	6.09187	6.5768	4.99436	1.14229	9.30595e-05	0.00130983	19941	fam172a	Group I
chr4	24734788	24735788	1001	6.8513	7.29844	5.89548	1.06048	9.35059e-05	0.00131512	329222	gata3	Group I
chr15	40061247	40063663	2417	7.46082	6.99203	7.9149	-0.79887	9.38437e-05	0.00131888	2808	gpr55a	Group II
chr1_KZ115033v1_alt	75596	76596	1001	5.08776	5.63654	3.70265	1.28421	9.42469e-05	0.00132356	-32629	klf12a	Group I
chr16	28877300	28878300	1001	5.62301	4.96633	6.19596	-0.978332	9.4366e-05	0.00132424	-3494	chtopb	Group II
chr7	27726691	27727691	1001	6.20978	5.47405	6.82581	-1.03596	9.44802e-05	0.00132485	-41170	calca	Group III
chr21	37011082	37012082	1001	6.25142	6.67699	5.36921	1.0191	9.46935e-05	0.00132684	15670	zgc:77151	Group I
chr18	25107408	25108408	1001	5.53873	4.85559	6.12649	-0.998363	9.47823e-05	0.00132709	-56062	st8sia2	Group II
chr8	39847062	39848062	1001	6.1292	5.53278	6.66672	-0.924567	9.50074e-05	0.00132925	53	zgc:174931	Group II
chr16	44798714	44800416	1703	6.81353	7.25073	5.89226	1.03971	9.51578e-05	0.00133036	31204	upk1a	Group I
chr16	25516428	25517428	1001	5.8052	5.23542	6.32628	-0.901732	9.54451e-05	0.00133338	18247	dtnbp1a	Group II
chr3	1206871	1207871	1001	7.57283	7.94108	6.86512	0.891382	9.59912e-05	0.00134001	-3030	fam234b	Group II
chr2	36072536	36073536	1001	6.27365	6.75322	5.19734	1.1274	9.816e-05	0.00136753	26837	smg7	Group I
chr18	976481	977481	1001	8.25008	8.6256	7.52169	0.907357	9.82547e-05	0.00136753	94	dhdhl	Group II
chr7	52887430	52888430	1001	7.47888	7.829	6.82095	0.85006	9.82033e-05	0.00136753	229	tp53bp1	Group II
chr16	45070193	45071193	1001	5.57942	4.89501	6.1679	-0.997423	9.80545e-05	0.00136753	-879	gapdhs	Group II
chr17	29207855	29208855	1001	6.91972	7.34165	6.04944	1.00585	9.8414e-05	0.00136873	40809	traf3	Group I
chr14	40504106	40505106	1001	5.92032	6.32661	5.09996	0.974141	9.85033e-05	0.00136895	-113896	pcdh19	Group II
chr23	25797445	25798445	1001	4.93218	5.46123	3.64364	1.243	9.87026e-05	0.00137071	-58728	hnf4a	Group I
chr2	32760217	32761767	1551	6.86375	6.30454	7.37819	-0.890845	9.90067e-05	0.00137391	7892	bfsp2	Group II
chr10	31440228	31441228	1001	6.21882	6.66139	5.27904	1.05109	9.91609e-05	0.00137503	206	robo3	Group I
chr14	40809869	40810869	1001	6.08793	5.47686	6.63428	-0.937238	9.95412e-05	0.00137928	-13252	elf1	Group II
chr14	44932715	44933715	1001	6.33377	6.81077	5.26745	1.12356	9.96454e-05	0.00137971	128846	slc30a9	Group I
chr18	1561912	1562912	1001	5.572	6.02227	4.6051	1.06626	9.98861e-05	0.00138202	-147737	pepd	Group I
chr2	45681139	45682139	1001	6.87602	6.25727	7.42693	-0.944037	0.000100329	0.00138611	9433	fam102ba	Group II
chr5	15465370	15466370	1001	6.69796	5.96147	7.31438	-1.03604	0.000100337	0.00138611	-29500	suds3	Group III
chr8	3631756	3632756	1001	4.93251	4.1025	5.59545	-1.09999	0.000100404	0.00138611	-16814	rab35b	Group III
chr4	5137720	5138720	1001	6.12269	5.56584	6.63563	-0.887154	0.000100776	0.00139022	5206	ccnd2b	Group II
chr21	5797359	5798359	1001	5.89044	5.2048	6.47959	-0.996333	0.000101267	0.00139596	1263	ccni	Group II
chr5	25163250	25164250	1001	5.32974	4.59019	5.94776	-1.03607	0.000101515	0.00139835	79340	paxx	Group III
chr6	58131025	58132025	1001	6.32686	6.71225	5.56982	0.929952	0.000101637	0.00139901	17640	tox2	Group II
chr15	21819545	21820545	1001	6.50144	6.90804	5.68011	0.974445	0.000101759	0.00139966	57815	zgc:162608	Group II
chr11	13151186	13152890	1705	6.55011	6.01723	7.04761	-0.864215	0.000101859	0.0014	264	elovl1b	Group II
chr4	77504242	77505242	1001	6.28405	6.73211	5.32499	1.06091	0.000102083	0.00140206	-72521	slco1d1	Group I
chr15	4538558	4539558	1001	7.29319	7.67242	6.55416	0.913664	0.000102169	0.0014022	-10766	tfdp2	Group II
chr5	42239144	42240144	1001	6.13462	6.50956	5.40795	0.906774	0.000102541	0.00140525	-19380	eral1	Group II
chr20	23313739	23314739	1001	6.90815	7.25694	6.25377	0.849184	0.00010248	0.00140525	-1003	fryl	Group II
chr3	35506845	35507845	1001	7.60298	7.94914	6.95561	0.842388	0.000102815	0.00140798	-23732	tnrc6a	Group II
chr10_KZ115333v1_alt	197849	198849	1001	4.62471	5.17608	3.2264	1.29084	0.00010328	0.00141261	NA		Group I
chr2	27498442	27500094	1653	8.16939	8.61289	7.22636	1.05017	0.000103304	0.00141261	8167	zswim5	Group I
chr13	37599909	37600909	1001	7.25489	7.62076	6.55382	0.885383	0.000103672	0.0014166	179	snapc1b	Group II
chr5	24516750	24517750	1001	5.4103	5.90684	4.26544	1.15583	0.000103975	0.00141661	450	tia1l	Group I
chr14	16740974	16741974	1001	6.20695	6.65275	5.25587	1.05502	0.000103884	0.00141661	12775	mgat4b	Group I
chr13	25046383	25047383	1001	6.75766	7.14303	6.0007	0.926728	0.000103869	0.00141661	151219	adka	Group II
chr6	58030930	58032837	1908	7.19529	7.53591	6.56251	0.828848	0.00010397	0.00141661	117281	tox2	Group II
chr9	39933530	39934530	1001	8.34126	8.72657	7.58446	0.926947	0.000104208	0.00141874	77643	ikzf2	Group II
chr21	40445027	40446027	1001	5.85918	5.29305	6.37799	-0.896438	0.000104717	0.00142464	28375	ssh2b	Group II
chr6	37619999	37620999	1001	5.80529	5.15367	6.37535	-0.970119	0.000104905	0.00142609	-3205	tubgcp5	Group II
chr7_KZ115243v1_alt	93001	94001	1001	5.51048	4.76436	6.13191	-1.04228	0.000104976	0.00142609	71778	cmtm4	Group III
chrUn_KN149816v1	2595	3595	1001	8.11355	8.49522	7.36743	0.919846	0.000105322	0.00142975	7033	slc39a3	Group II
chr1	26356269	26357269	1001	7.89546	8.272	7.16419	0.908594	0.00010542	0.00143005	41505	ppa2	Group II
chr16	45190325	45191325	1001	5.60667	4.89264	6.21123	-1.01862	0.000105637	0.00143196	34679	fxyd1	Group III
chr21	1303058	1304058	1001	6.20444	6.59978	5.41774	0.944826	0.000106246	0.00143916	-282845	wdr91	Group II
chr14	29392471	29393471	1001	5.77295	6.20656	4.86388	1.0313	0.000107262	0.00145187	-582389	cyp4v7	Group I
chr1_KZ115002v1_alt	193897	194897	1001	4.76191	5.35846	3.1054	1.38716	0.000107509	0.00145298	-18713	elf2b	Group I
chr10	11210740	11212538	1799	7.08892	7.53921	6.12197	1.06326	0.000107577	0.00145298	-53664	hsdl2	Group I
chr13	11436334	11437334	1001	7.60516	7.94308	6.9794	0.821399	0.000107551	0.00145298	-3583	zbtb18	Group II
chr17	27272488	27273488	1001	6.51328	5.91362	7.05276	-0.926591	0.000107678	0.0014533	301	id3	Group II
chr20	15000130	15001130	1001	5.87169	6.2729	5.06706	0.958039	0.000108158	0.00145663	-14927	myoc	Group II
chr3	20785976	20786976	1001	6.34812	6.74696	5.55078	0.954893	0.000108079	0.00145663	-65414	spop	Group II
chr7	51324604	51325604	1001	7.14234	7.5102	6.4357	0.888895	0.000108143	0.00145663	-4339	rasl11a	Group II
chr15	2305475	2306475	1001	6.24093	6.69532	5.25926	1.06914	0.000108955	0.00146632	115524	rsrc1	Group I
chr20	29209400	29210400	1001	7.39846	7.80331	6.58258	0.967872	0.000109262	0.00146939	238	katnbl1	Group II
chr13	47820907	47821907	1001	8.08796	8.43564	7.43652	0.843787	0.000109621	0.00147315	11207	zmp:0000001006	Group II
chr1	38142522	38143522	1001	8.1713	8.56986	7.37483	0.953927	0.000109802	0.00147453	104	galnt7	Group II
chr4	3352831	3353831	1001	8.60324	9.02403	7.73666	1.00056	0.000110117	0.0014769	259	pik3cg	Group I
chr12	34274971	34275971	1001	5.47498	4.84252	6.03396	-0.952296	0.000110136	0.0014769	2125	socs3b	Group II
chr17	11410687	11411687	1001	6.54116	6.96587	5.66176	1.00715	0.00011063	0.00148185	7326	arid4a	Group I
chr12	3723344	3724344	1001	7.04534	7.45043	6.22871	0.968077	0.000110664	0.00148185	194	pagr1	Group II
chr18	21951001	21952001	1001	4.9169	5.41564	3.76282	1.16183	0.000111153	0.00148734	-84	ranbp10	Group I
chr16	11834480	11835480	1001	4.39997	5.00301	2.70149	1.41188	0.00011285	0.00150897	24329	cxcr3.1	Group I
chr19	17401228	17402228	1001	6.48485	5.87256	7.03193	-0.936217	0.00011333	0.00151431	1445	nr1d2b	Group II
chr4	1904973	1905973	1001	6.50739	6.95786	5.53981	1.05959	0.000114195	0.00152477	-66281	pwp1	Group I
chr12	6093090	6094090	1001	5.76892	5.18594	6.29821	-0.908712	0.000114466	0.0015273	-24092	asah2	Group II
chr12	19146361	19147361	1001	4.18985	2.67846	5.08952	-1.44811	0.000114767	0.00153023	4826	tefa	Group III
chr2	16160651	16161651	1001	8.10081	8.47091	7.38785	0.892326	0.000114882	0.00153067	241	selenoj	Group II
chr1	52662015	52663015	1001	7.86707	8.26455	7.07388	0.950564	0.000115069	0.00153207	312	osbp	Group II
chr12_KZ115393v1_alt	178668	179668	1001	5.96632	6.39371	5.07805	1.01101	0.000115862	0.00154146	-15710	timp2a	Group I
chr2	55429660	55430660	1001	7.31936	7.65048	6.71116	0.80638	0.000115971	0.00154146	172	ap1m1	Group II
chr10	16043145	16044145	1001	6.19096	5.5418	6.75961	-0.96495	0.000116021	0.00154146	7365	lmnb1	Group II
chr11	45322645	45324254	1610	6.45344	5.87475	6.98008	-0.905453	0.000117394	0.00155859	22781	mafgb	Group II
chr2	3419191	3420191	1001	7.43377	7.80215	6.72568	0.888305	0.000118369	0.00157043	216	iba57	Group II
chr23	35076854	35077854	1001	6.1193	6.56224	5.17818	1.04541	0.000119062	0.00157763	118535	klf15	Group I
chr8	38476805	38477805	1001	8.39306	8.76828	7.66557	0.902486	0.000119081	0.00157763	484	inpp5l	Group II
chr6	8172082	8173082	1001	6.73091	7.10162	6.01626	0.892095	0.000119846	0.00158665	-3904	nfil3-5	Group II
chr18	16985809	16986809	1001	4.87682	5.43805	3.4266	1.2976	0.000120204	0.00159026	14747	tph2	Group I
chr7	18100783	18101783	1001	8.64958	9.066	7.79714	0.989228	0.000120659	0.00159515	287	rab1ba	Group II
chrUn_KN150361v1	15363	16363	1001	8.16956	8.57265	7.35912	0.961142	0.000121011	0.00159755	NA		Group II
chr21	3452216	3453216	1001	7.26116	6.71567	7.76684	-0.874862	0.00012093	0.00159755	103	smad7	Group II
chr21	21618038	21619038	1001	6.21837	6.60415	5.4602	0.925912	0.000121371	0.00160117	6264	b9d2	Group II
chr24_KZ115708v1_alt	390215	391215	1001	5.02699	5.52694	3.86787	1.16054	0.000121476	0.00160143	1535	pan3	Group I
chr23	14724771	14725771	1001	5.16117	5.61119	4.19515	1.06108	0.000121791	0.00160445	44191	gss	Group I
chr5	42971623	42972623	1001	6.21622	6.58661	5.50245	0.891236	0.00012206	0.00160574	20249	mob1ba	Group II
chr19	24542520	24543520	1001	7.32721	7.68278	6.65453	0.858229	0.000121978	0.00160574	12899	polr3gla	Group II
chr13	6261852	6262852	1001	5.87657	5.25259	6.43058	-0.94221	0.000122216	0.00160666	-9839	tuba4l	Group II
chr15	43398083	43399083	1001	7.39051	7.74614	6.7177	0.859192	0.000122309	0.00160667	266	actn4	Group II
chr22	17648714	17649714	1001	5.80433	5.1354	6.38419	-0.979828	0.000122388	0.00160667	39654	tjp3	Group II
chr10	42775351	42776351	1001	7.2505	7.67614	6.36805	1.00694	0.000122674	0.00160816	156	wdr45	Group I
chr12	19152531	19153531	1001	4.85249	3.91509	5.56363	-1.15667	0.000122649	0.00160816	-1344	tefa	Group III
chr23_KZ115693v1_alt	101236	102236	1001	3.71629	4.47665	0	2.01425	0.00012295	0.00161065	7306	tardbpl	Group I
chr12	34051703	34052703	1001	5.64931	6.06354	4.80391	0.977199	0.000123087	0.00161069	-67250	cyth1b	Group II
chr3	20779192	20780192	1001	6.02109	6.38338	5.33	0.873677	0.000123125	0.00161069	-58630	spop	Group II
chr5_KZ115147v1_alt	164754	166651	1898	5.2054	5.65848	4.22845	1.06349	0.000123225	0.00161087	5415	gcnt4a	Group I
chr2	2818454	2819454	1001	8.09466	8.45777	7.40129	0.876022	0.00012335	0.00161138	309	rock1	Group II
chr16	41946840	41947840	1001	5.7066	6.19465	4.59653	1.1338	0.000123738	0.00161532	-27098	si:ch211-225p5.8	Group I
chr2	27506467	27507467	1001	7.65061	8.07747	6.76412	1.00915	0.000123942	0.00161597	15866	zswim5	Group I
chr8	8887318	8888318	1001	6.16599	6.56795	5.35906	0.958861	0.000123965	0.00161597	26891	otud5a	Group II
chr25	37442491	37443491	1001	8.42704	8.78299	7.75334	0.859756	0.000124185	0.00161597	-203	slc10a3	Group II
chr2	36617860	36618860	1001	5.81818	5.21509	6.35973	-0.925213	0.000124219	0.00161597	1530	pak2a	Group II
chr21	11532059	11533059	1001	6.1872	5.54374	6.75256	-0.960484	0.000124122	0.00161597	11391	zgc:114104	Group II
chr17	25437848	25438848	1001	6.23176	6.70732	5.17103	1.10996	0.000124746	0.00162057	-6076	clic4	Group I
chr10	20587692	20588692	1001	8.50372	8.8848	7.75933	0.913967	0.000124665	0.00162057	50892	sprn2	Group II
chr1	11972504	11973504	1001	8.14372	8.508	7.4471	0.878012	0.000125251	0.001626	373	grk4	Group II
chr23	7124637	7125637	1001	7.77069	8.14928	7.03349	0.907776	0.000125353	0.0016262	-31152	slco4a1	Group II
chr1	55130782	55131782	1001	7.4988	7.87129	6.77911	0.894105	0.000125469	0.00162658	125	rab1aa	Group II
chr24	36963382	36964382	1001	6.29587	6.70743	5.45893	0.978558	0.000125887	0.00163086	-116889	kcnc3b	Group II
chr2	16132825	16133825	1001	7.1727	7.53589	6.47911	0.874302	0.000126363	0.0016359	25878	vav3b	Group II
chr25	35523777	35524777	1001	6.28228	6.75769	5.2221	1.1079	0.000126473	0.00163619	-27222	slc5a12	Group I
chr1	52504695	52505695	1001	7.12152	7.48817	6.41828	0.883557	0.000127078	0.00164289	84	acy3.1	Group II
chr8	51794204	51795204	1001	5.63622	4.98943	6.2035	-0.958543	0.000127768	0.00165067	-41116	tbx16	Group II
chr14	34859101	34860101	1001	5.66213	5.02272	6.22516	-0.953735	0.000128209	0.00165523	-29336	adrb2a	Group II
chr10_KZ115324v1_alt	96439	97439	1001	6.35686	6.74729	5.58489	0.929789	0.00012879	0.00166157	18757	znrd2	Group II
chr10	26865765	26866765	1001	5.67371	6.11059	4.75349	1.03048	0.000129034	0.00166358	-60370	rab1bb	Group I
chr9	13970493	13972359	1867	6.45722	5.75167	7.05722	-1.00469	0.000129578	0.00166944	-8425	raph1a	Group III
chr3	39656303	39657303	1001	7.76865	8.14058	7.05056	0.893621	0.000130864	0.00168485	-8782	grapa	Group II
chr16	41502864	41504768	1905	6.74057	6.2195	7.23031	-0.849468	0.000131074	0.0016864	110	cmtm7	Group II
chr10	39306749	39307749	1001	6.48202	5.90578	7.00715	-0.90054	0.000131289	0.001688	2813	kcnj1b	Group II
chr3	20611802	20612802	1001	5.81447	6.20865	5.03128	0.939391	0.000131815	0.00169013	108760	spop	Group II
chr9	6069203	6070203	1001	6.45352	6.81184	5.77334	0.866686	0.000131598	0.00169013	-13090	st6gal2a	Group II
chr3	28572406	28573406	1001	6.06308	5.54204	6.55281	-0.848037	0.000131674	0.00169013	92385	fbxl16	Group II
chr14	40814241	40815241	1001	6.2702	5.69926	6.79201	-0.895195	0.000131816	0.00169013	-17624	elf1	Group II
chr9	963026	964026	1001	7.60663	7.96867	6.91623	0.872615	0.000132037	0.00169181	-13298	sctr	Group II
chr16	17699135	17700135	1001	7.77901	8.13428	7.10715	0.858009	0.000132747	0.00169974	6352	mir190b	Group II
chr19	10585090	10586090	1001	4.91516	4.07945	5.58078	-1.09319	0.000132993	0.00170173	-17815	si:dkey-211g8.8	Group III
chr3	7655270	7656270	1001	8.0818	7.54909	8.57919	-0.860479	0.0001334	0.00170577	289	junbb	Group II
chr8	54156491	54159048	2558	7.27536	6.78665	7.74329	-0.815373	0.000133556	0.0017066	22128	brpf1	Group II
chr3	61537735	61538735	1001	5.85392	6.28827	4.94232	1.01936	0.000133682	0.00170704	155	zgc:113295	Group I
chr10	6121633	6122633	1001	7.99382	8.41149	7.13736	0.988627	0.000134186	0.00171231	575	tln1	Group II
chr7	20310471	20311471	1001	6.92593	7.31534	6.15699	0.929966	0.000134499	0.00171514	12534	acadvl	Group II
chr3_KZ114852v1_alt	151292	152292	1001	5.97396	6.36995	5.18529	0.937599	0.000135097	0.0017216	40173	hsd3b7	Group II
chr20	27499090	27500090	1001	7.11123	7.77139	4.96763	1.56429	0.000135279	0.00172273	93712	mir203b	Group I
chr15	34557785	34558785	1001	8.21281	8.55673	7.57136	0.831372	0.000135575	0.00172416	9080	sostdc1a	Group II
chr13	12057206	12058206	1001	7.00393	7.34705	6.36457	0.829795	0.000135485	0.00172416	11948	gng2	Group II
chr24	134792	135792	1001	5.41062	4.67595	6.0261	-1.02444	0.000136162	0.00173045	15612	tgfbr1b	Group III
chr5	26071518	26072518	1001	6.81234	7.18929	6.07988	0.903581	0.000136392	0.00173219	-3269	klf9	Group II
chr1	396187	399775	3589	7.49055	6.95709	7.98843	-0.859919	0.000136521	0.00173266	-43867	pros1	Group II
chr22	14271593	14272593	1001	5.95167	6.41919	4.92162	1.08802	0.000137305	0.00174143	155002	bzw1a	Group I
chr17	16341570	16342570	1001	6.07766	6.46162	5.32482	0.91677	0.000138946	0.00176105	318	kcnk13a	Group II
chr23	26488469	26489469	1001	6.1816	6.56319	5.43571	0.913385	0.00013913	0.00176219	443	magi3a	Group II
chr3	240313	241313	1001	4.39475	5.08614	1.92252	1.66635	0.000139328	0.0017635	196	zgc:174288	Group I
chr9	3265595	3267401	1807	6.96379	7.33381	6.25108	0.888053	0.000139548	0.00176509	-15995	hat1	Group II
chr19	3877819	3878819	1001	7.68392	8.01667	7.07153	0.806767	0.000139665	0.00176525	229	thrap3b	Group II
chr25	8955138	8956840	1703	6.84264	6.25701	7.37357	-0.907874	0.000139749	0.00176525	30055	accs	Group II
chr10	36431407	36432407	1001	7.26092	7.58787	6.66335	0.794356	0.000139885	0.00176577	-7386	uspl1	Group II
chr15	21589231	21590860	1630	6.72274	6.14527	7.24862	-0.900817	0.000140676	0.00177457	88588	bco2b	Group II
chr13	46768606	46769606	1001	5.7969	6.23037	4.88831	1.01846	0.000142149	0.00179109	-55845	ate1	Group I
chr7	7751704	7753382	1679	7.07069	7.44834	6.33621	0.903877	0.000142178	0.00179109	11778	intu	Group II
chr20	31426903	31427903	1001	5.99622	5.41809	6.52252	-0.899662	0.000142382	0.00179246	-13	usta	Group II
chr3	18567190	18568190	1001	7.93747	8.31154	7.21327	0.896393	0.000142496	0.0017927	130	cbx8a	Group II
chr9	1317234	1318234	1001	8.11572	8.47009	7.44632	0.85412	0.000142604	0.00179284	-48052	prkra	Group II
chr16	49246746	49247746	1001	6.07182	6.43091	5.38954	0.862353	0.000143249	0.00179974	-354530	si:dkey-82o10.4	Group II
chr9	3054726	3055726	1001	6.6632	7.10106	5.73966	1.02655	0.000144107	0.00180697	-98491	ftr52p	Group I
chr19	34010700	34011700	1001	7.32708	7.7422	6.47881	0.98164	0.000143998	0.00180697	105	elmo1	Group II
chr2	104656	105656	1001	7.66701	8.01022	7.02744	0.829089	0.000144113	0.00180697	173	tada1	Group II
chr13	46131098	46132098	1001	5.77357	5.17347	6.31333	-0.920558	0.000144383	0.00180914	-45908	marcksl1a	Group II
chr6_KZ114874v1_alt	370118	371118	1001	6.33043	6.82212	5.20556	1.13326	0.00014565	0.00182257	26447	zgc:112023	Group I
chr24	12718392	12719392	1001	6.03145	5.45946	6.55393	-0.894247	0.000145642	0.00182257	-21955	si:ch211-196f5.2	Group II
chr3	23485975	23486975	1001	6.36527	5.85432	6.84828	-0.836598	0.000146545	0.00183255	-2146	nr1d1	Group II
chr5	55000995	55001995	1001	6.00626	5.34938	6.57932	-0.965146	0.000146755	0.00183395	62865	cd180	Group II
chr4	23836285	23837285	1001	5.09715	5.54315	4.14536	1.04652	0.000147641	0.0018418	127034	celf2	Group I
chr21	39423894	39424894	1001	7.73114	8.0647	7.11669	0.808139	0.000147652	0.0018418	336	pafah1b1b	Group II
chr23_KZ115678v1_alt	332783	333783	1001	4.1131	2.11091	5.11346	-1.61073	0.000147678	0.0018418	-258608	guca1b	Group III
chr20	17387792	17388792	1001	5.78501	6.22731	4.84617	1.03556	0.000148089	0.00184447	-351812	cdh2	Group I
chr23_KZ115690v1_alt	190191	191191	1001	5.11631	4.14671	5.84093	-1.1642	0.000148023	0.00184447	46053	fitm2	Group III
chr3	11554055	11555055	1001	6.67513	7.15691	5.59011	1.11299	0.000148241	0.00184513	6033	mmd	Group I
chr20	22614869	22615869	1001	5.51469	6.03372	4.27232	1.18853	0.000148364	0.00184543	-51209	lnx1	Group I
chr25	34915606	34916606	1001	8.38485	8.73103	7.73742	0.835268	0.000148526	0.00184622	-22211	vps4a	Group II
chr10	37606458	37607458	1001	5.62944	6.05831	4.73625	1.00712	0.000148756	0.00184785	106743	msi2a	Group I
chr18	48395815	48396815	1001	5.70949	4.98547	6.31937	-1.01431	0.000148883	0.0018482	-32442	fli1a	Group III
chr14	40817736	40819591	1856	7.25615	6.73082	7.7487	-0.850695	0.000149909	0.0018597	-21547	elf1	Group II
chr7	44472582	44473582	1001	7.48593	8.09967	5.71508	1.41012	0.000150444	0.00186388	27487	cdh5	Group I
chr15	6459608	6460608	1001	6.71974	7.11581	5.93081	0.938867	0.000150388	0.00186388	261	bace2	Group II
chr20	33061942	33062942	1001	6.30479	6.71834	5.46153	0.981103	0.00015056	0.00186408	112457	nbas	Group II
chr10_KZ115333v1_alt	216204	217204	1001	5.29773	5.76463	4.26998	1.0821	0.000150894	0.00186696	NA		Group I
chr24	26994532	26995532	1001	7.91177	8.25933	7.26065	0.838154	0.000150993	0.00186696	-2997	larp4b	Group II
chr1	5285895	5286895	1001	6.04791	5.48481	6.5648	-0.884978	0.000151292	0.00186913	10584	spry2	Group II
chr16	10312367	10313367	1001	5.15167	4.4282	5.76124	-1.01241	0.000151367	0.00186913	3492	flot1b	Group III
chr7	54318441	54319441	1001	7.71385	8.06809	7.04482	0.852493	0.000152788	0.00188543	96563	pacsin3	Group II
chrUn_KN150112v1	1489	2489	1001	7.63755	8.00244	6.93923	0.873651	0.000152921	0.00188583	NA		Group II
chr8	8311775	8312775	1001	5.94675	6.35577	5.11784	0.966802	0.000153353	0.0018899	37378	tsr2	Group II
chr9	13992871	13994388	1518	5.45161	4.71981	6.06557	-1.01638	0.00015381	0.0018943	-30629	raph1a	Group III
chr11	2415863	2416863	1001	7.74259	8.10326	7.05598	0.867095	0.000156004	0.00192004	183	ube2v1	Group II
chr25	387620	388620	1001	7.94818	8.30672	7.26742	0.860994	0.000156821	0.00192884	-12228	szl	Group II
chr19	5768923	5769923	1001	6.59136	6.95229	5.90402	0.86418	0.000157368	0.00193429	-69741	zgc:174904	Group II
chr13	33735094	33736094	1001	5.95994	6.37322	5.11755	0.974316	0.000157585	0.00193442	31864	macrod2	Group II
chr2	58377330	58378330	1001	8.13841	8.5262	7.37428	0.923088	0.000157484	0.00193442	176	vapal	Group II
chrUn_KN149953v1	18458	19458	1001	8.33254	8.75941	7.44601	1.00183	0.000158515	0.00194329	NA		Group I
chr25	13774988	13775988	1001	6.25991	6.66925	5.43001	0.968976	0.00015851	0.00194329	14576	ckap5	Group II
chr17	27291908	27292908	1001	6.18528	5.66358	6.67544	-0.845399	0.00015948	0.00195384	-19119	id3	Group II
chr3	7702196	7703196	1001	5.856	5.32069	6.35509	-0.859115	0.000160691	0.00196738	-46637	junbb	Group II
chr10	39091003	39092003	1001	8.2564	8.66559	7.42693	0.965782	0.000161018	0.00197011	39335	rps25	Group II
chr3	33280655	33281655	1001	6.20697	6.64146	5.2949	1.0141	0.000161606	0.00197472	-19383	hspb9	Group I
chr10	17132099	17133099	1001	5.94795	5.40906	6.44936	-0.863149	0.00016152	0.00197472	27113	slc5a1	Group II
chr12	4259655	4261435	1781	6.29456	5.70706	6.82663	-0.905895	0.000161823	0.00197607	-11612	zgc:92313	Group II
chr14_KZ115451v1_alt	226022	227022	1001	4.84467	5.42236	3.30263	1.30918	0.000162036	0.00197738	86868	slc7a2	Group I
chr12	34763430	34764430	1001	7.12659	7.51051	6.37386	0.912851	0.000162908	0.00198674	63547	si:dkey-21c1.6	Group II
chr23	2421081	2422081	1001	7.97301	8.32523	7.30944	0.846154	0.000163231	0.00198938	-108	tcp1	Group II
chr2	58901823	58902823	1001	7.98185	8.36261	7.23836	0.907095	0.000164109	0.00199877	-32869	fem1a	Group II
chr22	24603989	24604989	1001	7.79026	8.12507	7.17257	0.808483	0.000164347	0.00200038	-19447	mcoln2	Group II
chr25	35391618	35392618	1001	5.79961	6.25751	4.8052	1.06623	0.000164921	0.00200345	-31947	si:ch73-147o17.1	Group I
chr12	41419967	41420967	1001	8.81555	9.16744	8.15285	0.845998	0.000164821	0.00200345	198364	dpysl4	Group II
chr6	8479325	8481762	2438	7.24027	6.72596	7.72553	-0.837951	0.0001649	0.00200345	18090	pglyrp2	Group II
chr15	23784479	23785479	1001	7.79724	8.14325	7.15024	0.832834	0.000165061	0.00200386	137	ift20	Group II
chr1	6189608	6190608	1001	7.79232	8.1611	7.08311	0.881632	0.000166145	0.00201571	152	retreg2	Group II
chr25	3231524	3232524	1001	7.61446	7.95851	6.97265	0.828343	0.000166578	0.00201965	203	metap2b	Group II
chr19	2096766	2097766	1001	6.2777	6.74377	5.25308	1.07728	0.000166742	0.00202032	97331	btd	Group I
chr17	45397001	45398001	1001	5.77364	5.09842	6.35701	-0.97487	0.000166886	0.00202077	1655	nenf	Group II
chr3	40767829	40768829	1001	7.91748	8.29096	7.19495	0.890749	0.000167216	0.00202345	199	smurf1	Group II
chr22	17737682	17738980	1299	5.71202	5.13426	6.23809	-0.895624	0.000167882	0.00202995	-46217	tm6sf2	Group II
chr17	25551632	25552632	1001	5.22341	4.51018	5.82755	-1.00308	0.00016797	0.00202995	11715	rtn4ip1	Group III
chr18	45954715	45955715	1001	8.02526	8.38005	7.35471	0.852122	0.000168158	0.00203092	173	ap2m1b	Group II
chr24	10730930	10731930	1001	5.8393	6.22365	5.08535	0.91022	0.000168546	0.00203429	165890	fam49bb	Group II
chr23	10803060	10804060	1001	3.77825	4.50809	0.743808	1.77603	0.000169002	0.00203716	-1626	ppp4r2a	Group I
chr17	36987511	36988511	1001	6.07111	5.52674	6.57606	-0.868679	0.000168927	0.00203716	520	dnmt3ab	Group II
chr12	15567340	15568340	1001	8.77449	9.15974	8.01786	0.916038	0.000169296	0.0020394	-918	hexim1	Group II
chr15	39999835	40001536	1702	6.44477	5.77255	7.02646	-0.972788	0.000169813	0.0020443	-7783	itm2ca	Group II
chr6	50705300	50706300	1001	6.10312	5.52816	6.62745	-0.894788	0.000171457	0.00206277	-1111	osgn1	Group II
chr16	11034952	11035952	1001	6.62751	6.01438	7.1751	-0.926749	0.000171819	0.0020658	194391	dedd1	Group II
chr4	1800897	1801897	1001	7.92552	8.31435	7.1583	0.922479	0.000172729	0.00207142	122	nudt4b	Group II
chr20	30602933	30603933	1001	6.42519	6.79436	5.71485	0.883447	0.000172696	0.00207142	-7114	ccr6a	Group II
chr7_KZ115237v1_alt	379082	380082	1001	6.50957	6.85559	5.86255	0.833286	0.000172599	0.00207142	NA		Group II
chr21	30795517	30796517	1001	5.69379	5.02313	6.27462	-0.97122	0.0001726	0.00207142	1398	slc6a7	Group II
chr25_KZ115732v1_alt	140429	141429	1001	4.89191	5.44891	3.46424	1.25992	0.000173881	0.00208256	54159	setd6	Group I
chr22	5800081	5801081	1001	5.57847	6.0109	4.67337	1.0104	0.000173785	0.00208256	21152	cers5	Group I
chr23	22866283	22867283	1001	7.49766	7.93717	6.56842	1.02318	0.000174378	0.00208586	210238	eno1a	Group I
chr15	41689349	41690349	1001	7.79881	8.13241	7.18426	0.805263	0.000174362	0.00208586	-12160	spsb4b	Group II
chr18	44706903	44707903	1001	6.40948	5.81191	6.94771	-0.912023	0.000175589	0.002099	33407	napab	Group II
chr2	51086365	51087365	1001	8.34569	8.71595	7.63231	0.883419	0.000175947	0.00210194	227	ftr67	Group II
chr4	1894623	1895623	1001	6.33509	6.76847	5.42677	1.01101	0.000176812	0.00210958	-55931	pwp1	Group I
chr19	17775274	17776274	1001	5.07709	4.33959	5.69403	-1.01797	0.000176749	0.00210958	-1337	top2b	Group III
chr8	12440144	12441144	1001	6.04091	5.45042	6.57482	-0.905398	0.000177412	0.00211292	-7959	traf1	Group II
chr6	10827961	10828961	1001	6.0389	5.43546	6.58066	-0.916221	0.000177431	0.00211292	462	chrna1	Group II
chr20	24101336	24102336	1001	5.91259	5.30991	6.4539	-0.916524	0.000177376	0.00211292	80925	map3k7	Group II
chr16	26900596	26902274	1679	6.88627	6.4016	7.35141	-0.806709	0.000178053	0.00211898	-45490	ino80c	Group II
chr6	13023788	13025513	1726	6.20114	5.61981	6.72941	-0.898284	0.000178566	0.00212374	203	pnkd	Group II
chr2	32191532	32192532	1001	6.31773	6.7619	5.37234	1.03335	0.000179356	0.00213178	70255	mycb/fam49ba	Group I
chr1	56706861	56707861	1001	6.01459	6.43933	5.1351	0.993658	0.000179575	0.00213302	-108195	sc:d0284	Group II
chr14	20156243	20157243	1001	7.62066	7.99542	6.89447	0.892341	0.000180024	0.002137	159	fmr1	Group II
chr3	25367355	25368355	1001	6.1663	5.62732	6.66777	-0.86075	0.000180184	0.00213754	1702	smurf2	Group II
chr21	38717235	38718235	1001	8.41058	8.77188	7.72221	0.863659	0.000181548	0.00215236	121	siah2l	Group II
chr14	6986942	6987942	1001	7.0009	7.38337	6.25246	0.908132	0.00018173	0.00215315	147	eif4ebp3l	Group II
chr16	45186474	45188320	1847	6.56065	5.97889	7.08919	-0.898652	0.000183608	0.00217403	38107	fxyd1	Group II
chr16	10309223	10310223	1001	5.88705	5.33155	6.39913	-0.875329	0.000184352	0.00218146	6636	flot1b	Group II
chr7	56353770	56355314	1545	7.17145	7.52188	6.51266	0.841217	0.000184489	0.00218171	-118020	ist1	Group II
chr12	16953235	16954235	1001	8.49947	8.91771	7.64117	0.979933	0.000184806	0.00218408	77	pank1b	Group II
chr21	32374004	32375004	1001	7.67	8.04993	6.9289	0.901781	0.000185298	0.00218776	62120	gfpt2	Group II
chr15	31066959	31067959	1001	6.33713	5.78944	6.84422	-0.867678	0.000185351	0.00218776	206	lgals9l3	Group II
chr24	5935280	5936876	1597	6.63956	6.14852	7.10908	-0.812857	0.000185527	0.00218845	665	abi1a	Group II
chr1	38170780	38171780	1001	8.14733	8.54017	7.36817	0.929347	0.000186033	0.00219273	347	hmgb2a	Group II
chr17	6792690	6793690	1001	7.65634	7.9928	7.03441	0.809688	0.000186124	0.00219273	189	foxo3a	Group II
chr13	43127091	43128091	1001	5.84231	5.22463	6.39259	-0.927836	0.000186576	0.00219667	21472	vsir	Group II
chr18	16053696	16055400	1705	6.82054	7.18553	6.12191	0.870902	0.000188273	0.00221526	68790	sspn	Group II
chr7	71584193	71585193	1001	6.87559	7.22683	6.21464	0.841281	0.000188516	0.00221672	36946	adcyap1a	Group II
chr19	34030059	34031059	1001	6.77005	7.12556	6.09755	0.849341	0.000188958	0.00222053	-19254	elmo1	Group II
chr12	17591160	17592160	1001	6.17715	6.57429	5.38498	0.936898	0.000189106	0.00222086	11298	eif2ak1	Group II
chr17	27132733	27133733	1001	5.92147	5.30798	6.46926	-0.922687	0.000189676	0.00222616	-29153	rps6ka1	Group II
chr24	9016357	9017357	1001	5.3214	5.76075	4.39275	1.02441	0.00019004	0.00222904	-14838	mppe1	Group I
chr1	44969459	44971269	1811	6.5991	6.0221	7.12469	-0.892212	0.000190353	0.00223132	20387	vps37c	Group II
chr9	9731456	9732456	1001	7.46185	7.79199	6.85618	0.795262	0.00019099	0.00223738	-60712	gsk3ba	Group II
chr24	3363072	3364072	1001	6.47668	5.93597	6.97927	-0.860619	0.000191319	0.00223984	-20907	sugct	Group II
chr16	12235528	12236528	1001	6.32103	6.73762	5.46806	0.973799	0.000192535	0.00225266	331	lpcat3	Group II
chr1	1388013	1389013	1001	6.91776	7.28975	6.19947	0.886937	0.000193371	0.00226102	14069	runx1	Group II
chr15	1447435	1448435	1001	5.28118	4.48944	5.92562	-1.04835	0.000194319	0.00227069	7571	il12a	Group III
chr19	170410	171410	1001	7.74287	8.09298	7.08495	0.838828	0.000195564	0.00228381	205	rnf139	Group II
chr21_KZ114973v1_alt	43618	44618	1001	4.27664	2.61274	5.21214	-1.44667	0.000195818	0.00228536	186345	dusp4	Group III
chr10	640641	641641	1001	7.79539	8.1976	6.98771	0.945954	0.000196162	0.00228795	468	rfx3	Group II
chr3	25411893	25412893	1001	6.50334	6.86711	5.80813	0.865546	0.000198154	0.00230974	-35376	kpna2	Group II
chr10	44881573	44882573	1001	6.01316	6.44953	5.0947	1.01044	0.000198371	0.00231083	-21603	zgc:114173	Group I
chr11	42491685	42492685	1001	5.39628	5.85459	4.40038	1.05338	0.000198649	0.00231188	-2346	arf4a	Group I
chr23	6508889	6509889	1001	5.93017	6.33607	5.11102	0.95557	0.000198708	0.00231188	12710	bmp7b	Group II
chr7	33718499	33719499	1001	7.40259	6.73901	7.97943	-0.961383	0.000198948	0.00231323	-35236	tle3b	Group II
chr16	41951785	41953573	1789	6.77824	7.21879	5.84545	1.02058	0.000199331	0.00231625	-21759	si:ch211-225p5.8	Group I
chr15_KZ115483v1_alt	261308	262308	1001	4.47092	5.05509	2.89075	1.29983	0.000199854	0.00232078	116658	dlc	Group I
chr21	1188574	1189574	1001	7.6143	7.97625	6.92413	0.862784	0.000199969	0.00232078	214629	scarb2c	Group II
chr2	32485371	32486371	1001	7.39625	7.79633	6.59509	0.941681	0.000200386	0.00232418	206	ttc19	Group II
chr2	55193164	55194164	1001	8.31973	8.69125	7.60278	0.883318	0.000201155	0.00233097	104421	rab8a	Group II
chr11	43225786	43226786	1001	7.08059	7.39674	6.50996	0.766563	0.00020122	0.00233097	-36	sptbn1	Group II
chr9	55594648	55595648	1001	6.86161	7.25254	6.08817	0.923448	0.000201614	0.00233408	149565	asmt	Group II
chr25	1686239	1688065	1827	8.05154	8.43856	7.2897	0.914607	0.000201955	0.00233659	-45686	fbln1	Group II
chr12_KZ115382v1_alt	342627	343627	1001	4.59109	5.11177	3.34122	1.17601	0.000202925	0.00234577	31346	ppm1bb	Group I
chr5	72395344	72396344	1001	6.04673	5.4354	6.59323	-0.921014	0.000202999	0.00234577	-5585	wbp1	Group II
chr13	24588236	24589236	1001	5.43241	4.77394	6.00637	-0.957587	0.000203167	0.00234626	-1029	si:ch211-217g15.3	Group II
chr19	12309475	12310475	1001	8.09725	8.47631	7.35869	0.898733	0.000203863	0.00235139	12381	ncaldb	Group II
chr19	7069258	7070834	1577	5.68528	5.08852	6.22301	-0.908748	0.000203805	0.00235139	615	tapbp.2	Group II
chr4	76336103	76337103	1001	7.35811	7.76779	6.52714	0.959927	0.00020412	0.00235291	46633	zgc:123107	Group II
chr18	48351688	48352688	1001	5.84921	6.2244	5.1218	0.890776	0.000204311	0.00235366	-27765	ets1	Group II
chr3	35633749	35634749	1001	5.85378	6.25822	5.03918	0.949682	0.000205499	0.00236443	22624	traf7	Group II
chr17	24136433	24137433	1001	6.19046	5.59571	6.72697	-0.905165	0.000205463	0.00236443	72919	b3gnt2b	Group II
chr1	39058505	39059505	1001	6.39761	6.78503	5.63459	0.913664	0.000206372	0.00237303	-150808	vegfc	Group II
chr3	41565606	41567995	2390	7.11284	6.56016	7.62313	-0.869439	0.000206673	0.00237503	-31040	si:ch211-222n22.1	Group II
chr17	52657775	52658775	1001	7.60192	7.93681	6.98401	0.804412	0.000206911	0.0023763	458	spred1	Group II
chr12	9083962	9084962	1001	7.8828	8.2524	7.17128	0.878762	0.000208062	0.00238806	3099	exoc6	Group II
chr25	26736397	26738055	1659	6.92603	7.26546	6.29638	0.815125	0.000208196	0.00238814	-1269	fbxl22	Group II
chr2	4375130	4376130	1001	7.60925	8.02909	6.74579	0.979001	0.000208582	0.00239109	365	wacb	Group II
chr25	33201941	33202941	1001	8.36474	8.74147	7.63289	0.893562	0.000209049	0.00239497	147	tpm1	Group II
chr10_KZ115335v1_alt	78225	79225	1001	5.20778	5.67073	4.19482	1.06068	0.000209238	0.00239568	-315	morn3	Group I
chr25	18355747	18356747	1001	4.82032	5.33153	3.61276	1.15228	0.000209538	0.00239641	79234	poc1b	Group I
chr7	55380287	55381287	1001	6.11964	6.51415	5.33541	0.929813	0.000209558	0.00239641	87689	ctu2	Group II
chr7	26169607	26170607	1001	5.71767	5.11108	6.26133	-0.913993	0.000209884	0.00239867	-2574	nat16l	Group II
chr20	30610371	30611371	1001	6.62569	7.05454	5.73259	0.994744	0.000210824	0.00240674	324	ccr6a	Group II
chr2	10702916	10703916	1001	7.5235	7.94893	6.64172	0.989698	0.000211104	0.00240674	205	rpl5a	Group II
chr1	56213104	56214104	1001	7.28644	7.63508	6.63245	0.833568	0.000211101	0.00240674	10253	zgc:65894	Group II
chr18_KZ115557v1_alt	156776	157776	1001	5.22962	4.47961	5.85305	-1.02101	0.000210965	0.00240674	-2314	pllp	Group III
chr24	7336690	7337690	1001	8.61295	9.00865	7.82514	0.931158	0.000212269	0.00241855	-15262	actr3b	Group II
chr1	36134364	36135364	1001	6.7536	6.22484	7.2484	-0.847687	0.000212639	0.00242129	-59865	lsm6	Group II
chr16	48431332	48432332	1001	5.54571	4.88322	6.12194	-0.960992	0.00021277	0.00242131	-1587	rad21a	Group II
chr22	10401165	10402165	1001	8.29421	8.62284	7.69234	0.790694	0.000213655	0.00242991	39023	nol8	Group II
chr6	27910	28910	1001	6.82878	7.22542	6.03811	0.930847	0.000214041	0.00243282	19700	zgc:114175	Group II
chr3	37093730	37094730	1001	7.04663	6.44559	7.58696	-0.910311	0.000215097	0.00244334	-11612	tubg1	Group II
chr19	28542629	28543629	1001	5.7541	6.2134	4.75457	1.05298	0.000215302	0.00244418	181791	mir7145	Group I
chr21	11549885	11551776	1892	6.36056	5.68996	6.94136	-0.96416	0.000215698	0.00244719	-9351	cd8a	Group II
chr17	43659664	43660664	1001	8.48332	8.87143	7.71825	0.915437	0.000216904	0.00245939	224	adob	Group II
chr16	47396505	47398417	1913	6.54146	6.05157	7.01019	-0.807808	0.000218543	0.00247646	29021	sept7b	Group II
chrUn_KN150544v1	-341	659	1001	6.86316	7.24472	6.11736	0.900246	0.000219396	0.00248463	310	zgc:77398	Group II
chr16	38942328	38943328	1001	5.83166	6.24336	4.9943	0.963553	0.000220728	0.0024982	2121	eny2	Group II
chr15	47371015	47373703	2689	6.69976	6.18281	7.18677	-0.834091	0.000220989	0.00249965	30235	folr	Group II
chr10	14375009	14376009	1001	5.77778	6.28075	4.60588	1.13323	0.000222626	0.00251665	113002	galt	Group I
chr3	25264763	25265763	1001	5.39534	5.80949	4.55018	0.968236	0.000224124	0.00253204	3488	mgat3a	Group II
chr21	25071201	25072201	1001	6.58942	6.10618	7.05357	-0.80222	0.000224936	0.00253969	17281	zgc:171740	Group II
chr21	43130390	43132388	1999	7.24493	7.58168	6.62225	0.808408	0.000225283	0.00254207	363	p4ha2	Group II
chr15	45542967	45543967	1001	6.91829	7.24879	6.31166	0.795598	0.000225611	0.00254424	-20162	cldn15lb	Group II
chr9	14002511	14004805	2295	6.28605	5.65295	6.84541	-0.933232	0.000225758	0.00254437	-40657	raph1a	Group II
chr19	26320248	26321683	1436	5.70922	6.18155	4.66091	1.07303	0.000226368	0.00254971	-19771	mylipa	Group I
chr3	27606784	27607784	1001	8.43067	8.77766	7.78108	0.829427	0.00022662	0.00255101	-5472	zgc:66160	Group II
chr14	21905341	21906341	1001	5.84017	6.2192	5.10171	0.894978	0.000226768	0.00255114	26573	rad9a	Group II
chr22	26656011	26657011	1001	6.37142	5.82247	6.87931	-0.863416	0.00022721	0.00255457	-132023	zgc:194330	Group II
chr3	11699977	11700977	1001	6.47806	6.87383	5.69005	0.930711	0.000229049	0.00257371	-76005	hlfa	Group II
chr2	20884268	20885268	1001	6.47072	6.9154	5.52355	1.02409	0.000229498	0.00257721	5661	pdca	Group I
chr13_KZ115404v1_alt	180210	182151	1942	5.32355	5.74851	4.44333	0.980354	0.00023032	0.00258334	33557	tm9sf3	Group II
chr2	22530672	22531672	1001	8.54207	8.93312	7.76826	0.919497	0.0002303	0.00258334	-203	znf644a	Group II
chr16	47419981	47420981	1001	6.09313	5.56006	6.59076	-0.849391	0.000230555	0.00258442	6001	sept7b	Group II
chr21	42852430	42854118	1689	6.56013	6.03622	7.05174	-0.839229	0.000231325	0.00259151	14386	stk10	Group II
chr23	12160661	12161661	1001	7.3611	7.71482	6.69343	0.842762	0.000231524	0.00259219	180	ppp1r3da	Group II
chr2	21452453	21453453	1001	7.45216	7.82199	6.73999	0.876187	0.000231867	0.00259447	131	afg3l2	Group II
chr12	13365976	13368224	2249	7.26248	6.72596	7.76235	-0.852729	0.000232982	0.00260539	22115	drosha	Group II
chr19	40307730	40308730	1001	6.7801	7.20583	5.89732	0.986208	0.000233134	0.00260553	-29331	fam133b	Group II
chr1	36194464	36195464	1001	8.08017	8.49865	7.22111	0.972691	0.000233737	0.00260916	235	lsm6	Group II
chr8	8445487	8446487	1001	7.43776	7.78663	6.78314	0.833296	0.000233687	0.00260916	-22152	comta	Group II
chr7	31527138	31528138	1001	6.67554	7.04303	5.96994	0.872335	0.000234224	0.00261304	-86212	cilp	Group II
chr13	19283617	19284617	1001	7.89779	8.24177	7.2562	0.822136	0.000234832	0.00261826	114	eif3s10	Group II
chr5	4511288	4512288	1001	5.2437	5.74754	4.06808	1.1352	0.000235194	0.00261917	-18264	zgc:153704	Group I
chr19	379150	380150	1001	7.7967	8.17211	7.06866	0.887667	0.000235115	0.00261917	100	tnfaip8l2a	Group II
chr5	14326129	14327129	1001	6.61397	5.9302	7.20208	-0.971257	0.000235572	0.00262183	18018	tet3	Group II
chr5	11807271	11808271	1001	5.06957	4.24694	5.729	-1.0602	0.000235773	0.0026225	1026	nf2a	Group III
chr7	41727048	41728048	1001	5.61328	4.99885	6.16164	-0.919516	0.000236663	0.00263084	-1121	arl8	Group II
chr6	469372	470372	1001	6.39838	6.75513	5.7225	0.847848	0.000237844	0.0026424	-27596	grap2b	Group II
chr20	8022881	8023881	1001	6.43083	6.91236	5.34679	1.09019	0.000238602	0.0026447	395676	dab1a	Group I
chr1	35367133	35368133	1001	5.21855	5.65882	4.28671	1.01534	0.000238524	0.0026447	-127152	gab1	Group I
chr16	31075195	31076832	1638	6.61281	7.03199	5.75148	0.97379	0.000238575	0.0026447	-75286	dgat1b	Group II
chr18	2179768	2180768	1001	5.73968	5.13326	6.28324	-0.909914	0.000238617	0.0026447	11124	dnaaf4	Group II
chr1	40528031	40529031	1001	5.71706	6.10654	4.94794	0.915004	0.000239123	0.00264875	-34287	scoca	Group II
chr4	12040767	12041767	1001	5.66464	5.06662	6.20313	-0.902805	0.000240243	0.00265958	-922	si:dkey-222f8.3	Group II
chr3	39958195	39959195	1001	6.24147	6.65038	5.41291	0.952954	0.000240471	0.00266053	95920	llgl1	Group II
chr1	37461740	37462740	1001	5.8823	6.2667	5.12819	0.906563	0.000241031	0.00266515	71064	sparcl1	Group II
chr9	36125159	36126159	1001	5.95455	6.37662	5.08381	0.980812	0.000241369	0.00266731	223996	atp1a1b	Group II
chr10_KZ115333v1_alt	248173	249973	1801	5.5453	5.95929	4.70068	0.962223	0.000242157	0.00267444	NA		Group II
chr17	43926289	43927289	1001	7.31939	7.663	6.67875	0.821369	0.000243571	0.00268848	314	ktn1	Group II
chr15	12436144	12437144	1001	5.92546	5.38348	6.42888	-0.854721	0.000244865	0.00270116	669	tmprss4a	Group II
chr10	43912906	43913906	1001	6.13777	5.49194	6.7045	-0.942153	0.000245108	0.00270225	50622	sept5b	Group II
chr8	52060390	52061390	1001	6.63148	7.09867	5.60266	1.06173	0.000246353	0.00271437	30806	vps13a	Group I
chr23	36616370	36617370	1001	7.26376	7.63822	6.53845	0.884164	0.000247205	0.00272216	16	pip4k2ca	Group II
chr3	20969251	20970613	1363	6.40144	6.736	5.7844	0.802864	0.000247848	0.00272764	12485	slc35b1	Group II
chr18	27571196	27572196	1001	8.61658	8.98892	7.89731	0.880044	0.000248399	0.0027321	230	cd82b	Group II
chr15	25820133	25821133	1001	6.24535	6.69499	5.2807	1.02981	0.000249502	0.00273992	-76813	mir212	Group I
chr22	18701052	18702052	1001	6.78191	7.14639	6.08471	0.863474	0.000249549	0.00273992	44956	midn	Group II
chr11	40203751	40204751	1001	7.36632	7.72705	6.67951	0.854193	0.000249408	0.00273992	234	znf362a	Group II
chr5_KZ115147v1_alt	190492	191492	1001	3.63539	4.40774	0	1.77789	0.000249728	0.00274028	-19554	fam169aa	Group I
chr20	32724733	32725733	1001	5.56041	6.0281	4.5297	1.06333	0.000250938	0.00275194	-31530	lratd1	Group I
chr1	1278463	1279463	1001	6.50322	6.98554	5.41603	1.08934	0.000251386	0.00275523	123619	runx1	Group I
chr18	20532089	20533089	1001	5.89829	6.28918	5.12497	0.915323	0.000252968	0.00277096	-29	agk	Group II
chr3	54668440	54669440	1001	8.132	8.51888	7.37059	0.908236	0.000253192	0.00277179	245	s1pr2	Group II
chr5	31772774	31773774	1001	6.65706	7.03115	5.9328	0.883869	0.000254403	0.00278341	-65	fam102ab	Group II
chr3	38783062	38784062	1001	7.57614	7.98479	6.7484	0.951027	0.000254873	0.00278612	132436	si:dkey-106c17.2	Group II
chr9	9073198	9074198	1001	6.33545	5.84124	6.80714	-0.809592	0.000254948	0.00278612	-39245	sik1	Group II
chr3	31869914	31870914	1001	5.86525	5.33881	6.35853	-0.842154	0.000256238	0.00279858	4724	limd2	Group II
chr23	18129163	18130163	1001	7.75627	8.101	7.11268	0.822058	0.000256939	0.0028046	363	nucks1b	Group II
chr5	40909829	40910829	1001	8.53645	8.89949	7.84325	0.860188	0.000257654	0.00281077	420	parp8	Group II
chr15	28354701	28355701	1001	6.55684	5.95773	7.09599	-0.903231	0.000258861	0.00282229	-13636	slc43a2a	Group II
chr19	25113771	25114771	1001	7.63104	8.24883	5.83172	1.35794	0.000259197	0.00282356	-611	ptp4a3a	Group I
chr2	389036	390036	1001	7.84014	8.22691	7.07905	0.907886	0.000259279	0.00282356	277	wrnip1	Group II
chr1	2423975	2424975	1001	5.58832	6.0281	4.65816	1.00779	0.000260457	0.00283475	24860	ggact.3	Group I
chr4	25069161	25070161	1001	6.65794	7.04189	5.90518	0.903299	0.000260634	0.00283502	-5151	gata3	Group II
chr25	3955281	3956281	1001	5.71426	6.21198	4.56444	1.11109	0.000260875	0.002836	-63105	tmem258	Group I
chr10_KZ115310v1_alt	33983	34983	1001	4.7471	3.52454	5.56429	-1.2437	0.000262083	0.00284747	NA		Group III
chr7	55687107	55688909	1803	4.43536	5.02728	2.80793	1.29647	0.000262303	0.00284821	-39532	pabpn1l	Group I
chr17	17022226	17023776	1551	6.56451	6.94251	5.82901	0.888356	0.00026292	0.0028516	149619	dio2	Group II
chr23_KZ114987v1_alt	231505	233380	1876	5.41373	4.74935	5.99103	-0.956073	0.000262818	0.0028516	-86469	slc2a1a	Group II
chr19	9032188	9033188	1001	8.45346	8.83709	7.70157	0.901416	0.000263889	0.00286046	316	ash1l	Group II
chrUn_KN150037v1	2004	2866	1001	7.24638	7.61946	6.52498	0.879479	0.00026478	0.00286845	NA		Group II
chr2	23790646	23791646	1001	9.34831	9.80128	8.37179	1.03286	0.00026503	0.0028695	-17496	gorasp1a	Group I
chr1	5342441	5343441	1001	6.44633	6.92268	5.38255	1.07578	0.00026536	0.00286975	51745	ndfip2	Group I
chr1	40518834	40519834	1001	8.22838	8.60801	7.48818	0.892413	0.000265224	0.00286975	-43484	scoca	Group II
chr20	16548155	16549155	1001	6.73682	7.08501	6.08405	0.827894	0.000265766	0.00287082	-49664	ches1	Group II
chr2	37350923	37351923	1001	6.25906	5.72929	6.75454	-0.843641	0.000265736	0.00287082	50155	prkci	Group II
chr7	56373772	56374772	1001	7.51516	7.88552	6.80149	0.874622	0.000266477	0.00287685	-98290	ist1	Group II
chr14	52443081	52444081	1001	6.38536	6.79966	5.53972	0.960198	0.000266636	0.0028769	3439	b4galt1l	Group II
chr2	27509073	27510809	1737	8.08653	8.51852	7.18293	0.993818	0.000267731	0.00288539	18840	zswim5	Group II
chr2	11647939	11648939	1001	7.38107	7.75159	6.66693	0.873825	0.000267655	0.00288539	281	impad1	Group II
chr2	36610411	36611411	1001	6.04227	5.51969	6.53301	-0.837658	0.000268165	0.00288718	4905	ing5b	Group II
chr22	32882811	32883811	1001	5.89655	5.3561	6.39897	-0.855163	0.000268205	0.00288718	-251942	dag1	Group II
chr9	43586908	43587908	1001	6.03963	5.44355	6.57694	-0.899992	0.000269809	0.00290277	-49080	znf385b	Group II
chr4	12967489	12968489	1001	5.31441	4.59024	5.92436	-0.991508	0.000271851	0.00292306	1332	vhll	Group II
chr1	571232	572232	1001	7.05654	7.45391	6.26369	0.92828	0.000273057	0.00293434	-4712	mir155	Group II
chr17	37857496	37858496	1001	6.38432	5.87386	6.867	-0.82501	0.0002733	0.00293527	-62140	zfp36l1a	Group II
chr18	39786614	39788417	1804	7.28586	7.65396	6.57856	0.869888	0.000273653	0.00293738	-476	dmxl2	Group II
chr6	52287652	52288652	1001	5.62232	4.91925	6.22099	-0.979249	0.000274186	0.00294141	45897	zc3h10	Group II
chr21	2914747	2915747	1001	7.68012	8.03481	7.00985	0.842018	0.000274405	0.00294207	39934	znf971	Group II
chr1	12075868	12076868	1001	4.56487	5.13184	3.0834	1.2319	0.00027495	0.00294454	7568	xpa	Group I
chr1	31938794	31939794	1001	5.61123	6.03216	4.74422	0.97267	0.000274897	0.00294454	-3723	anos1a	Group II
chr2	59157000	59158000	1001	4.83472	3.96861	5.51444	-1.07713	0.000275367	0.00294733	-55248	mir9-7	Group III
chr14	8019348	8020348	1001	5.78226	5.22272	6.29691	-0.868408	0.000276306	0.00295568	60568	zgc:92242	Group II
chr20	18971498	18972975	1478	6.83152	7.18211	6.17234	0.834616	0.000276802	0.00295929	-21215	tdh	Group II
chr3	31868725	31869725	1001	6.2431	5.70555	6.74365	-0.849476	0.000278668	0.00297754	5913	limd2	Group II
chr25	34474918	34476640	1723	7.9829	8.34642	7.28841	0.858952	0.000279126	0.00298074	36323	klf13	Group II
chr4	9158055	9159601	1547	6.46493	6.83199	5.76057	0.867149	0.000279285	0.00298074	14668	chst11	Group II
chr18	846774	847774	1001	6.1906	6.59792	5.367	0.943669	0.000280802	0.00299427	32946	fam219b	Group II
chr2	55200284	55201284	1001	7.47878	7.84501	6.77669	0.863998	0.000280873	0.00299427	97301	rab8a	Group II
chr17	27326433	27327433	1001	5.76413	5.21482	6.27226	-0.860637	0.000281742	0.00300012	-53644	id3	Group II
chr6	4225476	4226476	1001	5.27271	4.63525	5.83461	-0.930842	0.000281583	0.00300012	-227777	unc50	Group II
chr12	34276006	34277006	1001	6.2635	5.7027	6.77894	-0.870448	0.000282551	0.00300702	3160	socs3b	Group II
chr2	54727532	54728532	1001	6.78947	7.20495	5.94008	0.961753	0.000284102	0.00302181	-70657	twsg1a	Group II
chr1	54062661	54063661	1001	6.86589	7.21623	6.20734	0.82913	0.000285294	0.00303276	352	smdt1b	Group II
chr9	473187	474187	1001	7.49625	7.86895	6.77596	0.876855	0.000285527	0.00303352	-3658	si:dkey-11f4.16	Group II
chr7	21849680	21850680	1001	6.05607	6.51494	5.05813	1.0395	0.000285882	0.00303557	9137	tm4sf5	Group I
chr9	1830044	1831044	1001	5.6936	6.13442	4.75985	1.00967	0.000286371	0.00303904	108546	hoxd3a	Group I
chr3	54622645	54623645	1001	6.14638	6.53302	5.38567	0.903405	0.000287508	0.00304815	-15940	dnmt1	Group II
chr22	5685540	5687049	1510	5.37215	4.69069	5.959	-0.961581	0.000287555	0.00304815	-1336	dnase1l4.2	Group II
chr24	37271523	37272523	1001	8.18491	8.5453	7.49906	0.852078	0.000288977	0.00306149	93	ube2ib	Group II
chr14	49811399	49812846	1448	5.87726	5.32839	6.38511	-0.857959	0.000289843	0.00306893	47700	nfkb1	Group II
chr8_KZ115257v1_alt	151077	152077	1001	3.37847	4.18582	0	1.65354	0.000290363	0.00307269	-12250	aldh9a1a.1	Group I
chr1_KZ115035v1_alt	169234	170234	1001	6.1699	6.60095	5.26946	0.988557	0.000291459	0.00308081	NA		Group II
chr25	997100	998100	1001	7.81456	8.14507	7.20793	0.789352	0.000291423	0.00308081	294	znf609a	Group II
chr15	47936526	47938093	1568	6.50816	6.88373	5.77965	0.881666	0.000292256	0.00308749	-7969	psma6l	Group II
chr20	24047914	24049554	1641	6.60342	6.12724	7.06267	-0.789614	0.000292992	0.00309352	87968	cx52.6	Group II
chr18	45666470	45667470	1001	7.30175	7.63651	6.6842	0.79954	0.000293458	0.00309495	305	prrg4	Group II
chr8	22394235	22395235	1001	5.52844	4.95326	6.0529	-0.8811	0.000293409	0.00309495	26144	zgc:153759	Group II
chr17	45104388	45105388	1001	7.70514	8.05639	7.04415	0.832941	0.000294732	0.00310663	-261	aldh6a1	Group II
chr5	13733726	13734726	1001	6.09598	5.34221	6.72134	-1.00994	0.000295588	0.0031139	44500	snrnp27	Group III
chr9	31524428	31525428	1001	7.62495	7.94075	7.05521	0.757605	0.00029602	0.0031167	147	tmtc4	Group II
chr11	40680219	40681219	1001	7.82474	8.1803	7.1521	0.841785	0.000296246	0.00311733	-33553	prxl2b	Group II
chr8	52378470	52379470	1001	6.54856	6.02813	7.03787	-0.832387	0.000296643	0.00311975	1454	arid5a	Group II
chr23	100317	101317	1001	7.50278	7.88996	6.74047	0.90405	0.00029759	0.0031263	98148	twist3	Group II
chr20	33095852	33097675	1824	6.78233	7.14851	6.08038	0.86302	0.000297668	0.0031263	78135	nbas	Group II
chr5	25156799	25157799	1001	5.3249	4.6649	5.89972	-0.946869	0.000297767	0.0031263	72889	paxx	Group II
chr12	33919394	33920394	1001	5.21037	5.65172	4.27476	1.01025	0.000298101	0.00312779	392	trim8b	Group I
chr7	5316342	5317342	1001	8.11472	8.46422	7.45842	0.829027	0.000298243	0.00312779	58281	vangl2	Group II
chr18	93232	94232	1001	5.77758	5.16237	6.3264	-0.912999	0.000298581	0.00312959	-1686	gabpb1	Group II
chr7	57108915	57109915	1001	7.13659	7.44418	6.58686	0.740195	0.000298845	0.0031306	201	enosf1	Group II
chr21_KZ115622v1_alt	128997	129997	1001	4.65066	5.17365	3.39026	1.14972	0.000300202	0.00314163	122471	tsc1b	Group I
chr20	20730752	20731752	1001	8.02342	8.37413	7.36388	0.831514	0.000300234	0.00314163	225	ppp1r13bb	Group II
chr21	22444391	22445391	1001	6.1465	5.5967	6.65494	-0.858387	0.000301599	0.00315415	-8944	il7r	Group II
chr13	25560235	25561235	1001	5.94735	6.33408	5.18637	0.903751	0.00030261	0.00316296	11311	sec23ip	Group II
chr5	20223721	20224721	1001	5.35	4.62376	5.96104	-0.990324	0.00030285	0.0031637	-19149	dao.3	Group II
chr13	34174387	34175387	1001	7.24441	7.8953	5.18441	1.41357	0.000303747	0.00316777	-352336	flrt3	Group I
chr14	551465	552465	1001	5.42443	5.83466	4.5917	0.948057	0.000303625	0.00316777	-4536	nudt6	Group II
chr20	46625020	46626020	1001	5.78422	5.24407	6.28645	-0.848666	0.000303557	0.00316777	38833	jdp2b	Group II
chr18	34599390	34600390	1001	5.14788	5.66743	3.90316	1.14657	0.00030497	0.00317875	575	tiparp	Group I
chr19	7155535	7156535	1001	5.89644	5.34873	6.40354	-0.855832	0.000306843	0.0031965	1534	brd2a	Group II
chr19	25804529	25805529	1001	6.06275	5.52715	6.56203	-0.846086	0.000307214	0.00319858	-32186	pard6gb	Group II
chr23	27756914	27757914	1001	8.24748	8.61699	7.53618	0.869166	0.00030816	0.00320665	16877	dhh	Group II
chr6	9970606	9971606	1001	7.14439	7.46361	6.56618	0.765471	0.000308442	0.00320779	301	abi2b	Group II
chr11	37611981	37612981	1001	7.19176	7.51849	6.59472	0.780032	0.000308638	0.00320805	169	hp1bp3	Group II
chr13	11563672	11564672	1001	6.20169	6.54185	5.5701	0.808286	0.000308988	0.00320991	13718	desi2	Group II
chr18	13257883	13258883	1001	6.28607	6.71177	5.4034	0.977216	0.000310086	0.00321952	9427	plcg2	Group II
chr6	59833588	59834588	1001	6.34825	5.8558	6.81873	-0.805512	0.00031174	0.00323491	1288	ddx3xb	Group II
chr15	6976034	6977034	1001	5.4924	5.89953	4.66942	0.944489	0.00031286	0.00324256	387	si:ch73-311h14.2	Group II
chr17	12767207	12768207	1001	7.56852	7.91531	6.91944	0.821759	0.000312837	0.00324256	-3347	brms1la	Group II
chr6	14275737	14276737	1001	6.28947	5.73557	6.80054	-0.861955	0.000312997	0.00324256	16070	inpp4ab	Group II
chr12	9073604	9074604	1001	5.53874	5.96877	4.64167	0.98532	0.000314585	0.00325361	13457	exoc6	Group II
chr14	8065589	8066589	1001	5.87602	6.23815	5.18535	0.851568	0.000314319	0.00325361	14327	zgc:92242	Group II
chr14	49896126	49897126	1001	6.80931	7.16011	6.14951	0.830719	0.000314439	0.00325361	157	ube2d2l	Group II
chr2	4302848	4303848	1001	7.49721	7.88086	6.74529	0.896379	0.000317461	0.00328154	167	cables1	Group II
chrUn_KN150077v1	42678	43678	1001	6.50643	7.11768	4.75286	1.31891	0.00031824	0.00328777	NA		Group I
chr3	25420300	25421300	1001	8.38862	8.77624	7.62503	0.903564	0.000318811	0.00329186	-43783	kpna2	Group II
chr4	25063783	25064783	1001	7.98971	8.39157	7.18308	0.931065	0.000318999	0.00329198	227	gata3	Group II
chr13	43183645	43184645	1001	7.68476	8.04676	6.99444	0.853425	0.000319774	0.00329663	-35082	vsir	Group II
chr1	53653241	53654241	1001	7.68909	8.03562	7.0407	0.821408	0.000319801	0.00329663	61102	cct4	Group II
chr5	54900166	54901166	1001	6.81088	7.23302	5.93992	0.969792	0.000320319	0.00330014	-37964	cd180	Group II
chr10	5904185	5905185	1001	8.28713	8.92818	6.31024	1.38285	0.000320952	0.00330486	-83112	il6st	Group I
chr14_KZ115453v1_alt	258439	259439	1001	4.76341	5.26141	3.61243	1.10826	0.000322559	0.00331693	206419	f9a	Group I
chr2	5723207	5724207	1001	8.27667	8.6556	7.53849	0.886834	0.000322552	0.00331693	81	cwc25	Group II
chr9	471775	472775	1001	5.48731	4.89265	6.02376	-0.895314	0.000322657	0.00331693	-2246	si:dkey-11f4.16	Group II
chr20	18735376	18736376	1001	7.10096	7.47353	6.38103	0.872693	0.000324478	0.0033317	-4608	enpp5	Group II
chr17	37394846	37395846	1001	7.79994	8.13835	7.17293	0.803773	0.000324547	0.0033317	146	crip1	Group II
chr13	7766050	7767050	1001	8.35603	8.69207	7.73519	0.799439	0.000324628	0.0033317	1044	h2afy2	Group II
chr4	62560779	62561779	1001	6.60163	6.95098	5.94575	0.823801	0.000325206	0.00333581	416272	zgc:123060	Group II
chrUn_KN150015v1	1405	2405	1001	7.91378	8.28357	7.20173	0.867942	0.000325623	0.00333643	-98	pdcl3	Group II
chr25	13552524	13553524	1001	7.1431	7.49275	6.48642	0.826914	0.000325519	0.00333643	110	ano10b	Group II
chr2	35804957	35805957	1001	6.23919	6.59002	5.57931	0.833717	0.000326592	0.00334453	-48785	dhx9	Group II
chr3	38498853	38499853	1001	5.769	6.15433	5.01213	0.899118	0.000327308	0.00335003	416645	si:dkey-106c17.2	Group II
chr1_KZ115033v1_alt	67025	68025	1001	4.64341	5.17745	3.33117	1.16684	0.000330002	0.00337391	-41200	klf12a	Group I
chr7	5910171	5911171	1001	5.68401	5.10247	6.21241	-0.883563	0.000329916	0.00337391	6650	hist1h2a11	Group II
chr19	45612532	45613532	1001	6.22336	6.59893	5.49485	0.879674	0.000330526	0.00337742	37962	trps1	Group II
chr20	2724879	2725879	1001	7.85291	8.18709	7.23686	0.794198	0.000331481	0.00338534	408	akirin2	Group II
chr20	41453866	41454866	1001	5.94523	6.40396	4.94777	1.03293	0.000331968	0.00338846	-347622	mcm9	Group I
chr8	20565149	20566149	1001	4.25838	2.89101	5.11957	-1.27753	0.000332302	0.00339002	62239	csnk1g2b	Group III
chr10_KZ115336v1_alt	37440	38440	1001	3.87438	4.63694	0.0652559	1.64744	0.000333087	0.00339618	276	ube2l3a	Group I
chr7	55234597	55235597	1001	5.78686	6.20873	4.9168	0.96834	0.000333724	0.00340083	-58001	ctu2	Group II
chr15	25492523	25494111	1589	6.47685	5.99492	6.9401	-0.794276	0.000334155	0.00340336	3911	zgc:152863	Group II
chr2	35116532	35117532	1001	7.96562	8.30047	7.34783	0.795232	0.000335198	0.00341213	405	cop1	Group II
chr20	37028853	37029853	1001	5.96658	5.4423	6.45845	-0.833071	0.000337254	0.00343119	-111683	cited2	Group II
chr9	52488702	52489702	1001	5.43429	4.80335	5.99239	-0.920882	0.0003376	0.00343285	1377	smarcal1	Group II
chr19	13994357	13995357	1001	7.56257	7.93885	6.83203	0.880039	0.000340752	0.00346301	-32388	paqr7a	Group II
chr2	20725247	20726247	1001	6.39671	6.82464	5.5067	0.977551	0.000341047	0.00346413	63	rxrga	Group II
chr11	10575995	10576995	1001	7.43798	7.82338	6.68092	0.8968	0.000342469	0.00347661	35237	b3gnt5a	Group II
chr11	45386627	45387627	1001	5.48108	4.89302	6.0135	-0.889464	0.000342647	0.00347661	-1069	srsf11	Group II
chr3	61527616	61528616	1001	6.66661	7.00855	6.03037	0.810871	0.000343413	0.00348249	-9964	zgc:113295	Group II
chr17	44463066	44464066	1001	8.26987	8.61121	7.63519	0.808912	0.000344954	0.00349623	374	naa30	Group II
chr11	24245648	24246648	1001	5.90116	5.35682	6.4061	-0.850135	0.000346281	0.00350588	-43982	pnp4a	Group II
chr5	62764607	62765607	1001	5.76657	5.11326	6.33759	-0.935401	0.00034618	0.00350588	36286	adora2b	Group II
chr12	35832362	35833362	1001	4.86145	5.37611	3.63865	1.13062	0.00034734	0.0035136	52487	cep131	Group I
chr6	42330620	42331620	1001	5.29715	5.75077	4.31823	1.02174	0.000347418	0.0035136	5875	fancd2	Group I
chr19	11420414	11422381	1968	6.7833	7.12352	6.15159	0.807415	0.000349947	0.00353726	4165	sept7a	Group II
chr17	20165859	20167433	1575	5.42286	5.84226	4.56082	0.955463	0.000350358	0.00353951	-22730	actn2b	Group II
chr24	29692971	29693971	1001	6.15651	6.53449	5.42108	0.881341	0.00035059	0.00353994	83982	zgc:163022	Group II
chr10	44357308	44358308	1001	8.52573	8.93074	7.70937	0.934061	0.000350917	0.00354133	150	sbno1	Group II
chr2	6885366	6886366	1001	5.65622	5.0442	6.20313	-0.906059	0.000351182	0.00354209	14	rgs5b	Group II
chr16	11240603	11241603	1001	7.56487	7.87464	7.00987	0.741255	0.000355212	0.00358082	-1318	gsk3ab	Group II
chr18	48314733	48315733	1001	6.52246	6.05795	6.97351	-0.773427	0.000355498	0.00358176	9190	ets1	Group II
chr17	50247409	50248409	1001	6.26776	6.66248	5.48292	0.915409	0.000355704	0.00358191	69	acyp1	Group II
chr14	32371586	32372586	1001	5.817	6.21596	5.0193	0.921582	0.000356053	0.00358218	-58896	f9a	Group II
chr10	95096	97409	2314	7.12355	6.60234	7.61339	-0.829206	0.000356114	0.00358218	-14626	pigp	Group II
chr2	48242532	48243532	1001	6.66369	6.08398	7.19096	-0.879301	0.000357901	0.00359823	12768	gigyf2	Group II
chr5	22887635	22888635	1001	5.3181	5.74224	4.4406	0.96958	0.000358858	0.00360398	-19499	apool	Group II
chr16	24564305	24565305	1001	5.32353	4.66434	5.8979	-0.938964	0.000358752	0.00360398	-3451	si:ch211-79k12.2	Group II
chr15	19896258	19897805	1548	7.10765	6.67938	7.53252	-0.734714	0.000359825	0.00361175	-3272	thap12b	Group II
chr22_KZ115636v1_alt	264243	265243	1001	4.70857	5.22134	3.49416	1.12228	0.000360611	0.00361577	-22491	rc3h1a	Group I
chr3	37095979	37096979	1001	5.73347	5.15401	6.26059	-0.878876	0.000360516	0.00361577	-13861	tubg1	Group II
chr5	13427633	13428633	1001	5.7541	5.18512	6.27469	-0.873053	0.00036232	0.00363096	284	sec14l8	Group II
chr18_KZ115580v1_alt	73029	74029	1001	5.7257	6.15566	4.82887	0.973527	0.00036332	0.00363904	NA		Group II
chr15	23197202	23198202	1001	6.2691	5.73443	6.76777	-0.841681	0.000363531	0.00363919	8860	ccdc153	Group II
chr8	10848927	10850880	1954	6.61607	7.05245	5.69754	0.989576	0.000364172	0.00364367	82302	nr1h5	Group II
chr1	39056772	39057772	1001	6.05981	6.44658	5.29871	0.89892	0.000364862	0.00364862	-149075	vegfc	Group II
chr21_KZ115628v1_alt	316175	317175	1001	4.84005	5.33124	3.71724	1.07845	0.000368672	0.00367886	16573	pcf11	Group I
chr4	77236842	77237842	1001	6.0521	6.40608	5.38375	0.833003	0.000368289	0.00367886	15026	zgc:174310	Group II
chr4	77901897	77902897	1001	6.85199	6.37037	7.31502	-0.792246	0.000368114	0.00367886	-17590	ttll1	Group II
chr1	52442561	52443561	1001	5.46126	4.84	6.01367	-0.90938	0.000368655	0.00367886	4301	si:ch211-217k17.10	Group II
chr9	52892378	52893378	1001	6.56341	7.00783	5.61717	1.0026	0.000369061	0.00368077	27427	trpm2	Group I
chr7	62083573	62084573	1001	5.82784	5.26193	6.34651	-0.865923	0.00037074	0.00369555	3561	rbpjb	Group II
chr1	43947	44947	1001	7.95574	8.39196	7.03781	0.988416	0.00037096	0.00369578	78	tmem39a	Group II
chr2	9981051	9982051	1001	5.11887	5.55009	4.21784	0.97859	0.000371894	0.00370311	7864	sec22ba	Group II
chr15	2475678	2476678	1001	7.42323	7.76246	6.79408	0.803366	0.000372543	0.00370563	282	panx1a	Group II
chr24	39857950	39858950	1001	7.32649	7.62808	6.79115	0.723006	0.000372387	0.00370563	150969	aoc1	Group II
chr13	36581606	36582606	1001	7.76039	8.07231	7.20014	0.746542	0.000373374	0.00371193	-3441	gmfb	Group II
chr17	13610177	13611177	1001	5.39091	5.77601	4.63473	0.894839	0.000373812	0.00371431	511201	pnn	Group II
chr21	23487752	23488752	1001	6.62158	7.00616	5.86694	0.896081	0.000374135	0.00371555	-180484	zbtb16a	Group II
chr12	10134136	10135136	1001	8.27723	8.61436	7.65357	0.798932	0.000378136	0.0037533	18722	si:dkeyp-118b1.2	Group II
chr25	28678836	28679836	1001	7.90341	8.26075	7.22594	0.839734	0.000379518	0.00376501	438	cnot2	Group II
chr3	33962016	33963016	1001	6.2968	6.7	5.48604	0.927275	0.00038139	0.00377958	-21199	gtf2f1	Group II
chr9	51561634	51562634	1001	5.83814	5.30967	6.33276	-0.834663	0.000381249	0.00377958	1441	tank	Group II
chr6_KZ115200v1_alt	133062	134062	1001	4.5466	5.12366	3.0082	1.23164	0.000381895	0.00378117	60253	trnt1	Group I
chr9	1691021	1692021	1001	5.4212	4.77313	5.98923	-0.92795	0.000381955	0.00378117	12280	hnrnpa3	Group II
chr10	42429360	42430873	1514	6.45044	6.88746	5.52977	0.988676	0.000382708	0.00378662	-32542	npy8ar	Group II
chr11	22819182	22820182	1001	5.89876	5.31124	6.43085	-0.886771	0.000382979	0.0037873	96959	mdm4	Group II
chr2	32786917	32787917	1001	6.55363	6.04628	7.03421	-0.81467	0.000383432	0.00378978	7279	zgc:136930	Group II
chr20	22616021	22617021	1001	5.37517	5.85604	4.2937	1.06632	0.000384407	0.00379741	-50057	lnx1	Group I
chr21	41024375	41025375	1001	6.35781	6.8179	5.35538	1.03002	0.000384735	0.00379865	80345	kctd16b	Group I
chr3	54722522	54724513	1992	7.50854	7.83621	6.90912	0.779158	0.000386369	0.00381277	-54333	s1pr2	Group II
chr19	7930079	7931079	1001	5.28368	4.66464	5.83476	-0.908034	0.000388355	0.00382961	575	si:dkey-266f7.4	Group II
chr22	768240	769240	1001	5.63515	4.97423	6.21049	-0.937673	0.000388485	0.00382961	15294	rbbp5	Group II
chr3	34039348	34040348	1001	5.83305	6.19002	5.15656	0.837731	0.000389209	0.00383272	-72109	si:dkey-204f11.3	Group II
chr16	42021922	42022922	1001	5.82247	5.27507	6.32937	-0.851073	0.000389187	0.00383272	4380	fli1b	Group II
chr17	8323233	8324233	1001	6.75552	7.15537	5.9551	0.922247	0.000389616	0.0038347	-10842	lft2	Group II
chr21	3192719	3193719	1001	6.23599	6.63667	5.43299	0.9215	0.000391718	0.00385336	26700	hnrnpabb	Group II
chr3	22378649	22379649	1001	5.84362	5.3094	6.34199	-0.838143	0.000392701	0.00386101	-13087	ifnphi1	Group II
chr19	36178721	36179721	1001	5.93778	6.31813	5.1955	0.883726	0.000393668	0.00386341	379528	angpt2b	Group II
chr11	38491595	38492595	1001	8.31429	8.67842	7.61809	0.852757	0.000393482	0.00386341	174	elk4	Group II
chr20	41020942	41021942	1001	7.97687	8.31004	7.36339	0.788919	0.000393825	0.00386341	252177	tbc1d32	Group II
chr23	1171752	1172752	1001	7.96471	8.29448	7.35998	0.783157	0.000393977	0.00386341	-27827	psmb11b	Group II
chr1	57457518	57458518	1001	5.55758	4.96698	6.09155	-0.887472	0.000393402	0.00386341	43281	zgc:171470	Group II
chr20	1385423	1386423	1001	7.27617	7.65428	6.54037	0.879324	0.000395448	0.0038758	231	mmachc	Group II
chr24	6088081	6089081	1001	6.32319	6.68172	5.64244	0.840187	0.000396926	0.00388826	-10381	apbb1ip	Group II
chr4_KZ115087v1_alt	151909	153690	1782	5.81284	6.20602	5.03266	0.905123	0.000397884	0.00389561	-72747	si:dkey-153k10.9	Group II
chr3	57506882	57507882	1001	5.94586	5.46151	6.41078	-0.792857	0.00039861	0.00390067	22941	cyth1a	Group II
chr11	14883072	14884072	1001	4.94982	5.44405	3.81452	1.087	0.000398902	0.00390149	-70554	sgta	Group I
chr3	40738945	40740810	1866	7.11524	7.55552	6.18334	0.992695	0.000399713	0.00390738	28650	smurf1	Group II
chr12_KZ115382v1_alt	330494	331494	1001	5.0841	5.5252	4.14938	0.99781	0.000403776	0.00394503	19213	ppm1bb	Group II
chr20	8018984	8019984	1001	6.34115	6.78753	5.38801	1.00359	0.000404414	0.00394921	399573	dab1a	Group I
chr13	49437953	49438953	1001	5.8361	5.33008	6.3158	-0.811205	0.000405697	0.00395967	6183	irf2bp2a	Group II
chr1	33358833	33359833	1001	5.74159	5.14241	6.28079	-0.890835	0.000406273	0.00396323	-5555	gyg2	Group II
chr17	13045664	13046664	1001	7.35216	6.77326	7.87894	-0.875415	0.000406792	0.00396622	-19530	fam177a1	Group II
chr9	952945	953945	1001	5.37188	5.83923	4.34246	1.04011	0.000408661	0.00397823	-3217	sctr	Group I
chr4	68852815	68853815	1001	6.6844	7.06851	5.93112	0.887439	0.000408344	0.00397823	238942	zgc:174180	Group II
chr21	26691397	26692397	1001	7.08777	7.45039	6.39573	0.849572	0.000408568	0.00397823	62	bscl2	Group II
chr17	27327459	27328459	1001	6.33579	5.79709	6.83708	-0.84254	0.000409671	0.00398599	-54670	id3	Group II
chr5	71952596	71954470	1875	6.34311	5.78949	6.85399	-0.855078	0.000409954	0.00398667	41575	fam78ab	Group II
chr3	42061077	42062077	1001	6.00869	5.47695	6.50545	-0.834097	0.000411243	0.00399712	-28841	snx8a	Group II
chr1	35340329	35341329	1001	6.04621	6.40632	5.36112	0.842667	0.000411998	0.00400239	146260	sc:d189	Group II
chr18	7136487	7137487	1001	7.47601	7.93288	6.48538	1.02015	0.00041245	0.00400361	54	cd9a	Group I
chr12	22038558	22039558	1001	7.10231	7.4403	6.4764	0.798457	0.000412552	0.00400361	-219904	wnt3	Group II
chr5	2810843	2811843	1001	5.33003	4.70697	5.8835	-0.910224	0.000413771	0.00401336	-3683	hpda	Group II
chr13	45134014	45135014	1001	6.88265	7.2531	6.16875	0.861865	0.000414426	0.00401764	21278	runx3	Group II
chr15	7570767	7572290	1524	6.30821	6.66822	5.6234	0.844378	0.000414852	0.00401969	-140428	cadm2b	Group II
chr6	30374243	30375243	1001	6.0701	5.51935	6.57914	-0.850026	0.000416753	0.00403601	110266	zgc:153311	Group II
chr13	23986018	23987018	1001	7.87739	8.23254	7.20584	0.833624	0.000417567	0.00404181	-1935	agt	Group II
chr20	26739432	26740432	1001	6.024	6.46394	5.09329	0.989982	0.00041969	0.0040599	37557	foxc1b	Group II
chr20	30596914	30597914	1001	6.15844	6.52517	5.45499	0.856368	0.00041987	0.0040599	-13133	ccr6a	Group II
chr6	13232888	13233888	1001	8.53121	8.86055	7.92755	0.78052	0.000420566	0.00406453	454	ino80db	Group II
chr20	35011519	35012519	1001	6.9397	7.37313	6.03123	0.978739	0.000421375	0.00407025	74	cnstb	Group II
chr19	30627272	30628272	1001	5.76556	6.1936	4.87515	0.970476	0.000424071	0.00409418	-5681	fam49al	Group II
chr15	43203751	43204751	1001	5.71443	6.12702	4.87426	0.943306	0.000426316	0.00410953	33447	wdfy1	Group II
chr1	11960938	11961938	1001	6.15985	6.53607	5.42947	0.873846	0.00042632	0.00410953	11939	grk4	Group II
chr3	22374800	22375800	1001	5.84656	5.30939	6.34686	-0.838345	0.00042609	0.00410953	-9238	ifnphi1	Group II
chr3	30247931	30248931	1001	8.26593	8.61938	7.59901	0.82901	0.000427297	0.00411683	-141	emc10	Group II
chr20	53627794	53628794	1001	8.01323	8.34392	7.4061	0.783244	0.000427593	0.00411757	-276	slc25a47a	Group II
chr1_KZ115039v1_alt	147861	149641	1781	4.39823	5.01271	2.62226	1.28928	0.000429999	0.0041386	NA		Group I
chr9	19529717	19530717	1001	8.40414	8.75464	7.74515	0.823589	0.000430866	0.00414269	334	pknox1.1	Group II
chr18	39310916	39311916	1001	6.1141	6.44843	5.49765	0.790879	0.000430771	0.00414269	10050	leo1	Group II
chr5	22889902	22890902	1001	5.09817	5.55897	4.09314	1.02411	0.000431322	0.00414494	-21766	apool	Group I
chr11	45320086	45321086	1001	5.36703	4.72302	5.93272	-0.921986	0.000432089	0.00415018	19917	mafgb	Group II
chr1	47161499	47162499	1001	7.54205	7.90865	6.83895	0.853686	0.000432552	0.0041525	-3	mhc1zba	Group II
chr8	4506390	4507390	1001	5.67134	5.05511	6.22077	-0.902409	0.000433319	0.00415773	67438	dhx37	Group II
chr20	19510675	19511675	1001	7.8651	8.18249	7.29142	0.754883	0.000434116	0.00416324	-159	snx17	Group II
chr1	40624897	40625897	1001	7.01752	7.64465	5.14984	1.3111	0.000435097	0.00416838	12100	naa15b	Group I
chr22	10423601	10424601	1001	6.62207	5.91198	7.22451	-0.965716	0.000435041	0.00416838	16587	nol8	Group II
chr3	40403097	40404097	1001	5.57822	5.02328	6.08995	-0.854479	0.000435803	0.00417301	88187	slc29a4	Group II
chr4	24940680	24941680	1001	5.44135	5.9525	4.23406	1.10639	0.000436098	0.0041737	123330	gata3	Group I
chr25	13702937	13703937	1001	7.58767	7.8975	7.03252	0.738344	0.000436913	0.00417936	24719	lcat	Group II
chr2	31806662	31807662	1001	8.19001	8.59386	7.37724	0.924725	0.000437498	0.00418041	502	ranbp9	Group II
chr9	33261130	33262130	1001	8.2805	8.62368	7.64101	0.808112	0.000437693	0.00418041	-5581	usp9	Group II
chr4	8611100	8612100	1001	8.23414	8.5502	7.66374	0.751839	0.000437659	0.00418041	34	fbxl14b	Group II
chr21	26721205	26722205	1001	7.4595	7.8219	6.76807	0.845695	0.000438432	0.00418534	336	slc3a2b	Group II
chr17	41279519	41280519	1001	6.58587	5.94401	7.15032	-0.920071	0.000439395	0.00419239	-22629	fosl2	Group II
chr11	19774377	19775377	1001	7.87668	8.25389	7.14346	0.874844	0.000440952	0.0042051	305	namptb	Group II
chr19	19230984	19231984	1001	5.96777	6.40278	5.05393	0.980487	0.000443796	0.00422629	-9888	ptpn23b	Group II
chr4	72642481	72643481	1001	6.24138	6.58963	5.58842	0.817199	0.00044351	0.00422629	-80736	rab3ip	Group II
chr3	62139580	62140580	1001	8.04673	8.36925	7.46027	0.76474	0.000444076	0.00422629	13099	drc3	Group II
chr15	20124331	20125331	1001	7.56366	7.87844	6.99644	0.749519	0.000443971	0.00422629	333	med13b	Group II
chr5	31163924	31164924	1001	5.35809	4.70917	5.9266	-0.923723	0.000445655	0.00423916	-129226	cyb5d2	Group II
chr17	16423922	16424922	1001	6.86377	7.23143	6.1577	0.856168	0.000447365	0.00425326	701	efcab11	Group II
chr25	30460081	30461081	1001	6.88583	7.22407	6.25926	0.795845	0.000448103	0.00425812	203	banp	Group II
chr1	44402649	44403649	1001	6.63359	7.2429	4.89329	1.2738	0.000449654	0.00427069	7101	unc93b1	Group I
chr10	45014787	45015787	1001	7.93923	8.34687	7.11464	0.929661	0.000450597	0.00427747	-13091	ved	Group II
chr3	38946316	38947782	1467	6.45742	6.86235	5.64131	0.924945	0.000451435	0.00428108	-31051	si:dkey-106c17.2	Group II
chr9	33954296	33955986	1691	7.037	6.53518	7.51386	-0.806218	0.000451348	0.00428108	-33570	mir222	Group II
chr11	5557102	5558102	1001	5.15212	4.3885	5.7825	-0.996825	0.000451733	0.00428175	5896	pex11g	Group II
chr23_KZ115687v1_alt	262875	263875	1001	5.07044	4.3748	5.66507	-0.955929	0.000451979	0.00428191	NA		Group II
chr22	5806695	5807695	1001	4.59592	5.11262	3.36405	1.11871	0.00045252	0.00428486	14538	cers5	Group I
chr8	24705696	24706696	1001	4.02059	4.70866	1.5874	1.42421	0.000452997	0.00428721	-33853	lamtor5	Group I
chr15	42737009	42738009	1001	7.61941	7.92755	7.06833	0.734447	0.000454317	0.00429753	-30294	slc8a2b	Group II
chr5	52214647	52215647	1001	8.04759	8.42321	7.31896	0.870915	0.000455127	0.00430302	1023	lnpep	Group II
chr15	9271557	9272557	1001	5.10264	5.58543	4.01362	1.06091	0.000457121	0.00431969	246	calm3a	Group I
chr22	14400287	14401287	1001	5.95247	6.35531	5.14283	0.919356	0.000458137	0.00432275	283696	bzw1a	Group II
chr3	54523525	54524525	1001	7.43012	7.76615	6.8093	0.791928	0.00045806	0.00432275	169	si:ch73-208g10.1	Group II
chr5_KZ115133v1_alt	215838	216838	1001	4.43426	3.16884	5.26507	-1.21042	0.000457712	0.00432275	-32928	si:ch211-284e13.5	Group III
chr17	42798275	42799275	1001	7.947	8.27242	7.35326	0.771017	0.000458485	0.00432385	43354	mocs3	Group II
chr16	13986402	13987402	1001	6.07785	6.48059	5.2685	0.919199	0.000458838	0.004325	20946	zgc:162509	Group II
chr13	44737765	44738765	1001	8.50499	8.8547	7.84816	0.820278	0.000459309	0.00432726	286	zfand3	Group II
chr1	2018534	2019534	1001	7.65742	8.04958	6.8803	0.900278	0.000459868	0.00432817	-6051	slc5a3a	Group II
chr24	36095095	36096095	1001	7.56467	7.8873	6.97794	0.763754	0.000459823	0.00432817	40806	tmem14cb	Group II
chr22	6561836	6562836	1001	5.53248	5.96189	4.63752	0.96391	0.00046042	0.00433119	282	zgc:171490	Group II
chr20	26394273	26395273	1001	5.99229	6.35993	5.28627	0.853802	0.000462224	0.00434597	74	zbtb2b	Group II
chr1	35520334	35521334	1001	6.16513	6.57237	5.34182	0.929623	0.000463325	0.00435414	26049	gab1	Group II
chrUn_KN149953v1	10671	12205	1535	6.44636	6.77894	5.83441	0.785592	0.000465611	0.00437343	NA		Group II
chr21	26805188	26806188	1001	5.44058	5.85375	4.59856	0.936735	0.000468282	0.00439631	72343	pcxa	Group II
chr21	22437235	22438235	1001	6.73543	6.19178	7.23992	-0.842474	0.000470113	0.00441128	-1788	il7r	Group II
chr10	44984661	44985661	1001	8.51003	8.90012	7.73909	0.896901	0.000472111	0.00442781	285	h2afvb	Group II
chr13	35760263	35761263	1001	8.15718	8.52382	7.45396	0.85241	0.000472711	0.00442884	154	erlec1	Group II
chr2	57899853	57900853	1001	7.59933	7.95386	6.92949	0.828094	0.000472931	0.00442884	-8849	zgc:92789	Group II
chr24	36270318	36271318	1001	7.96733	8.29862	7.35872	0.782276	0.000472517	0.00442884	30254	coasy	Group II
[truncated: 16,775 more rows]
