# Supplementary material for: IRF4 drives clonal evolution and lineage choice in a zebrafish model of T-cell lymphoma
Source: Nat Commun. 2022 May 3;13:2420. doi: 10.1038/s41467-022-30053-9 (PMC9065160; doi:10.1038/s41467-022-30053-9)
Supplement: Supplementary file 5 — Supplementary Data 3 [file 41467_2022_30053_MOESM5_ESM.xlsx]

## Sheet: Summary
GeneName	Tumor1	Tumor2	Tumor3	Tumor4	Thymus2	Thymus3	Thymus5	Classification		1: presence of super-enhancer
LOC101885083	0	1	1	1	0	0	0	Tumor-Specific
LOC101886593	0	1	1	1	0	1	0	Tumor-Specific
baiap3	1	1	1	1	0	0	0	Tumor-Specific
cables2b	1	1	1	1	0	0	1	Tumor-Specific
ccdc153	0	1	1	1	0	1	0	Tumor-Specific
ccr6a	1	1	0	1	0	0	0	Tumor-Specific
csnk1da	1	0	1	1	0	1	0	Tumor-Specific
esyt2a	1	0	1	1	0	0	1	Tumor-Specific
fgf9	1	1	1	1	0	1	0	Tumor-Specific
flrt3	1	0	1	1	0	0	0	Tumor-Specific
gata3	1	1	0	1	0	0	0	Tumor-Specific
iqgap1	0	1	1	1	0	0	0	Tumor-Specific
kcnh6a	1	1	0	1	0	0	0	Tumor-Specific
lin28b	1	0	1	1	0	0	0	Tumor-Specific
med13a	1	1	1	1	0	1	0	Tumor-Specific
msi2a	1	1	1	1	0	0	0	Tumor-Specific
pik3c2b	1	1	1	0	0	0	0	Tumor-Specific
pik3cd	1	1	1	1	0	0	1	Tumor-Specific
si:dkeyp-122a9.2	1	1	1	0	0	0	0	Tumor-Specific
slc29a1a	0	1	1	1	0	0	0	Tumor-Specific
tpst1l	0	1	1	1	0	0	0	Tumor-Specific
trib3	1	0	1	1	0	0	0	Tumor-Specific
zgc:194312	1	1	1	1	0	0	1	Tumor-Specific
mycb/fam49ba	1	0	1	1	0	0	1	Tumor-Specific
LOC101885675	0	0	0	1	1	1	1	Thymus-Specific
b2m	0	0	0	0	1	1	1	Thymus-Specific
gpr184	0	0	0	0	1	1	1	Thymus-Specific
nfkbie	0	0	0	0	1	1	1	Thymus-Specific
nsrp1	0	0	0	0	1	1	1	Thymus-Specific
pfn1	0	0	0	1	1	1	1	Thymus-Specific
rapgef6	0	0	0	1	1	1	1	Thymus-Specific
rnf216	0	0	0	1	1	1	1	Thymus-Specific
si:ch73-40i7.2	0	0	0	1	1	1	1	Thymus-Specific
slc6a6b	0	0	0	1	1	1	1	Thymus-Specific
usp15	0	0	0	0	1	1	1	Thymus-Specific
tcf7	1	1	1	1	1	1	1	Common
LOC110438037	0	1	1	1	1	1	1	Common
elmo3	0	1	1	1	1	1	1	Common
hivep2a	1	1	1	1	1	1	1	Common
ndufb2	1	1	1	1	1	1	1	Common
prkra	0	1	1	1	1	1	1	Common
tbl1xr1a	1	1	0	1	1	1	1	Common
zfp36l1a	1	0	1	1	1	1	1	Common
zgc:162730	1	1	1	0	1	1	1	Common
sesn1	1	1	1	1	0	1	1	Common
fam49a	1	1	1	1	0	1	1	Common
s1pr2	1	1	1	1	0	1	1	Common
LOC103910056	1	1	1	0	0	1	1	Common
LOC110438073	1	0	1	1	0	1	1	Common
adgrg1	1	1	1	1	0	1	1	Common
anp32a	0	1	1	1	0	1	1	Common
b3gnt5a	1	0	1	1	0	1	1	Common
bcl11ba	0	1	1	1	0	1	1	Common
bcl2l10	1	1	1	0	0	1	1	Common
ccnd2a	0	1	1	1	0	1	1	Common
cd226	1	1	1	1	0	1	1	Common
csrnp1a	1	0	1	1	0	1	1	Common
dgkza	1	0	1	1	0	1	1	Common
ef1	1	1	0	1	0	1	1	Common
ets1	0	1	1	1	0	1	1	Common
h2afx	0	1	1	1	0	1	1	Common
hdac7a	1	1	1	1	0	1	1	Common
ikzf1	1	1	1	0	0	1	1	Common
kansl1b	1	0	1	1	0	1	1	Common
kdm6bb	1	1	1	1	0	1	1	Common
lck	1	1	1	1	0	1	1	Common
midn	1	1	1	1	0	1	1	Common
mknk2b	1	0	1	1	0	1	1	Common
ncaldb	1	1	1	1	0	1	1	Common
papola	0	1	1	1	0	1	1	Common
prkcbb	0	1	1	1	1	0	1	Common
prkcq	1	1	1	1	0	1	1	Common
ptp4a3	1	1	1	0	0	1	1	Common
ptprc	1	1	1	1	0	1	1	Common
rps6kb1a	1	1	1	1	0	1	1	Common
runx3	1	1	1	1	0	1	1	Common
si:ch1073-220m6.1	0	1	1	1	0	1	1	Common
si:dkey-56i24.1	0	1	1	1	0	1	1	Common
ubtf	0	1	1	1	0	1	1	Common
znf609a	0	1	1	1	0	1	1	Common
SEPT12	0	0	0	0	0	1	1
SEPT9	1	0	0	0	0	0	0
LOC100001051	0	0	0	0	0	1	1
LOC100002381	0	0	1	0	0	0	0
LOC100005689	1	1	0	0	0	1	1
LOC100005927	0	0	0	0	0	1	1
LOC100007813	0	0	0	0	0	0	1
LOC100330690	0	1	0	0	0	0	0
LOC100331484	0	0	0	1	0	1	1
LOC100333185	0	0	0	0	0	1	1
LOC100334443	0	0	0	0	0	0	1
LOC100334818	0	0	0	0	0	0	1
LOC100534789	0	0	0	0	0	0	1
LOC100534952	0	0	0	1	0	0	1
LOC100535167	0	0	0	0	0	0	1
LOC100535806	0	0	0	0	0	1	1
LOC100535969	0	0	0	1	0	1	0
LOC100536039	0	0	0	1	0	0	0
LOC100536865	0	0	0	0	0	1	0
LOC100538332	0	0	0	1	0	1	0
LOC101882092	0	0	0	0	0	0	1
LOC101882596	0	0	0	0	0	0	1
LOC101882633	0	0	0	1	0	0	0
LOC101882977	0	0	0	0	0	0	1
LOC101882994	1	0	0	0	0	0	0
LOC101883380	0	0	0	1	0	0	0
LOC101883584	0	0	1	0	0	0	0
LOC101883640	0	0	0	0	0	1	1
LOC101883801	0	1	0	1	0	0	0
LOC101884025	0	0	0	0	0	1	1
LOC101884990	1	0	0	0	0	0	0
LOC101884991	0	0	0	0	0	1	0
LOC101885205	1	0	0	0	0	0	0
LOC101885243	0	1	1	0	0	0	0
LOC101885330	1	0	0	0	0	0	0
LOC101885400	1	0	0	0	0	0	0
LOC101885890	0	0	0	0	0	0	1
LOC101886318	1	0	0	0	0	0	0
LOC101886343	0	0	0	1	0	1	1
LOC101886546	0	0	0	0	0	1	0
LOC101887003	0	1	0	0	0	0	0
LOC103908724	0	0	0	0	0	1	1
LOC103908797	0	1	1	0	0	1	1
LOC103908956	0	0	0	0	0	0	1
LOC103909056	1	0	0	0	0	0	0
LOC103909219	1	0	0	0	0	0	0
LOC103909239	0	0	0	1	0	0	0
LOC103909301	0	0	0	0	0	1	1
LOC103909665	0	0	0	0	1	0	0
LOC103909724	0	0	0	1	0	0	0
LOC103909745	1	0	0	0	0	0	0
LOC103909840	0	0	0	1	0	0	1
LOC103910155	0	0	0	0	0	0	1
LOC103910239	0	0	0	1	0	0	0
LOC103910871	0	1	0	0	0	0	1
LOC103910959	1	0	0	0	0	0	0
LOC103911066	0	0	0	0	0	0	1
LOC103911076	0	0	0	0	0	1	1
LOC103911431	0	0	0	0	0	0	1
LOC103911473	0	0	0	1	0	0	0
LOC103911534	0	1	0	0	0	0	0
LOC103911715	1	0	0	0	0	0	0
LOC103911832	0	0	1	0	0	0	0
LOC103911924	0	1	0	1	0	0	0
LOC108180743	0	0	0	0	0	1	1
LOC108180750	0	0	0	1	0	0	0
LOC108181080	0	0	0	0	0	1	0
LOC108181437	0	0	0	0	0	1	1
LOC108182836	1	0	0	1	1	0	1
LOC108190355	0	1	0	0	0	0	0
LOC108190674	0	0	0	0	0	1	1
LOC108191951	0	0	0	0	0	1	1
LOC108192029	0	0	0	0	0	0	1
LOC110437797	0	1	0	0	1	0	0
LOC110437799	0	1	0	0	0	0	0
LOC110437998	0	0	0	0	0	0	1
LOC110438004	0	1	0	0	0	0	0
LOC110438005	0	0	1	0	0	0	0
LOC110438061	0	0	0	1	0	0	0
LOC110438064	0	1	1	0	0	0	0
LOC110438072	0	0	0	1	0	0	0
LOC110438091	0	0	0	0	0	0	1
LOC110438166	1	0	0	0	0	0	0
LOC110438213	0	0	0	0	0	0	1
LOC110438270	0	0	0	0	0	0	1
LOC110438308	0	0	0	0	0	0	1
LOC110438314	1	0	0	0	0	0	0
LOC110438336	0	0	0	0	0	1	0
LOC110438394	1	0	0	0	0	0	0
LOC110438621	0	0	0	1	0	0	0
LOC110438646	0	0	0	0	0	0	1
LOC110438773	0	0	0	0	0	1	0
LOC110438845	0	0	0	0	0	0	1
LOC110438929	0	0	0	0	0	1	1
LOC110438947	0	0	1	0	0	0	0
LOC110439242	0	0	0	1	0	0	0
LOC110439426	0	1	0	0	0	0	0
LOC110439783	0	1	0	1	0	0	0
LOC110439791	1	0	0	0	0	0	0
LOC110439955	1	0	0	0	0	0	0
LOC110440053	0	0	0	0	0	1	1
LOC110440065	1	0	0	0	0	0	0
LOC110440089	0	0	0	0	0	1	0
LOC553450	0	0	0	0	0	1	1
LOC557306	0	0	1	0	0	0	0
LOC560647	0	0	0	0	0	0	1
LOC561000	0	0	0	0	0	1	1
LOC570571	0	0	0	1	0	0	0
LOC571757	0	0	0	0	0	1	1
LOC571865	0	0	0	0	0	1	1
LOC794952	0	0	0	0	0	0	1
LOC797658	0	0	0	0	0	1	0
LOC799279	0	0	0	0	0	0	1
NONE	0	0	0	0	0	1	1
aamp	0	0	0	0	0	0	1
abo	0	0	0	0	0	0	1
acap1	0	0	0	0	0	1	0
acoxl	0	0	0	0	0	0	1
acsbg1	1	0	0	0	0	0	0
actb2	0	0	0	0	0	1	1
actn1	0	0	0	0	0	1	1
acy3.1	0	0	0	0	0	0	1
ada	0	0	0	1	0	0	1
adam10a	0	0	0	0	0	1	0
adcy7	0	0	1	1	0	0	1
adgrg3	1	0	0	0	0	0	0
adka	0	0	1	1	0	0	0
agap2	0	0	0	1	1	0	1
agfg1a	0	0	1	1	0	0	0
ak2	1	0	0	1	0	1	1
alx3	0	0	0	1	0	0	0
and3	1	0	0	0	0	0	0
ankrd13a	0	0	0	0	0	0	1
ankrd45	0	0	1	0	0	1	1
ano6	0	1	0	1	0	0	0
anp32b	0	0	0	0	0	0	1
apbb1ip	0	0	0	1	0	1	0
appbp2	0	0	0	1	0	0	0
arf6a	0	0	0	1	0	0	1
arf6b	0	0	0	1	0	1	1
arg2	0	0	0	0	0	1	1
arhgap25	0	0	0	0	0	0	1
arhgap32b	0	0	0	1	0	0	0
arhgap4b	1	0	0	1	1	1	1
arhgap6	0	0	1	1	0	0	0
arhgap9	0	1	1	0	0	1	1
arhgdig	0	0	0	0	0	1	0
arid1aa	0	0	1	0	0	0	0
arid1ab	0	0	0	0	0	0	1
arid3a	0	0	0	1	0	0	0
arl5c	1	0	0	1	0	1	1
armc2	0	0	0	0	0	0	1
arpc1b	0	0	0	0	0	0	1
arpp21	0	0	0	1	0	0	0
arrdc2	0	0	1	1	0	1	1
arrdc3b	0	0	0	0	0	1	1
asb8	0	0	0	1	0	0	0
atf7ip	1	0	0	1	0	1	1
atp11c	0	0	0	1	0	0	0
atp1b1a	0	0	0	0	0	1	1
atp2a2b	0	0	0	1	0	0	0
atp5e	0	0	0	0	0	1	0
atp5g1	0	0	0	1	0	1	1
b3gnt7l	0	0	0	0	0	1	0
bach2b	0	0	0	1	0	1	1
bcl3	0	0	0	0	0	1	1
bicra	0	0	0	0	0	0	1
bmp8a	0	0	0	1	0	0	0
bola3	0	0	1	0	0	0	0
brd2a	0	0	1	1	0	1	1
btg1	1	0	1	0	0	1	1
btk	0	0	0	0	0	0	1
calhm1	0	0	0	0	0	1	0
calm1a	0	0	0	0	0	0	1
capslb	0	0	1	0	0	0	0
caska	0	0	0	1	0	0	0
cbl	0	0	0	0	0	0	1
cblb	0	1	0	1	0	0	0
ccdc103	0	0	0	0	0	0	1
ccdc160	0	0	0	0	0	0	1
ccdc88c	0	0	0	1	0	1	1
ccr10	0	0	0	0	0	0	1
ccr7	0	0	0	0	0	1	0
ccr9a	0	0	0	0	0	1	1
cd28	0	0	0	0	0	0	1
cd5	0	0	0	0	0	1	0
cd74a	0	0	0	0	0	1	0
cd82b	1	0	0	0	0	1	1
cdc27	0	0	0	1	0	0	0
cdc42ep4a	0	0	0	0	0	0	1
cdk5	0	1	0	0	0	0	0
cdk6	0	1	0	0	0	0	0
cdkn1ba	0	0	0	0	0	0	1
cdkn2aip	0	0	0	0	1	0	0
cdkn2aipnl	0	1	0	0	0	0	1
cdkn3	0	0	0	0	0	0	1
cebpb	0	0	0	0	0	1	1
celf2	0	0	0	0	0	1	1
cers2a	0	0	0	0	0	1	0
cfl1	0	0	0	0	0	0	1
chd7	0	0	0	0	0	1	0
chrna9	0	0	0	1	0	1	1
cicb	0	0	0	0	0	1	1
cish	0	0	0	0	0	1	0
cited4a	0	0	0	1	0	0	1
clcc1	0	0	1	0	0	0	0
clcn3	0	0	0	1	0	0	1
coa7	0	0	0	0	0	0	1
commd3	0	0	0	1	0	0	0
coq10b	0	0	0	1	0	0	0
cox14	0	1	1	0	0	0	0
cox7c	0	1	0	0	0	0	0
cpne5b	1	0	0	0	0	0	0
cptp	0	0	0	0	0	0	1
creb3l4	0	0	0	0	0	0	1
crebrf	0	0	0	1	0	0	0
creg1	0	0	0	1	0	0	0
crema	0	0	0	0	0	0	1
ctdsp1	0	0	0	0	0	0	1
cth1	0	0	0	1	0	0	0
ctps1a	0	0	0	0	0	1	1
cul3a	0	1	0	1	0	1	1
cxcr4b	0	0	0	0	0	0	1
cyldb	0	0	0	0	0	0	1
cysltr2a	0	0	0	0	0	0	1
cyth1a	0	0	0	0	0	1	1
cyth4a	0	0	0	1	0	1	1
cytip	0	0	1	1	1	1	1
dbpa	0	0	0	0	0	0	1
ddias	0	1	0	0	0	0	1
desi2	0	1	1	0	0	0	1
dexi	0	0	0	1	0	1	1
dip2ba	0	0	0	0	1	0	1
dnase1l1l	0	0	0	0	0	1	0
dnmt3ba	0	0	0	0	0	0	1
dopey1	0	0	0	0	0	0	1
dot1l	0	0	0	0	0	0	1
dscr3	0	0	0	0	0	0	1
dtnbp1a	0	0	0	0	0	0	1
dub	0	0	0	1	0	1	0
dus1l	0	0	0	0	0	0	1
dusp1	0	0	0	0	0	1	1
dusp2	0	0	0	0	0	1	0
dyrk1b	0	0	0	0	0	1	0
ecsit	0	0	0	0	0	0	1
edc3	0	0	0	1	0	0	1
ehbp1l1b	0	0	0	1	0	0	0
eif3ba	0	0	0	1	0	0	0
eif4a1a	0	0	0	0	0	0	1
eif6	0	0	0	0	0	0	1
eml3	0	0	0	0	0	1	0
ephx4	0	0	0	0	0	1	1
erap2	1	0	0	1	0	0	1
erbb2ip	0	0	0	0	0	1	1
erfl3	0	0	0	0	0	1	1
ergic1	1	0	0	0	0	0	0
ero1b	0	0	0	1	0	0	0
esyt1b	0	0	0	0	0	1	0
fa2h	0	0	0	1	0	0	0
fam102ba	0	0	0	0	0	1	1
fam117aa	0	0	1	0	0	1	1
fam129ab	0	0	0	1	0	0	0
fam133b	0	0	0	1	0	0	1
fam13a	0	0	0	1	0	0	0
fam167b	1	0	0	0	0	0	0
fam19a4b	0	1	0	0	0	0	0
fam208b	0	0	0	1	0	0	0
fam222a	0	0	0	0	0	0	1
fam49al	0	0	1	0	0	0	0
fam60a	0	0	0	0	0	1	1
fam78ab	0	0	0	0	0	0	1
fam83d	0	0	0	0	0	1	0
fbxl20	0	0	0	0	0	0	1
fbxo16	0	0	0	0	0	0	1
fbxo33	0	0	0	0	0	1	1
fli1a	0	0	0	0	0	0	1
fli1b	0	0	0	0	0	0	1
flncb	0	0	1	1	0	0	1
fmr1	0	1	0	0	0	0	0
fosab	0	0	0	0	0	1	1
fosb	0	0	0	1	0	0	0
foxn2a	0	0	0	0	0	0	1
foxo1a	0	0	0	0	0	1	0
foxo1b	0	0	0	0	0	1	0
foxp1b	0	0	0	0	0	1	0
frmpd3	0	0	0	0	0	0	1
fsd2	0	0	0	0	0	0	1
fstl1b	0	0	0	1	0	0	0
fth1a	0	0	0	0	0	1	0
ftr69	0	0	0	0	0	1	1
ftr97	0	0	0	0	0	1	0
g3bp2	0	0	0	0	0	0	1
gab1	1	0	0	0	0	0	0
gab2	0	1	0	0	0	0	1
galnt1	0	0	0	0	0	0	1
galt	0	0	0	1	0	0	0
gas2l3	0	0	1	0	0	1	1
gatad2b	0	0	0	0	0	0	1
gbp	1	0	0	0	0	1	0
ghrhrb	0	0	0	1	0	0	0
gmfb	0	0	0	1	0	0	0
gmip	0	0	0	1	0	1	1
gna12a	0	0	0	0	0	1	1
gna13b	0	0	0	0	0	1	1
gnai2a	0	0	0	0	0	1	0
gnai2b	1	0	1	0	0	1	1
gngt2b	1	0	0	0	0	0	0
gnrh2	0	0	0	1	0	0	0
gpr146	0	0	0	1	0	0	0
gpr183b	0	0	0	1	0	0	0
gramd1ba	0	1	1	0	0	1	1
grap2a	0	0	0	0	0	1	1
grap2b	0	0	1	1	0	1	1
grb2b	0	0	0	1	0	0	1
gse1	0	0	0	0	0	1	0
hbs1l	0	0	1	1	0	1	1
hdlbpa	0	0	0	0	0	0	1
hiat1a	0	0	1	1	0	0	1
hif1ab	0	0	0	1	0	1	1
higd1a	0	0	0	0	0	1	1
hipk3a	0	0	1	1	0	0	1
hmha1b	0	0	0	0	0	1	1
id3	0	0	0	0	0	1	1
ier2a	0	0	0	0	0	1	0
igf2r	0	0	0	0	0	0	1
il10	0	0	1	0	0	0	0
il13ra1	0	0	0	1	0	0	0
il16	0	0	0	0	0	1	1
il21r.1	0	0	0	0	0	0	1
il23r	0	0	0	0	0	0	1
il7r	0	0	0	1	0	1	1
im:7142702	0	0	1	1	0	1	1
im:7154036	1	0	0	0	0	0	0
ing1	0	0	1	1	0	1	1
ino80c	0	0	0	0	0	1	1
insb	1	0	0	0	0	0	0
insrb	0	1	0	0	0	0	0
ipcef1	0	0	0	0	0	1	1
irak1	0	1	0	0	0	0	0
irf1b	0	0	0	0	0	1	1
irf2bp2a	0	0	0	1	0	1	1
itgb7	0	0	0	0	0	0	1
itpkb	0	0	0	1	0	1	1
itpkcb	0	0	0	0	0	1	1
jag1a	0	0	0	1	0	0	0
jdp2b	0	0	1	1	0	0	0
jun	0	0	0	0	0	1	1
junbb	0	0	0	0	0	1	1
kcnk17	0	0	0	0	0	0	1
kdm6ba	0	0	0	1	0	1	1
khnyn	0	0	0	0	0	0	1
kiaa0101	0	0	0	0	0	0	1
kirrel3b	0	0	1	1	0	0	0
klf11a	0	0	0	0	0	1	1
klf11b	0	0	0	1	0	0	0
klf13	0	1	0	1	0	1	1
klf8	0	0	0	1	0	0	0
ksr1b	0	0	0	0	0	1	0
kxd1	0	0	0	0	0	1	0
larp1b	0	0	0	0	0	0	1
lbx1a	0	0	0	0	0	1	0
ldhd	0	0	1	0	0	0	0
lect2l	0	0	0	1	0	1	1
limd2	0	0	0	0	0	1	1
lime1	0	0	1	1	0	1	1
lipin2	0	0	0	0	0	1	1
litaf	0	0	0	0	0	1	1
lnx1	0	0	0	1	0	0	0
lonrf1	0	1	0	0	0	1	1
lpar5a	0	0	0	1	0	1	1
lpar5b	0	1	0	1	0	1	1
lrfn5a	0	0	1	1	0	0	0
lrrn1	0	0	0	1	0	0	0
maf1	0	0	0	0	0	1	0
map3k1	0	1	1	0	0	0	0
mapk13	0	0	0	0	0	1	0
marcksl1a	0	0	0	0	0	0	1
mark2b	0	0	0	0	0	1	0
mars2	0	0	0	0	0	0	1
mbnl1	1	0	1	0	0	0	0
mcl1a	0	0	0	0	0	1	1
mcoln2	1	0	0	0	0	0	0
mcph1	0	0	0	0	0	0	1
mctp2a	0	0	0	1	0	0	0
mef2ca	0	0	0	0	0	0	1
mef2d	0	0	0	0	0	0	1
mfng	0	0	0	0	0	1	1
mgarp	0	0	0	1	0	0	1
mgea5	0	0	0	0	0	0	1
mical1	0	0	0	0	0	0	1
mid1ip1a	0	0	0	0	0	0	1
mir101a	0	0	0	0	0	0	1
mir142a	0	0	1	1	0	1	1
mir142b	0	0	0	0	0	1	1
mir16b	0	0	0	0	0	1	1
mir181a-1	0	0	1	1	0	1	1
mir181b-2	0	0	0	1	0	0	0
mir221	0	0	0	0	0	0	1
mir24-2	0	0	0	0	0	0	1
mir459	0	0	0	1	0	0	0
mir461	1	0	0	0	0	0	0
mirlet7a-6	0	0	0	0	0	0	1
mirlet7b	0	0	0	0	0	0	1
mirlet7e	0	0	0	0	0	0	1
mmd	0	1	0	1	0	0	0
mnta	0	0	0	0	0	0	1
mocs3	1	0	0	0	0	0	0
mon1ba	0	0	0	1	0	0	0
mpp1	0	0	0	1	0	0	0
mrpl44	0	1	0	0	0	0	1
mrps18b	0	0	0	0	0	1	0
mtrf1l	0	0	0	0	0	1	1
mybpc3	0	0	0	1	0	0	0
mych	0	0	0	0	0	1	1
mylipa	0	0	0	0	0	1	1
myo5aa	0	0	0	1	0	0	0
naa15b	1	0	0	0	0	0	0
nap1l1	0	0	1	1	0	1	1
ncam1a	0	0	1	1	0	0	0
nck1b	0	0	1	0	0	1	1
ncoa3	0	0	0	0	0	1	0
ncor2	0	0	1	0	0	0	1
ndr2	0	0	0	0	0	0	1
ndufaf4	0	0	0	0	0	1	0
ndufb11	1	0	0	0	0	1	1
nek6	0	0	0	0	0	1	1
nf2b	0	0	0	0	1	0	0
nfatc3a	0	0	0	0	0	1	1
nfic	0	0	0	0	0	1	0
nfkb1	0	0	0	0	0	1	0
nfkbiab	0	0	0	0	0	1	0
ninj2	0	0	0	1	0	0	0
nlrc3	0	0	0	0	0	1	1
nmrk1	0	0	1	1	0	1	0
nop16	0	1	0	1	0	0	0
notch2	0	0	0	0	0	1	0
nr1d4a	0	0	0	0	0	1	1
nr1d4b	0	0	0	0	0	1	0
nr4a1	0	0	0	0	0	0	1
nr4a3	0	0	0	0	0	1	1
nrip1b	0	1	0	1	0	1	1
nrxn3a	0	0	0	1	0	0	0
nt5dc2	0	0	1	1	0	0	1
nudt5	0	0	0	0	0	1	0
or129-1	0	1	0	0	0	0	0
orai1a	0	0	0	0	0	0	1
oscp1b	0	0	0	0	0	1	1
otud1	0	0	0	0	0	1	1
p2rx1	0	1	0	0	0	0	1
p2ry11	0	0	0	1	0	1	1
pan3	0	1	0	0	0	0	0
papd5	0	0	0	0	0	1	0
pccb	0	0	1	0	0	0	0
pdcd6ip	0	0	0	0	0	0	1
pde4ba	0	0	0	0	0	1	1
pde7a	0	0	0	1	0	1	0
pdgfab	0	0	0	0	0	0	1
pdhx	0	0	0	1	0	0	0
pdpk1a	0	0	0	1	0	1	0
pdxka	0	0	0	1	0	0	1
per1b	0	0	0	0	0	1	0
pfkfb1	0	0	0	0	0	1	0
pgap2	0	0	0	1	0	0	0
phlpp1	0	0	0	0	0	0	1
pias1a	0	0	0	1	0	0	0
pigv	0	0	0	0	0	1	0
pik3cg	0	0	0	1	0	1	1
pik3r1	1	0	1	0	0	1	1
pip4k2aa	0	0	0	0	0	1	0
pkma	0	1	0	0	0	0	0
plcg1	0	0	0	0	0	1	1
plcl2	0	0	0	0	0	1	1
plpp3	0	0	1	0	0	0	0
plpp5	0	0	0	0	0	0	1
pmp22a	1	0	0	0	0	0	0
polr2a	0	0	0	0	0	0	1
polr3b	0	0	0	1	0	0	1
ponzr1	0	0	0	0	0	1	0
pparda	0	0	0	0	0	1	1
ppiab	0	0	0	0	0	0	1
ppm1bb	0	1	0	0	0	0	0
ppp1r10	0	1	0	0	0	0	1
ppp1r18	0	0	0	0	0	0	1
ppp2r5eb	0	0	0	0	0	1	0
prdm2a	0	0	0	0	0	0	1
prelid3b	0	0	0	0	0	1	1
prex1	0	0	0	0	0	1	1
prkar2aa	0	0	1	1	0	0	1
prkceb	0	0	0	1	0	0	0
prpf8	0	0	0	0	0	0	1
prr14	0	0	0	0	0	0	1
psip1a	0	0	0	1	0	0	0
psmg1	0	0	0	0	0	0	1
psmg3	0	0	0	1	0	0	0
ptk2bb	1	0	0	0	0	0	0
ptmab	0	0	0	1	0	0	1
ptp4a2b	0	0	1	0	0	0	0
ptpn11b	0	1	0	1	0	1	1
purbb	0	0	0	1	0	0	1
pvrl2l	1	0	0	0	0	0	0
qrsl1	0	0	0	1	0	0	0
r3hdm1	0	0	0	0	0	0	1
rab10	0	0	0	0	0	1	1
rab2a	0	0	0	0	0	0	1
rag1	0	0	1	0	0	0	0
rag2	0	1	0	1	0	1	1
ranbp3a	0	0	1	0	0	0	0
rap2b	0	0	0	0	0	1	0
rarab	0	0	0	0	0	1	0
rasa2	0	0	0	0	0	1	1
rasal3	0	0	0	0	0	1	0
rbbp5	0	0	0	0	0	1	1
rbm38	0	0	0	0	0	0	1
rc3h2	0	0	0	0	0	1	0
rel	0	0	0	0	0	0	1
rerea	0	0	1	0	0	0	1
rgmb	0	0	1	0	0	0	0
rgs13	0	0	0	1	0	1	1
rgs9a	0	0	0	0	0	0	1
rhoab	0	1	0	0	0	0	1
rnf130	0	0	1	0	0	0	1
rnf182	0	1	0	1	0	0	1
rnf2	0	0	0	0	0	0	1
roraa	0	0	0	1	0	0	0
rorc	0	0	1	0	0	0	0
rps11	0	0	0	0	0	1	0
rps6ka1	0	0	0	1	1	1	0
rpusd1	0	0	0	1	0	1	1
rras2	0	0	0	1	0	0	0
rrp8	0	0	0	0	0	1	1
runx1	0	1	0	0	0	1	1
sae1	0	0	0	0	0	1	0
sash3	0	0	0	1	0	1	1
sdr16c5b	1	0	0	0	0	0	0
selplg	0	0	0	0	0	0	1
sema4d	0	0	0	0	0	1	1
sept9b	0	0	0	0	0	0	1
sf3b1	0	0	0	0	0	1	1
sgsh	0	0	0	0	0	1	0
sh3d21	0	0	0	0	0	1	0
sh3glb1b	0	0	0	0	0	0	1
sh3kbp1	0	0	0	0	0	1	1
si:busm1-266f07.2	0	0	0	0	0	1	0
si:cabz01074946.1	0	0	0	0	0	1	1
si:ch1073-214b20.2	0	0	0	0	0	0	1
si:ch211-106j24.1	0	0	1	1	0	0	0
si:ch211-119e14.1	0	0	0	0	0	1	1
si:ch211-132g1.1	0	0	0	0	0	1	0
si:ch211-134m17.9	0	0	0	0	0	0	1
si:ch211-147a11.3	0	0	0	0	0	0	1
si:ch211-148l7.4	0	0	1	0	0	0	0
si:ch211-150i13.1	0	0	0	0	0	0	1
si:ch211-175m2.4	0	0	0	0	0	1	0
si:ch211-195b11.7	0	0	0	1	0	1	1
si:ch211-196f5.9	0	0	0	1	0	0	0
si:ch211-214p16.1	0	0	1	0	0	1	1
si:ch211-222l21.1	0	0	0	1	0	0	0
si:ch211-233f11.5	0	0	0	0	0	1	0
si:ch211-264f5.6	0	0	1	0	0	0	0
si:ch211-265m20.8	0	0	0	0	0	1	1
si:ch211-276c2.4	0	0	0	1	0	0	0
si:ch211-276i12.9	0	0	0	1	0	1	1
si:ch211-284f22.3	0	0	1	1	0	0	1
si:ch211-51a19.5	0	0	0	0	0	1	1
si:ch211-56a11.2	0	0	0	1	0	0	0
si:ch211-69l10.2	0	0	0	0	0	1	1
si:ch211-79e4.4	0	0	0	0	0	1	0
si:ch211-79k12.2	0	0	0	0	0	0	1
si:ch211-79m20.1	0	0	0	1	0	0	0
si:ch73-109i22.2	1	0	1	0	0	1	0
si:ch73-211l2.1	0	1	0	0	0	0	0
si:ch73-31d8.2	0	0	0	1	0	0	0
si:ch73-361p23.3	0	0	0	1	0	1	1
si:ch73-40a17.4	0	0	0	1	0	0	0
si:ch73-74h11.1	0	0	0	0	1	0	0
si:dkey-100n23.3	0	0	0	1	0	1	0
si:dkey-103d23.3	1	0	0	0	0	0	0
si:dkey-118k5.3	0	0	0	0	0	1	1
si:dkey-11f4.20	0	0	1	0	0	0	0
si:dkey-153k10.6	0	0	0	0	0	0	1
si:dkey-163i6.7	0	0	0	0	0	0	1
si:dkey-182i3.9	0	0	0	0	0	0	1
si:dkey-184p18.2	0	0	1	0	0	0	1
si:dkey-184p9.9	0	0	0	0	0	0	1
si:dkey-19b23.10	0	0	1	0	0	0	0
si:dkey-1h24.6	0	0	0	0	0	1	1
si:dkey-205h23.1	0	0	1	1	0	0	0
si:dkey-217l24.1	0	1	0	1	0	0	0
si:dkey-220k22.1	0	0	1	0	0	0	0
si:dkey-225f5.5	0	0	0	0	0	1	1
si:dkey-25o16.2	0	0	0	1	0	0	0
si:dkey-260g12.1	0	0	0	0	0	0	1
si:dkey-262k9.4	0	0	0	1	0	1	1
si:dkey-27i16.2	0	0	0	0	0	0	1
si:dkey-3k20.4	0	0	0	0	0	0	1
si:dkey-3k24.5	0	0	0	0	0	0	1
si:dkey-42i9.4	0	0	0	0	0	1	1
si:dkey-42i9.7	0	0	0	0	0	1	1
si:dkey-65j4.2	1	0	0	0	0	0	0
si:dkey-76p14.2	0	0	0	0	0	1	1
si:dkey-78k11.9	1	0	0	1	0	0	0
si:dkey-81j8.6	0	0	1	0	0	1	1
si:dkey-85k7.7	1	0	0	0	0	0	0
si:dkey-85p17.3	0	0	0	0	0	1	1
si:dkeyp-113d7.1	0	0	0	1	0	0	1
si:dkeyp-13d11.1	1	0	0	0	0	0	0
si:dkeyp-82a1.6	0	0	0	1	0	1	1
si:dkeyp-87d8.8	0	0	1	1	0	1	1
si:rp71-79p20.2	0	0	0	0	0	1	1
si:zfos-1425h8.1	0	1	0	0	0	0	0
sik1	0	0	0	0	0	0	1
skida1	0	1	0	1	1	1	1
skila	0	0	0	0	0	1	1
sla2	0	0	0	1	0	0	0
slbp2	0	0	0	0	0	0	1
slc12a2	0	0	0	1	0	0	0
slc12a7b	0	0	1	0	0	0	0
slc16a13	0	0	0	0	0	1	1
slc1a8a	1	0	0	0	0	0	0
slc22a31	0	0	0	0	0	0	1
slc2a3b	0	0	0	0	0	1	1
slc37a2	0	0	0	0	0	1	0
slc39a5	0	0	0	1	0	1	1
slc43a2a	0	0	0	1	0	0	0
slx1b	1	0	0	0	0	0	0
smarca1	0	0	0	0	0	1	0
smarce1	1	0	0	0	0	1	0
smtla	0	0	1	1	0	0	0
smurf1	0	0	0	1	0	0	0
snip1	0	0	0	0	0	0	1
snrnp27	0	0	0	0	0	1	1
snrpd3l	0	0	1	0	0	0	0
snupn	0	0	0	0	0	1	0
socs1a	1	0	0	0	0	1	1
socs3b	0	0	0	0	0	0	1
sod3a	1	0	0	0	0	0	0
sox12	0	0	0	1	0	1	1
spop	1	0	0	1	0	0	0
spry2	0	0	0	1	0	0	0
sri	1	0	0	0	0	0	0
srrm4	0	0	0	0	0	0	1
srsf7b	0	0	0	0	0	0	1
srxn1	1	0	0	0	0	0	0
st3gal3a	0	0	0	0	0	1	1
st6gal2a	1	0	0	1	0	0	0
stag1a	0	0	1	1	0	0	0
stag2b	0	0	0	0	0	1	0
stk10	0	0	0	0	0	0	1
stoml2	0	1	0	0	0	0	0
suz12a	0	0	0	0	0	0	1
sypl2b	0	0	0	0	0	1	1
tac1	0	0	1	0	0	0	0
taok3a	0	0	0	0	0	1	1
tbcc	0	0	0	0	0	1	1
tcf4	0	1	0	0	0	1	1
tctn1	0	0	0	1	0	0	0
tdp2b	0	0	0	0	0	0	1
tet3	0	0	0	0	0	1	1
tgfbr1b	0	0	0	0	0	1	1
themis	0	0	0	1	1	0	1
thrsp	1	0	0	0	0	0	0
tk1	0	0	0	0	0	1	0
tle3b	0	0	0	0	0	1	1
tm4sf5	0	0	1	1	0	0	0
tmem106bb	0	0	0	0	0	1	0
tmem131l	0	0	0	1	0	1	1
tmem177	0	0	0	0	0	0	1
tmem229b	0	0	1	0	1	1	0
tmsb4x	0	0	0	0	0	0	1
tnfaip3	0	0	0	0	0	0	1
tnfrsfa	0	0	0	0	0	0	1
tnrc18	0	0	0	0	0	1	1
tnrc6c1	0	0	1	1	0	1	1
tnrc6c2	0	0	1	0	0	1	1
tox	0	0	0	0	0	0	1
tox2	0	1	1	0	0	0	1
tp53i11b	0	0	0	1	0	0	0
traip	1	0	0	0	0	0	0
trak2	0	0	0	0	0	0	1
trmt10b	0	0	0	1	0	0	1
trpc4a	0	1	0	1	0	0	0
trps1	0	1	0	1	0	0	0
tsc22d3	0	0	0	1	0	0	0
tshz1	0	0	0	0	0	1	1
tspan31	0	0	0	0	0	1	0
tspoap1	0	0	0	0	0	0	1
ttc34	0	0	0	1	0	0	0
ttll1	0	0	0	0	0	0	1
tub	0	0	0	0	0	0	1
tuba8l	0	0	0	1	0	0	0
txn2	0	0	0	0	0	1	0
txnipa	0	0	0	0	0	0	1
ubash3ba	0	0	0	0	0	1	1
ube2d2	0	0	0	0	0	1	0
ubp1	0	0	0	1	0	0	1
unc93b1	0	0	0	1	0	0	0
upk3b	0	0	0	1	0	0	0
vav3	1	0	0	0	0	0	0
vav3b	0	0	0	1	0	0	0
vegfc	1	0	0	1	0	0	0
vps26bl	0	0	0	0	0	0	1
vsnl1b	0	0	0	1	0	0	0
vwc2l	0	0	1	0	0	0	0
wdr47b	0	0	0	0	1	0	0
wdr66	0	0	0	0	0	0	1
whsc1l1	0	0	0	0	0	1	0
wnk1b	0	0	0	0	0	1	1
wu:fi15d04	0	0	0	0	0	1	1
wu:fu71h07	1	0	0	0	0	0	0
xpo1b	1	1	0	0	1	1	1
ywhabb	0	0	0	0	0	0	1
yy1a	0	0	0	0	0	0	1
zap70	0	1	0	0	0	0	0
zc3h12b	0	0	0	0	0	0	1
zcchc3	1	0	0	0	0	0	0
zdhhc21	1	0	0	0	0	0	0
zfx	0	0	0	0	0	0	1
zgc:103510	0	0	0	1	0	0	0
zgc:103697	1	0	0	0	0	0	0
zgc:110006	0	0	0	0	0	0	1
zgc:110852	0	0	1	1	0	0	0
zgc:136930	0	0	0	0	1	0	0
zgc:152863	0	0	0	0	0	0	1
zgc:153073	0	0	1	1	1	1	1
zgc:153952	1	0	0	1	1	1	1
zgc:158270	0	0	0	0	0	1	0
zgc:171734	0	1	1	0	0	0	0
zgc:172122	0	0	0	0	0	0	1
zgc:175214	0	0	0	0	0	0	1
zgc:175248	0	0	0	0	0	1	0
zgc:195282	0	0	0	0	0	1	0
zgc:56064	1	0	0	1	0	0	0
zmat2	0	0	0	0	0	1	0
zmiz1a	0	0	0	0	0	0	1
zmp:0000000521	0	0	0	0	0	0	1
zmp:0000000884	0	0	1	0	0	0	0
zmp:0000001018	0	0	0	1	0	0	1
zmp:0000001301	1	0	0	0	0	0	0
znf217	0	0	0	0	0	0	1
znf536	0	0	0	1	0	0	0
znf652	0	0	1	0	0	0	0

## Sheet: Tumor1
REGION_ID	CHROM	START	STOP	NUM_LOCI	CONSTITUENT_SIZE	Tumor1 H3K27ac Signal	control Signal	enhancerRank	isSuper	topGene
5_zv11_H3K27ac_peak_8587_lociStitched	chr17_KZ115528v1_alt	305544	325818	5	5296	62010.1	11383.9	1	1	NONE
zv11_H3K27ac_peak_8012	chr17	25379348	25383940	1	4593	57486.3	9450.8	2	1	lck
28_zv11_H3K27ac_peak_19885_lociStitched	chr4	24910681	24983266	28	35462	62510.2	15787.2	3	1	gata3
25_zv11_H3K27ac_peak_2217_lociStitched	chr11	10540869	10609432	25	29057	51881.6	12067.1	4	1	b3gnt5a
16_zv11_H3K27ac_peak_12722_lociStitched	chr20	37595222	37645004	16	25684	48298.5	9886.71	5	1	hivep2a
28_zv11_H3K27ac_peak_13935_lociStitched	chr21	45244828	45321480	28	20563	38448.6	15537.4	6	1	zgc:56064
20_zv11_H3K27ac_peak_11445_lociStitched	chr2	32140182	32206310	20	16896	38896.5	17477.6	7	1	NONE
14_zv11_H3K27ac_peak_10218_lociStitched	chr19	28542795	28580945	14	11394	28608.7	7473.59	8	1	LOC103909239
19_zv11_H3K27ac_peak_26215_lociStitched	chrUn_KN149953v1	152	45242	19	15074	27284	7128.73	9	1	NONE
7_zv11_H3K27ac_peak_7873_lociStitched	chr17	18114722	18132544	7	13602	23801.3	3701.63	10	1	bcl11ba
17_zv11_H3K27ac_peak_5449_lociStitched	chr14	40764152	40813382	17	9973	28386	9023.86	11	1	ef1
7_zv11_H3K27ac_peak_11269_lociStitched	chr2	23781828	23795225	7	8132	20845.7	3160.35	12	1	csrnp1a
14_zv11_H3K27ac_peak_4495_lociStitched	chr13	45116168	45159654	14	14917	25426.3	7814.43	13	1	runx3
7_zv11_H3K27ac_peak_7919_lociStitched	chr17	18648215	18681891	7	11155	23320.6	5819.21	14	1	LOC110438037
14_zv11_H3K27ac_peak_17534_lociStitched	chr25	34474560	34530849	14	12498	29940.1	12659.4	15	1	klf13
5_zv11_H3K27ac_peak_19824_lociStitched	chr4	22460715	22478573	5	9681	22363.6	5160.96	16	1	ndufb2
13_zv11_H3K27ac_peak_23356_lociStitched	chr7	39008584	39058014	13	11836	26133.6	8961.66	17	1	dgkza
11_zv11_H3K27ac_peak_9918_lociStitched	chr19	12300840	12327692	11	13863	21570.2	4650.77	18	1	ncaldb
17_zv11_H3K27ac_peak_7902_lociStitched	chr17	18574276	18627725	17	12950	26665.7	10267.6	19	1	LOC110438037
15_zv11_H3K27ac_peak_18687_lociStitched	chr3	36167904	36231203	15	12360	28820	12647.1	20	1	csnk1da
23_zv11_H3K27ac_peak_11410_lociStitched	chr2	31847836	31889850	23	15800	23015.3	6928.11	21	1	rnf182
13_zv11_H3K27ac_peak_11571_lociStitched	chr2	36144105	36177610	13	13877	22713	6798.16	22	1	LOC110438073
5_zv11_H3K27ac_peak_11486_lociStitched	chr2	32794466	32811931	5	9084	20350.2	4523.44	23	1	LOC110438072
9_zv11_H3K27ac_peak_8371_lociStitched	chr17	48461438	48500429	9	12592	21207.2	5493.83	24	1	NONE
18_zv11_H3K27ac_peak_16429_lociStitched	chr24	15134656	15171621	18	14625	21521	5962.45	25	1	cd226
11_zv11_H3K27ac_peak_2425_lociStitched	chr11	24162512	24198388	11	9709	23272.8	7745.63	26	1	sox12
9_zv11_H3K27ac_peak_14711_lociStitched	chr22	18690100	18718057	9	13786	20621.1	5398.5	27	1	midn
20_zv11_H3K27ac_peak_2187_lociStitched	chr11	8611753	8661132	20	13282	23529.1	8898.1	28	1	tbl1xr1a
6_zv11_H3K27ac_peak_6503_lociStitched	chr15	40027673	40062956	6	6964	21261.5	6777.86	29	1	lpar5b
21_zv11_H3K27ac_peak_19938_lociStitched	chr4	25346139	25415455	21	13721	28142.3	13856.3	30	1	prkcq
19_zv11_H3K27ac_peak_12531_lociStitched	chr20	30576489	30614006	19	13551	20326.7	6644.26	31	1	ccr6a
15_zv11_H3K27ac_peak_19007_lociStitched	chr3	52706034	52747681	15	10766	20415.4	6875.92	32	1	gmip
9_zv11_H3K27ac_peak_23130_lociStitched	chr7	28678475	28697748	9	8015	17253.2	3927.84	33	1	adgrg1
19_zv11_H3K27ac_peak_1348_lociStitched	chr10	28077094	28134210	19	16120	19025.3	5854.39	34	1	med13a
7_zv11_H3K27ac_peak_1251_lociStitched	chr10	22729071	22742493	7	10001	15791	3085.72	35	1	kdm6bb
4_zv11_H3K27ac_peak_4555_lociStitched	chr13	46873274	46885700	4	7990	14737.2	2256.56	36	1	slc29a1a
19_zv11_H3K27ac_peak_25361_lociStitched	chr9	9800998	9872052	19	11781	25693.1	13336.8	37	1	fstl1b
2_zv11_H3K27ac_peak_10549_lociStitched	chr19	45644403	45651344	2	5657	14078.4	1778.98	38	1	trps1
12_zv11_H3K27ac_peak_9328_lociStitched	chr18	48338600	48373309	12	9758	18229.2	6049.78	39	1	ets1
10_zv11_H3K27ac_peak_24283_lociStitched	chr8	13016250	13037516	10	9248	16710.8	4644.49	40	1	LOC101886593
15_zv11_H3K27ac_peak_1866_lociStitched	chr10_KZ115325v1_alt	203286	241917	15	16112	16078.2	4141.24	41	1	rps6kb1a
9_zv11_H3K27ac_peak_19514_lociStitched	chr4	1894582	1915063	9	10977	15641.3	3721.4	42	1	ano6
11_zv11_H3K27ac_peak_7886_lociStitched	chr17	18357123	18383699	11	9932	17205.3	5440.11	43	1	LOC110438061
8_zv11_H3K27ac_peak_24600_lociStitched	chr8	26329514	26356005	8	8435	16665.5	5367.08	44	1	prkar2aa
7_zv11_H3K27ac_peak_18120_lociStitched	chr3	16851811	16878091	7	7309	16425	5274.4	45	1	zgc:153952
9_zv11_H3K27ac_peak_15143_lociStitched	chr23	68758	101544	9	10826	17291.3	6140.82	46	1	hdac7a
7_zv11_H3K27ac_peak_15505_lociStitched	chr23	20768711	20798160	7	8706	16980.3	5836.79	47	1	ttc34
13_zv11_H3K27ac_peak_15286_lociStitched	chr23	9089934	9131049	13	10337	19118.5	8066.76	48	1	cables2b
14_zv11_H3K27ac_peak_11792_lociStitched	chr2	47708838	47741357	14	8057	19397.6	8419.17	49	1	cul3a
14_zv11_H3K27ac_peak_19058_lociStitched	chr3	54613652	54647598	14	7383	16460.4	5533.2	50	1	p2ry11
8_zv11_H3K27ac_peak_16226_lociStitched	chr24	440581	463531	8	8588	15245.7	4383.45	51	1	zgc:110852
8_zv11_H3K27ac_peak_15441_lociStitched	chr23	18634566	18671600	8	6938	17835.6	7017.94	52	1	arhgap4b
10_zv11_H3K27ac_peak_9298_lociStitched	chr18	47757244	47779172	10	10185	15104	4289.12	53	1	kirrel3b
16_zv11_H3K27ac_peak_15672_lociStitched	chr23	29766112	29815765	16	6839	20174	9453.93	54	1	pik3cd
8_zv11_H3K27ac_peak_1567_lociStitched	chr10	38269709	38285933	8	8115	14191.1	3520.61	55	1	nrip1b
8_zv11_H3K27ac_peak_25474_lociStitched	chr9	19603762	19626473	8	6554	14948.4	4290.11	56	1	fgf9
8_zv11_H3K27ac_peak_19914_lociStitched	chr4	25032253	25067105	8	6853	19332.4	8779.22	57	1	gata3
6_zv11_H3K27ac_peak_14720_lociStitched	chr22	18730678	18746562	6	6304	14540.2	3996.41	58	1	midn
13_zv11_H3K27ac_peak_25269_lociStitched	chr9	5243507	5280967	13	8463	18954.8	8525.9	59	1	cytip
15_zv11_H3K27ac_peak_11141_lociStitched	chr2	16099260	16163609	15	8011	24394.7	14008.8	60	1	vav3b
8_zv11_H3K27ac_peak_4440_lociStitched	chr13	43086253	43101914	8	9523	12680.7	2331.92	61	1	zgc:153073
18_zv11_H3K27ac_peak_11705_lociStitched	chr2	42458377	42489900	18	10496	16347.8	6383.41	62	1	esyt2a
18_zv11_H3K27ac_peak_10415_lociStitched	chr19	40277463	40318695	18	8821	17391.7	7549.58	63	1	fam133b
6_zv11_H3K27ac_peak_26407_lociStitched	chrUn_KN150699v1	17999	26093	6	6663	11366.4	1818.72	64	1	creg1
7_zv11_H3K27ac_peak_13697_lociStitched	chr21	31229888	31250034	7	6124	13407.2	3940.56	65	1	tpst1l
7_zv11_H3K27ac_peak_18594_lociStitched	chr3	33962140	33977249	7	8222	11785	2532.27	66	1	LOC110439242
16_zv11_H3K27ac_peak_16114_lociStitched	chr23_KZ115687v1_alt	252583	297159	16	11149	14353.5	5103.95	67	1	ptpn11b
7_zv11_H3K27ac_peak_17649_lociStitched	chr25_KZ115732v1_alt	56225	83932	7	8195	12246.5	3008.98	68	1	elmo3
3_zv11_H3K27ac_peak_25221_lociStitched	chr9	1317162	1330976	3	2532	12668.8	3447.97	69	1	#N/A
9_zv11_H3K27ac_peak_12388_lociStitched	chr20	24098462	24121186	9	9070	13120.8	3976.7	70	1	bach2b
6_zv11_H3K27ac_peak_11820_lociStitched	chr2	48275103	48296846	6	4006	14052.5	4966.1	71	1	lpar5a
14_zv11_H3K27ac_peak_18204_lociStitched	chr3	20749394	20793607	14	7942	17035.3	8011.4	72	1	spop
9_zv11_H3K27ac_peak_4603_lociStitched	chr13	49441480	49481862	9	4910	15579.4	6586.3	73	1	irf2bp2a
6_zv11_H3K27ac_peak_16978_lociStitched	chr25	876992	899246	6	7030	14229.2	5289.78	74	1	znf609a
15_zv11_H3K27ac_peak_8667_lociStitched	chr18	833052	878595	15	9014	16923.8	7992.8	75	1	si:dkey-205h23.1
9_zv11_H3K27ac_peak_17362_lociStitched	chr25	20635608	20669761	9	6919	15553.3	6639.34	76	1	edc3
5_zv11_H3K27ac_peak_12105_lociStitched	chr20	4392662	4406003	5	8116	11249.1	2341.35	77	1	im:7142702
4_zv11_H3K27ac_peak_6470_lociStitched	chr15	36530860	36537926	4	4994	10182.8	1413.91	78	1	si:dkey-262k9.4
11_zv11_H3K27ac_peak_4307_lociStitched	chr13	34166727	34184799	11	7762	11849.8	3252.96	79	1	flrt3
11_zv11_H3K27ac_peak_12050_lociStitched	chr20	1458779	1497749	11	6475	17170.2	8581.19	80	1	themis
6_zv11_H3K27ac_peak_8211_lociStitched	chr17	37694547	37713529	6	6832	12061.2	3684.41	81	1	NONE
4_zv11_H3K27ac_peak_4372_lociStitched	chr13	36596738	36621855	4	6036	14017.8	5764.35	82	1	gmfb
5_zv11_H3K27ac_peak_5373_lociStitched	chr14	33581283	33590138	5	5610	9703.31	1515.09	83	1	sash3
8_zv11_H3K27ac_peak_8220_lociStitched	chr17	37768717	37798127	8	6565	14258	6081.99	84	1	zfp36l1a
3_zv11_H3K27ac_peak_23529_lociStitched	chr7	51453147	51461798	3	7335	9626.83	1481.05	85	1	arhgap6
3_zv11_H3K27ac_peak_2421_lociStitched	chr11	24057736	24064467	3	6065	9646.2	1527.26	86	1	trib3
12_zv11_H3K27ac_peak_8229_lociStitched	chr17	37823737	37860664	12	7857	15324.7	7245.08	87	1	zfp36l1a
10_zv11_H3K27ac_peak_18626_lociStitched	chr3	34551723	34590399	10	6650	15748.9	7742.94	88	1	nmrk1
6_zv11_H3K27ac_peak_14816_lociStitched	chr22	23057648	23082898	6	6544	11870	4057.68	89	1	ptprc
12_zv11_H3K27ac_peak_6369_lociStitched	chr15	28370830	28391058	12	7766	11875.9	4160.9	90	1	slc43a2a
11_zv11_H3K27ac_peak_2282_lociStitched	chr11	13565355	13599288	11	6719	13861.6	6199.56	91	1	arrdc2
12_zv11_H3K27ac_peak_17662_lociStitched	chr25_KZ115733v1_alt	198374	248576	12	6448	13112.8	5482.06	92	1	LOC101886343
10_zv11_H3K27ac_peak_12125_lociStitched	chr20	4646118	4675681	10	7493	12490.4	4880.85	93	1	papola
12_zv11_H3K27ac_peak_13526_lociStitched	chr21	22917518	22954192	12	7746	14952	7485.16	94	1	dub
6_zv11_H3K27ac_peak_7722_lociStitched	chr17	10133862	10152207	6	5744	10862.1	3395.66	95	1	LOC101882633
11_zv11_H3K27ac_peak_22961_lociStitched	chr7	21661104	21710029	11	6667	14863.4	7485.52	96	1	kdm6ba
9_zv11_H3K27ac_peak_13777_lociStitched	chr21	37709809	37742534	9	4993	14055.4	6718.44	97	1	mpp1
4_zv11_H3K27ac_peak_12316_lociStitched	chr20	20350793	20370467	4	5307	11322.4	4013.5	98	1	hif1ab
6_zv11_H3K27ac_peak_16473_lociStitched	chr24	17129610	17150801	6	5206	11970.8	4683.21	99	1	skida1
12_zv11_H3K27ac_peak_5752_lociStitched	chr14_KZ115453v1_alt	179548	214661	12	6796	11559.2	4276.76	100	1	atp11c
7_zv11_H3K27ac_peak_22717_lociStitched	chr7	7750052	7779258	7	5073	12228.6	5055.56	101	1	trmt10b
4_zv11_H3K27ac_peak_17271_lociStitched	chr25	17227970	17239026	4	7633	7792.27	647.882	102	1	ccnd2a
5_zv11_H3K27ac_peak_20756_lociStitched	chr5	30522452	30537449	5	7939	9166.17	2029.09	103	1	h2afx
12_zv11_H3K27ac_peak_5408_lociStitched	chr14	36814007	36858462	12	7047	15608.2	8477.57	104	1	lect2l
3_zv11_H3K27ac_peak_18657_lociStitched	chr3	35079835	35097189	3	5233	10730	3635.66	105	1	prkcbb
2_zv11_H3K27ac_peak_9740_lociStitched	chr19	5312452	5324424	2	1787	9676.97	2618.28	106	1	#N/A
8_zv11_H3K27ac_peak_14795_lociStitched	chr22	22839503	22866762	8	7314	12479.2	5470.88	107	1	mir181a-1
6_zv11_H3K27ac_peak_22684_lociStitched	chr7	6546338	6561032	6	7022	9803.84	2812.43	108	1	si:ch1073-220m6.1
4_zv11_H3K27ac_peak_12355_lociStitched	chr20	23115950	23122321	4	4424	8189.92	1199.02	109	1	LOC100536039
10_zv11_H3K27ac_peak_14803_lociStitched	chr22	22892271	22910113	10	5322	9937.99	3081.31	110	1	mir181a-1
4_zv11_H3K27ac_peak_23312_lociStitched	chr7	37823122	37837402	4	4711	9933.17	3078.77	111	1	adcy7
4_zv11_H3K27ac_peak_12879_lociStitched	chr20	46579622	46591013	4	5085	8628.68	1794.08	112	1	jdp2b
3_zv11_H3K27ac_peak_25344_lociStitched	chr9	9029821	9049427	3	3194	11210.7	4403.51	113	1	ing1
8_zv11_H3K27ac_peak_455_lociStitched	chr1	35365632	35393962	8	5903	12181.9	5413.86	114	1	LOC101883801
10_zv11_H3K27ac_peak_8129_lociStitched	chr17	32348445	32381430	10	4140	12659.6	5970.28	115	1	klf11b
15_zv11_H3K27ac_peak_18342_lociStitched	chr3	25438812	25484871	15	6086	14508.6	7825.42	116	1	grb2b
9_zv11_H3K27ac_peak_16683_lociStitched	chr24	32413426	32444096	9	5833	13175.8	6520.44	117	1	si:ch211-56a11.2
15_zv11_H3K27ac_peak_25290_lociStitched	chr9	6015683	6088074	15	5441	21333.6	14688.1	118	1	st6gal2a
5_zv11_H3K27ac_peak_7416_lociStitched	chr16	48866148	48895827	5	3482	11444.2	4840.64	119	1	LOC101885083
7_zv11_H3K27ac_peak_15636_lociStitched	chr23	27469922	27482427	7	6507	8804.77	2227.14	120	1	asb8
7_zv11_H3K27ac_peak_6291_lociStitched	chr15	23952995	23969897	7	5615	9473.57	2900.38	121	1	appbp2
2_zv11_H3K27ac_peak_17128_lociStitched	chr25	9018693	9019832	2	900	9318.16	2745.33	122	1	#N/A
7_zv11_H3K27ac_peak_2651_lociStitched	chr11	40700133	40713016	7	6680	9011.66	2482.55	123	1	si:ch211-222l21.1
2_zv11_H3K27ac_peak_24697_lociStitched	chr8	32890630	32894681	2	3818	7073.45	603.194	124	1	si:dkey-56i24.1
3_zv11_H3K27ac_peak_17398_lociStitched	chr25	22013177	22019211	3	4335	7508.11	1086.72	125	1	si:dkey-217l24.1
4_zv11_H3K27ac_peak_17601_lociStitched	chr25	37409813	37427998	4	5254	10134.5	3726.11	126	1	pdhx
7_zv11_H3K27ac_peak_19072_lociStitched	chr3	54662096	54682968	7	6622	10573.8	4168.14	127	1	s1pr2
9_zv11_H3K27ac_peak_13747_lociStitched	chr21	36621307	36655506	9	5255	12841.7	6436.25	128	1	nop16
2_zv11_H3K27ac_peak_21581_lociStitched	chr6	439668	444844	2	4846	7003.65	605.592	129	1	grap2b
6_zv11_H3K27ac_peak_2737_lociStitched	chr11	44493264	44520164	6	2826	10614.7	4220.61	130	1	#N/A
9_zv11_H3K27ac_peak_23245_lociStitched	chr7	33912903	33940905	9	6079	11433.2	5101.96	131	1	pias1a
4_zv11_H3K27ac_peak_18104_lociStitched	chr3	16143800	16158052	4	4320	9156.91	2860.38	132	1	arl5c
9_zv11_H3K27ac_peak_6253_lociStitched	chr15	23208035	23244181	9	5907	12708.9	6415.91	133	1	ccdc153
5_zv11_H3K27ac_peak_6457_lociStitched	chr15	35172686	35198230	5	5169	11236.8	4991.3	134	1	agfg1a
4_zv11_H3K27ac_peak_11301_lociStitched	chr2	25063799	25073339	4	4375	8735.78	2527.15	135	1	stag1a
1_zv11_H3K27ac_peak_23237_lociStitched	chr7	33347832	33352247	1	4416	7294.46	1125.83	136	1	anp32a
7_zv11_H3K27ac_peak_10542_lociStitched	chr19	45603601	45617875	7	5093	8444.5	2285.27	137	1	trps1
11_zv11_H3K27ac_peak_13504_lociStitched	chr21	22412345	22464244	11	4533	16784.1	10665.2	138	1	il7r
8_zv11_H3K27ac_peak_12758_lociStitched	chr20	38419005	38436400	8	4819	9417.65	3299.83	139	1	itpkb
2_zv11_H3K27ac_peak_18624_lociStitched	chr3	34335142	34347368	2	3949	8849.18	2776.52	140	1	tnrc6c1
6_zv11_H3K27ac_peak_17250_lociStitched	chr25	16984924	17008433	6	5463	11006.9	4934.54	141	1	ccnd2a
13_zv11_H3K27ac_peak_1544_lociStitched	chr10	37532661	37585062	13	6134	11606.8	5544.03	142	1	msi2a
14_zv11_H3K27ac_peak_8380_lociStitched	chr17	48544053	48599293	14	8045	13705	7661.79	143	1	LOC100538332
2_zv11_H3K27ac_peak_1306_lociStitched	chr10	25856523	25860914	2	4029	6883.77	842.633	144	1	trpc4a
7_zv11_H3K27ac_peak_15955_lociStitched	chr23	44580784	44606488	7	3958	11189	5179.36	145	1	pfn1
5_zv11_H3K27ac_peak_2164_lociStitched	chr11	8452881	8470237	5	5624	8993.88	3054.66	146	1	tbl1xr1a
5_zv11_H3K27ac_peak_18743_lociStitched	chr3	37704840	37734609	5	3613	10797.2	4905.93	147	1	LOC108182836
4_zv11_H3K27ac_peak_17974_lociStitched	chr3	11548515	11558521	4	5289	7332.4	1490.89	148	1	mmd
8_zv11_H3K27ac_peak_617_lociStitched	chr1	45591477	45610019	8	6373	10784	4956.28	149	1	atf7ip
3_zv11_H3K27ac_peak_24112_lociStitched	chr8	3348531	3359160	3	3372	9047.4	3240.78	150	1	zgc:103510
3_zv11_H3K27ac_peak_14920_lociStitched	chr22	31522787	31534302	3	3882	7726.56	1940.28	151	1	slc6a6b
5_zv11_H3K27ac_peak_1848_lociStitched	chr10_KZ115324v1_alt	78240	107778	5	2391	9245.39	3470.72	152	1	#N/A
3_zv11_H3K27ac_peak_2093_lociStitched	chr11	5520864	5531177	3	4171	7758.47	2006.91	153	1	si:ch73-40i7.2
9_zv11_H3K27ac_peak_9471_lociStitched	chr18_KZ115552v1_alt	168581	189357	9	4778	8644.89	2919.03	154	1	polr3b
10_zv11_H3K27ac_peak_12653_lociStitched	chr20	35257429	35286241	10	4240	10790.1	5088.2	155	1	fam49a
1_zv11_H3K27ac_peak_18199_lociStitched	chr3	20061348	20064064	1	2717	6464.89	777.319	156	1	#N/A
6_zv11_H3K27ac_peak_13570_lociStitched	chr21	23734210	23746874	6	4278	8577.33	2900.06	157	1	ncam1a
11_zv11_H3K27ac_peak_22980_lociStitched	chr7	21812440	21863115	11	5312	14001.5	8336.04	158	1	tm4sf5
12_zv11_H3K27ac_peak_15366_lociStitched	chr23	14799112	14826924	12	7330	9016.65	3354.13	159	1	sla2
7_zv11_H3K27ac_peak_1167_lociStitched	chr10	16246612	16255773	7	4622	7226.2	1574.78	160	1	slc12a2
9_zv11_H3K27ac_peak_25714_lociStitched	chr9	33510979	33533073	9	5766	11261.3	5640.6	161	1	caska
3_zv11_H3K27ac_peak_12904_lociStitched	chr20	47485458	47496486	3	1356	7649.02	2129.51	162	1	#N/A
8_zv11_H3K27ac_peak_23498_lociStitched	chr7	50708414	50735308	8	4475	10569.3	5058.76	163	1	iqgap1
5_zv11_H3K27ac_peak_16590_lociStitched	chr24	24784475	24797434	5	4320	8125.29	2631.97	164	1	pde7a
10_zv11_H3K27ac_peak_23450_lociStitched	chr7	46369093	46401294	10	5127	11276.8	5818.72	165	1	znf536
8_zv11_H3K27ac_peak_16903_lociStitched	chr24_KZ115708v1_alt	388910	404935	8	6788	6807.42	1392.57	166	1	flt3
3_zv11_H3K27ac_peak_19669_lociStitched	chr4	10072623	10080649	3	2593	7821.34	2439.1	167	1	#N/A
8_zv11_H3K27ac_peak_17218_lociStitched	chr25	15293966	15322057	8	5502	10640.9	5261.44	168	1	hipk3a
8_zv11_H3K27ac_peak_21544_lociStitched	chr5_KZ115156v1_alt	255017	273187	8	6271	6686.56	1320.96	169	1	si:ch211-284f22.3
8_zv11_H3K27ac_peak_16288_lociStitched	chr24	6068451	6088740	8	4240	9109.76	3767.67	170	1	apbb1ip
15_zv11_H3K27ac_peak_20380_lociStitched	chr5	3128053	3167300	15	6580	9223.05	3928.62	171	1	mir142a
9_zv11_H3K27ac_peak_23846_lociStitched	chr7_KZ115209v1_alt	110135	125061	9	4982	7403.3	2135.91	172	1	clcn3
2_zv11_H3K27ac_peak_1035_lociStitched	chr10	8426491	8439326	2	2567	7661.21	2468.17	173	1	#N/A
3_zv11_H3K27ac_peak_12584_lociStitched	chr20	32239157	32246474	3	4053	6572.13	1413.64	174	1	sesn1
9_zv11_H3K27ac_peak_312_lociStitched	chr1	25222515	25250567	9	4107	11136.6	5997.52	175	1	tmem131l
6_zv11_H3K27ac_peak_7650_lociStitched	chr17	6206136	6224099	6	4158	7404.35	2284.89	176	1	LOC100535969
8_zv11_H3K27ac_peak_4724_lociStitched	chr13_KZ115401v1_alt	261563	289628	8	4931	8068.69	2955.24	177	1	prkceb
14_zv11_H3K27ac_peak_1394_lociStitched	chr10	28583750	28620368	14	4989	7393.17	2292.29	178	1	cblb
4_zv11_H3K27ac_peak_16198_lociStitched	chr23_KZ115698v1_alt	108707	124862	4	4524	7408.68	2310.16	179	1	slc39a5
7_zv11_H3K27ac_peak_22099_lociStitched	chr6	42989223	43005424	7	5896	7332.57	2261.66	180	1	si:ch73-361p23.3
10_zv11_H3K27ac_peak_16183_lociStitched	chr23_KZ115697v1_alt	181982	217414	10	5913	8932.41	3862.09	181	1	hbs1l
4_zv11_H3K27ac_peak_24418_lociStitched	chr8	20429102	20446869	4	3840	8382.47	3368.62	182	1	mknk2b
13_zv11_H3K27ac_peak_1963_lociStitched	chr10_KZ115333v1_alt	149075	181263	13	5041	8372.1	3373.3	183	1	NONE
4_zv11_H3K27ac_peak_184_lociStitched	chr1	12068730	12075973	4	5297	6136.99	1174.81	184	1	LOC110439783
10_zv11_H3K27ac_peak_12708_lociStitched	chr20	37524786	37556614	10	4684	11910	6954.42	185	1	hivep2a
2_zv11_H3K27ac_peak_25814_lociStitched	chr9	39923202	39935274	2	2890	7309.6	2444.58	186	1	#N/A
2_zv11_H3K27ac_peak_13579_lociStitched	chr21	24660471	24673891	2	3592	7735.29	2882.62	187	1	arhgap32b
3_zv11_H3K27ac_peak_12581_lociStitched	chr20	32221170	32225677	3	4058	5892.9	1057.79	188	1	armc2
5_zv11_H3K27ac_peak_25113_lociStitched	chr8_KZ115262v1_alt	474021	481770	5	5423	5716.44	899.659	189	1	alx3
7_zv11_H3K27ac_peak_23947_lociStitched	chr7_KZ115229v1_alt	53482	69949	7	5355	6214.65	1411.22	190	1	NONE
7_zv11_H3K27ac_peak_17520_lociStitched	chr25	33844222	33876216	7	2099	10957.9	6158.85	191	1	#N/A
8_zv11_H3K27ac_peak_10799_lociStitched	chr1_KZ115018v1_alt	128503	140314	8	5992	6270.46	1487	192	1	chrna9
8_zv11_H3K27ac_peak_15605_lociStitched	chr23	25946892	25973735	8	5229	9931.91	5167.28	193	1	si:dkey-78k11.9
5_zv11_H3K27ac_peak_23216_lociStitched	chr7	31864044	31871855	5	4376	6153.51	1405.98	194	1	mybpc3
1_zv11_H3K27ac_peak_10900_lociStitched	chr2	257496	258990	1	1495	5322.82	579.373	195	1	#N/A
1_zv11_H3K27ac_peak_346_lociStitched	chr1	26662470	26664823	1	2354	5273.78	596.015	196	1	#N/A
7_zv11_H3K27ac_peak_9308_lociStitched	chr18	48222675	48247885	7	3451	9728.54	5072.25	197	1	smtla
3_zv11_H3K27ac_peak_18665_lociStitched	chr3	35495386	35508081	3	4459	7363.1	2716.73	198	1	rpusd1
10_zv11_H3K27ac_peak_1729_lociStitched	chr10_KZ114915v1_alt	108345	136650	10	5736	6631.86	1987.01	199	1	cblb
1_zv11_H3K27ac_peak_4135_lociStitched	chr13	25086501	25090921	1	4421	5607.21	967.538	200	1	adka
9_zv11_H3K27ac_peak_25087_lociStitched	chr8_KZ115257v1_alt	138862	179651	9	5866	8349.51	3732.19	201	1	si:dkeyp-82a1.6
2_zv11_H3K27ac_peak_16392_lociStitched	chr24	12766387	12770708	2	4039	5334.27	721.175	202	1	si:ch211-196f5.9
2_zv11_H3K27ac_peak_21047_lociStitched	chr5	52248431	52254647	2	5869	5263.71	652.058	203	1	erap2
4_zv11_H3K27ac_peak_18413_lociStitched	chr3	27713156	27729589	4	3675	8053.81	3450.93	204	1	LOC100534952
3_zv11_H3K27ac_peak_25647_lociStitched	chr9	30236164	30248513	3	2573	6953.72	2364.83	205	1	#N/A
8_zv11_H3K27ac_peak_8353_lociStitched	chr17	45695232	45728216	8	4677	11287.1	6699.05	206	1	arf6b
2_zv11_H3K27ac_peak_9781_lociStitched	chr19	7144069	7154898	2	2854	6360.95	1780.29	207	1	#N/A
12_zv11_H3K27ac_peak_1903_lociStitched	chr10_KZ115326v1_alt	318544	346643	12	4805	6361.61	1803.96	208	1	cblb
7_zv11_H3K27ac_peak_5813_lociStitched	chr14_KZ115462v1_alt	103997	144814	7	4725	9498.12	4959.27	209	1	si:ch211-195b11.7
4_zv11_H3K27ac_peak_18396_lociStitched	chr3	26875289	26885706	4	3839	6616.88	2092.78	210	1	dexi
5_zv11_H3K27ac_peak_18921_lociStitched	chr3	45502434	45517655	5	3210	7723.14	3202.5	211	1	baiap3
3_zv11_H3K27ac_peak_24256_lociStitched	chr8	11485126	11489777	3	3870	5253.3	734.393	212	1	LOC103911473
4_zv11_H3K27ac_peak_24989_lociStitched	chr8	53017020	53032969	4	3147	8213.74	3725.69	213	1	mir181b-2
6_zv11_H3K27ac_peak_10730_lociStitched	chr1_KZ115002v1_alt	173590	196376	6	4489	7161.64	2679.63	214	1	mgarp
10_zv11_H3K27ac_peak_22869_lociStitched	chr7	19210388	19223780	10	5997	7334.8	2857.85	215	1	il13ra1
8_zv11_H3K27ac_peak_4448_lociStitched	chr13	43128021	43147065	8	5463	8002.29	3553.61	216	1	zgc:153073
14_zv11_H3K27ac_peak_1740_lociStitched	chr10_KZ114915v1_alt	152758	208266	14	6386	9070.01	4634.92	217	1	cblb
6_zv11_H3K27ac_peak_13376_lociStitched	chr21	15830703	15850481	6	5616	6036.25	1611.91	218	1	gnrh2
2_zv11_H3K27ac_peak_10982_lociStitched	chr2	5145348	5158446	2	1527	7460.62	3043.98	219	1	#N/A
3_zv11_H3K27ac_peak_15932_lociStitched	chr23	43597647	43609913	3	4802	7046.82	2632.28	220	1	LOC103909724
4_zv11_H3K27ac_peak_9598_lociStitched	chr18_KZ115580v1_alt	69980	83774	4	4168	6331.45	1925.64	221	1	myo5aa
3_zv11_H3K27ac_peak_19535_lociStitched	chr4	2373080	2378742	3	5219	5835.82	1462.49	222	1	nap1l1
6_zv11_H3K27ac_peak_502_lociStitched	chr1	39054421	39066051	6	3867	6951.25	2613.26	223	1	vegfc
11_zv11_H3K27ac_peak_22576_lociStitched	chr6_KZ115200v1_alt	102711	139350	11	4655	7148.27	2817.54	224	1	si:dkey-178o16.4
7_zv11_H3K27ac_peak_17308_lociStitched	chr25	18335978	18366296	7	5940	7097.44	2768.03	225	1	LOC103909840
5_zv11_H3K27ac_peak_2518_lociStitched	chr11	31032435	31055185	5	1694	8888.42	4568.2	226	1	#N/A
7_zv11_H3K27ac_peak_8019_lociStitched	chr17	25569151	25581553	7	4706	6543.3	2234.84	227	1	qrsl1
6_zv11_H3K27ac_peak_726_lociStitched	chr1	50708681	50722287	6	2798	7665.62	3394.7	228	1	#N/A
4_zv11_H3K27ac_peak_15615_lociStitched	chr23	26008875	26014686	4	2774	5261.86	996.587	229	1	#N/A
6_zv11_H3K27ac_peak_23371_lociStitched	chr7	39072063	39084197	6	5460	6465	2214.45	230	1	dgkza
3_zv11_H3K27ac_peak_10357_lociStitched	chr19	35092438	35105959	3	4717	7267.54	3023.3	231	1	bmp8a
10_zv11_H3K27ac_peak_15381_lociStitched	chr23	14870020	14895425	10	6068	7519.88	3282.33	232	1	sla2
3_zv11_H3K27ac_peak_9137_lociStitched	chr18	34709041	34725615	3	4414	6559.99	2333.62	233	1	zmp:0000001018
10_zv11_H3K27ac_peak_18449_lociStitched	chr3	29488630	29526259	10	2970	10904.9	6713.01	234	1	#N/A
5_zv11_H3K27ac_peak_10476_lociStitched	chr19	42813618	42827339	5	3172	7229.59	3039.2	235	1	ubp1
6_zv11_H3K27ac_peak_24492_lociStitched	chr8	23634007	23646773	6	2505	6422.57	2232.77	236	1	#N/A
3_zv11_H3K27ac_peak_15822_lociStitched	chr23	36719792	36727972	3	2703	5764.45	1576.29	237	1	#N/A
7_zv11_H3K27ac_peak_24244_lociStitched	chr8	11179066	11200297	7	4822	8354.4	4193.12	238	1	fam208b
3_zv11_H3K27ac_peak_18930_lociStitched	chr3	45705381	45715873	3	2836	6692.85	2546.41	239	1	#N/A
2_zv11_H3K27ac_peak_18877_lociStitched	chr3	42912814	42925673	2	492	6115.74	1972.57	240	1	#N/A
4_zv11_H3K27ac_peak_19037_lociStitched	chr3	53156294	53165552	4	5246	6172.31	2033.98	241	1	LOC570571
3_zv11_H3K27ac_peak_24205_lociStitched	chr8	9661441	9672145	3	2993	5950.35	1823.96	242	1	#N/A
6_zv11_H3K27ac_peak_10482_lociStitched	chr19	42870257	42884052	6	4871	7247.89	3135.6	243	1	arpp21
12_zv11_H3K27ac_peak_1409_lociStitched	chr10	28635283	28680038	12	5263	7697.86	3589.35	244	1	LOC101883380
9_zv11_H3K27ac_peak_7788_lociStitched	chr17	13441775	13453315	9	4393	6311.23	2205.29	245	1	lrfn5a
8_zv11_H3K27ac_peak_25491_lociStitched	chr9	19674923	19701174	8	6012	6129.61	2047.58	246	1	pdxka
6_zv11_H3K27ac_peak_91_lociStitched	chr1	5321477	5343271	6	3518	8368.9	4295.6	247	1	spry2
6_zv11_H3K27ac_peak_18239_lociStitched	chr3	22110354	22127295	6	3617	7415.08	3349.24	248	1	kansl1b
6_zv11_H3K27ac_peak_13681_lociStitched	chr21	30963389	30987581	6	3070	8709.12	4644.86	249	1	pgap2
8_zv11_H3K27ac_peak_8404_lociStitched	chr17	48657439	48678228	8	4559	6818.79	2771.17	250	1	NONE
3_zv11_H3K27ac_peak_743_lociStitched	chr1	51141242	51146484	3	3105	5379.34	1331.99	251	1	jag1a
8_zv11_H3K27ac_peak_18821_lociStitched	chr3	40629940	40650027	8	4615	7213.24	3205.89	252	1	rnf216
13_zv11_H3K27ac_peak_1948_lociStitched	chr10_KZ115333v1_alt	95188	114021	13	5765	6052.93	2054.68	253	1	NONE
3_zv11_H3K27ac_peak_13861_lociStitched	chr21	41571923	41585700	3	2740	6702.51	2745.76	254	1	#N/A
5_zv11_H3K27ac_peak_9014_lociStitched	chr18	23300309	23310932	5	3104	5868.15	1915.33	255	1	mctp2a
8_zv11_H3K27ac_peak_9315_lociStitched	chr18	48270070	48287795	8	5094	6728.41	2777.51	256	1	ets1
1_zv11_H3K27ac_peak_18237_lociStitched	chr3	22059039	22061411	1	2373	4671.18	731.762	257	1	#N/A
7_zv11_H3K27ac_peak_11438_lociStitched	chr2	32056633	32079498	7	3288	10078.9	6148.4	258	1	mycb/fam49ba
5_zv11_H3K27ac_peak_359_lociStitched	chr1	28117649	28127156	5	3710	6523.7	2596.36	259	1	psip1a
5_zv11_H3K27ac_peak_17189_lociStitched	chr25	13571406	13580259	5	3105	5414.49	1489.96	260	1	fa2h
9_zv11_H3K27ac_peak_1691_lociStitched	chr10	45011223	45018718	9	3483	5074.11	1165.47	261	1	purbb
6_zv11_H3K27ac_peak_25679_lociStitched	chr9	32142802	32154779	6	4053	6640.05	2748.72	262	1	coq10b
6_zv11_H3K27ac_peak_13922_lociStitched	chr21	45076575	45095762	6	3354	8048.95	4167.42	263	1	rapgef6
5_zv11_H3K27ac_peak_8259_lociStitched	chr17	38604357	38635196	5	3523	9418.23	5551.02	264	1	ccdc88c
7_zv11_H3K27ac_peak_15351_lociStitched	chr23	14450344	14468129	7	4531	7112.22	3254.66	265	1	lime1
2_zv11_H3K27ac_peak_15152_lociStitched	chr23	123564	128209	2	3885	4814.08	959.657	266	1	hdac7a
7_zv11_H3K27ac_peak_19552_lociStitched	chr4	3317342	3328974	7	3434	6442.96	2592.77	267	1	pik3cg
5_zv11_H3K27ac_peak_52_lociStitched	chr1	1485696	1502446	5	3027	7894.27	4048.47	268	1	mir459
11_zv11_H3K27ac_peak_19628_lociStitched	chr4	8216218	8240399	11	5681	6475.67	2638.15	269	1	ninj2
4_zv11_H3K27ac_peak_14046_lociStitched	chr21_KZ115619v1_alt	146831	152708	4	4733	4527.05	693.486	270	1	si:dkeyp-87d8.8
3_zv11_H3K27ac_peak_18851_lociStitched	chr3	41725927	41729010	3	2067	4443.53	632.015	271	1	#N/A
8_zv11_H3K27ac_peak_13796_lociStitched	chr21	38075274	38086793	8	4772	6613.06	2818.7	272	1	klf8
6_zv11_H3K27ac_peak_8057_lociStitched	chr17	27131723	27148999	6	3653	7060.7	3266.89	273	1	rps6ka1
5_zv11_H3K27ac_peak_22537_lociStitched	chr6_KZ115189v1_alt	3442	9408	5	2898	4858.11	1066.72	274	1	#N/A
2_zv11_H3K27ac_peak_18201_lociStitched	chr3	20562301	20564656	2	2152	4331.32	549.422	275	1	#N/A
7_zv11_H3K27ac_peak_21145_lociStitched	chr5	59284354	59295509	7	4444	4565.74	794.236	276	1	upk3b
7_zv11_H3K27ac_peak_10375_lociStitched	chr19	35475505	35488991	7	3520	6651.3	2904.88	277	1	ak2
3_zv11_H3K27ac_peak_16469_lociStitched	chr24	17081358	17093374	3	2740	5630.7	1899.73	278	1	#N/A
6_zv11_H3K27ac_peak_9060_lociStitched	chr18	27460313	27475847	6	4319	6187.19	2493.21	279	1	tp53i11b
1_zv11_H3K27ac_peak_26293_lociStitched	chrUn_KN150199v1	10472	12134	1	1663	4275.83	597.988	280	1	#N/A
6_zv11_H3K27ac_peak_13397_lociStitched	chr21	17069500	17080789	6	4172	6263.14	2594.21	281	1	atp2a2b
8_zv11_H3K27ac_peak_394_lociStitched	chr1	30543933	30563718	8	3764	5365.69	1703.49	282	1	gpr183b
4_zv11_H3K27ac_peak_7670_lociStitched	chr17	6708291	6718972	4	2564	5758.13	2105.23	283	1	#N/A
2_zv11_H3K27ac_peak_22932_lociStitched	chr7	20374223	20384740	2	2399	5651.84	2001.39	284	1	#N/A
10_zv11_H3K27ac_peak_7854_lociStitched	chr17	17005652	17025409	10	4524	6691.7	3062.34	285	1	nrxn3a
7_zv11_H3K27ac_peak_12343_lociStitched	chr20	22606587	22623497	7	3962	6229.64	2605.83	286	1	lnx1
10_zv11_H3K27ac_peak_22116_lociStitched	chr6	43138104	43170455	10	3939	6664.31	3044.23	287	1	lrrn1
3_zv11_H3K27ac_peak_15102_lociStitched	chr22_KZ115654v1_alt	243215	256061	3	4150	4907.17	1287.17	288	1	si:ch211-79m20.1
5_zv11_H3K27ac_peak_18278_lociStitched	chr3	23551888	23575105	5	4176	8260.61	4641.08	289	1	atp5g1
10_zv11_H3K27ac_peak_20274_lociStitched	chr4_KZ115086v1_alt	315446	338785	10	5681	6112.48	2513.61	290	1	LOC110438621
4_zv11_H3K27ac_peak_22803_lociStitched	chr7	15404910	15413656	4	5847	4449.96	852.735	291	1	si:ch211-106j24.1
5_zv11_H3K27ac_peak_4457_lociStitched	chr13	43174499	43189174	5	3565	6527.44	2933.53	292	1	zgc:153073
2_zv11_H3K27ac_peak_12990_lociStitched	chr20	54148492	54154437	2	2876	4842.8	1271.64	293	1	#N/A
7_zv11_H3K27ac_peak_2100_lociStitched	chr11	5696109	5725334	7	4262	9702.7	6137.25	294	1	arid3a
4_zv11_H3K27ac_peak_22840_lociStitched	chr7	17984213	17996899	4	2699	6023.31	2477.58	295	1	#N/A
2_zv11_H3K27ac_peak_11008_lociStitched	chr2	6465439	6470298	2	2710	4752.59	1207.46	296	1	#N/A
3_zv11_H3K27ac_peak_9980_lociStitched	chr19	15879842	15883661	3	3117	4185.62	642.356	297	1	cited4a
4_zv11_H3K27ac_peak_13850_lociStitched	chr21	41246930	41259870	4	2272	6160.73	2629.41	298	1	#N/A
2_zv11_H3K27ac_peak_9162_lociStitched	chr18	36761228	36767152	2	2578	4749.27	1218.57	299	1	#N/A
10_zv11_H3K27ac_peak_7406_lociStitched	chr16	48802779	48820219	10	3513	6412.69	2893.3	300	1	si:ch73-31d8.2
3_zv11_H3K27ac_peak_6523_lociStitched	chr15	41653488	41667347	3	2103	5989.86	2479.38	301	1	#N/A
1_zv11_H3K27ac_peak_5513_lociStitched	chr14	45637759	45640460	1	2702	4033.94	524.534	302	1	#N/A
5_zv11_H3K27ac_peak_13565_lociStitched	chr21	23658206	23671222	5	3350	6573.08	3065.27	303	1	LOC108180750
7_zv11_H3K27ac_peak_13551_lociStitched	chr21	23485536	23515134	7	2938	9764.38	6257.02	304	1	#N/A
4_zv11_H3K27ac_peak_18911_lociStitched	chr3	45288153	45308398	4	2485	6921.77	3415.33	305	1	#N/A
1_zv11_H3K27ac_peak_24635_lociStitched	chr8	28340352	28343006	1	2655	4021.34	522.042	306	1	#N/A
8_zv11_H3K27ac_peak_11615_lociStitched	chr2	37653179	37671810	8	2980	8022.51	4532.92	307	1	#N/A
7_zv11_H3K27ac_peak_5764_lociStitched	chr14_KZ115453v1_alt	246916	261101	7	5186	5608.75	2120.66	308	1	atp11c
3_zv11_H3K27ac_peak_18511_lociStitched	chr3	31748866	31754914	3	621	4602.53	1129.16	309	1	#N/A
4_zv11_H3K27ac_peak_16489_lociStitched	chr24	17294230	17310507	4	3082	6056.67	2592.93	310	1	commd3
6_zv11_H3K27ac_peak_3650_lociStitched	chr12_KZ115382v1_alt	328558	344473	6	4699	5928.34	2490.7	311	1	LOC103911924
5_zv11_H3K27ac_peak_23109_lociStitched	chr7	27840776	27850007	5	4162	4238.88	810.482	312	1	rras2
5_zv11_H3K27ac_peak_23871_lociStitched	chr7_KZ115215v1_alt	238417	245964	5	5140	4110.85	688.286	313	1	si:ch211-106j24.1
6_zv11_H3K27ac_peak_5704_lociStitched	chr14_KZ115447v1_alt	516839	542131	6	3530	5733.7	2316.75	314	1	tsc22d3
8_zv11_H3K27ac_peak_19305_lociStitched	chr3_KZ115061v1_alt	99566	154844	8	4956	10392.3	6976.08	315	1	NONE
5_zv11_H3K27ac_peak_18830_lociStitched	chr3	40732111	40743576	5	3511	5616.7	2217.33	316	1	smurf1
5_zv11_H3K27ac_peak_3709_lociStitched	chr12_KZ115393v1_alt	177930	190501	5	3507	4976.86	1590.23	317	1	NONE
3_zv11_H3K27ac_peak_1116_lociStitched	chr10	14374593	14388472	3	4174	5722.31	2370.53	318	1	galt
2_zv11_H3K27ac_peak_1282_lociStitched	chr10	24793588	24804366	2	2518	5254.27	1914.17	319	1	#N/A
1_zv11_H3K27ac_peak_11248_lociStitched	chr2	23333573	23335210	1	1638	3867.74	535.79	320	1	#N/A
5_zv11_H3K27ac_peak_17264_lociStitched	chr25	17164421	17171736	5	3061	4434.35	1119.93	321	1	ccnd2a
8_zv11_H3K27ac_peak_10791_lociStitched	chr1_KZ115018v1_alt	92434	115674	8	4473	6188.81	2881.76	322	1	chrna9
3_zv11_H3K27ac_peak_588_lociStitched	chr1	44402814	44406028	3	2377	4099.14	830.819	323	1	#N/A

## Sheet: Tumor2
REGION_ID	CHROM	START	STOP	NUM_LOCI	CONSTITUENT_SIZE	Tumor2 H3K27ac Signal	control Signal	enhancerRank	isSuper	topGene
25_T1-2-H3K27ac_p03_peak_19548_lociStitched	chr24	12394600	12574726	25	142591	568406	103753	1	1	LOC103909745
13_T1-2-H3K27ac_p03_peak_3234_lociStitched	chr11	15106665	15152270	13	42293	515309	87169.4	2	1	slc1a8a
16_T1-2-H3K27ac_p03_peak_1755_lociStitched	chr10	12048957	12126882	16	64319	498993	83800.5	3	1	LOC110440065
9_T1-2-H3K27ac_p03_peak_4185_lociStitched	chr12	14322147	14466915	9	112208	500970	91797.4	4	1	NONE
63_T1-2-H3K27ac_p03_peak_8605_lociStitched	chr16	18169251	18338266	63	119428	496363	90490.6	5	1	si:dkeyp-13d11.1
6_T1-2-H3K27ac_p03_peak_8534_lociStitched	chr16	15652609	15691761	6	36965	328149	55631.1	6	1	mir461
11_T1-2-H3K27ac_p03_peak_20792_lociStitched	chr25	26249804	26413028	11	127251	307955	61715	7	1	LOC110438394
3_T1-2-H3K27ac_p03_peak_32531_lociStitched	chrUn_KN150160v1	1378	17726	3	5154	252567	43861.7	8	1	LOC101886318
78_T1-2-H3K27ac_p03_peak_25499_lociStitched	chr5	53285930	53472342	78	138984	205090	39165.2	9	1	LOC110439791
16_T1-2-H3K27ac_p03_peak_19532_lociStitched	chr24	12348027	12380296	16	20762	195263	33053.1	10	1	LOC103909745
28_T1-2-H3K27ac_p03_peak_5192_lociStitched	chr13	15484511	15574752	28	65307	188143	36105.4	11	1	LOC101882994
23_T1-2-H3K27ac_p03_peak_10458_lociStitched	chr17	42881391	42959456	23	48309	106449	21124.4	12	1	mocs3
15_T1-2-H3K27ac_p03_peak_18397_lociStitched	chr23	12615340	12667715	15	46373	98156	16959	13	1	LOC110438314
9_T1-2-H3K27ac_p03_peak_29289_lociStitched	chr7	64774656	64858856	9	74668	98968.7	19829.1	14	1	zdhhc21
1_T1-2-H3K27ac_p03_peak_32462_lociStitched	chrUn_KN150014v1	25	4342	1	4318	92446	15731.6	15	1	NONE
2_T1-2-H3K27ac_p03_peak_20790_lociStitched	chr25	26124960	26163714	2	38314	91009.9	14924.2	16	1	acsbg1
13_T1-2-H3K27ac_p03_peak_23777_lociStitched	chr4	26849035	26916077	13	31599	101287	26434.7	17	1	NONE
4_T1-2-H3K27ac_p03_peak_10116_lociStitched	chr17	25353512	25383948	4	6827	81812	8007.71	18	1	lck
15_T1-2-H3K27ac_p03_peak_11354_lociStitched	chr18	31566349	31598306	15	26340	88332.3	16464.2	19	1	LOC101884990
2_T1-2-H3K27ac_p03_peak_10759_lociStitched	chr17_KZ115528v1_alt	300033	310712	2	5859	77426	7065.23	20	1	fam167b
19_T1-2-H3K27ac_p03_peak_29268_lociStitched	chr7	64614487	64670671	19	49378	83141.1	13855	21	1	LOC110439955
3_T1-2-H3K27ac_p03_peak_32466_lociStitched	chrUn_KN150031v1	0	12735	3	10880	79996.2	14185.5	22	1	NONE
4_T1-2-H3K27ac_p03_peak_22599_lociStitched	chr3	50817562	50831898	4	13349	63012.5	11903.2	23	1	pmp22a
4_T1-2-H3K27ac_p03_peak_7478_lociStitched	chr15	11486958	11494324	4	3279	60340.8	10657.1	24	1	LOC101885330
5_T1-2-H3K27ac_p03_peak_32613_lociStitched	chrUn_KN150385v1	25092	37029	5	10110	58367.2	10159.6	25	1	LOC101885205
6_T1-2-H3K27ac_p03_peak_29181_lociStitched	chr7	59512890	59533804	6	10544	55840.4	9584.89	26	1	slx1b
3_T1-2-H3K27ac_p03_peak_29300_lociStitched	chr7	64888242	64935727	3	39465	56568.9	11918.7	27	1	adgrg3
11_T1-2-H3K27ac_p03_peak_17944_lociStitched	chr22	28020622	28065804	11	18759	57376.6	14214.3	28	1	wu:fu71h07
6_T1-2-H3K27ac_p03_peak_20784_lociStitched	chr25	26069911	26107477	6	30080	52013.9	10480.9	29	1	acsbg1
25_T1-2-H3K27ac_p03_peak_15589_lociStitched	chr20	37582783	37658557	25	31289	47207.2	10229.5	30	1	hivep2a
1_T1-2-H3K27ac_p03_peak_29153_lociStitched	chr7	58648475	58650508	1	2034	38838.2	6677.59	31	1	sdr16c5b
44_T1-2-H3K27ac_p03_peak_28716_lociStitched	chr7	39008493	39101604	44	36972	39963.2	8296.19	32	1	dgkza
29_T1-2-H3K27ac_p03_peak_6593_lociStitched	chr14	28776039	28842144	29	49273	36529.6	4885.16	33	1	insb
2_T1-2-H3K27ac_p03_peak_32548_lociStitched	chrUn_KN150187v1	0	19179	2	8789	31764.3	5186	34	1	NONE
2_T1-2-H3K27ac_p03_peak_32677_lociStitched	chrUn_KN150570v1	39562	42159	2	2201	32090.3	5552.13	35	1	thrsp
3_T1-2-H3K27ac_p03_peak_1568_lociStitched	chr10	2459704	2480386	3	19805	27383	2332.93	36	1	zmp:0000001301
4_T1-2-H3K27ac_p03_peak_13763_lociStitched	chr2	22586295	22604954	4	5108	27406.3	4039.67	37	1	44806
9_T1-2-H3K27ac_p03_peak_25172_lociStitched	chr5	35974116	35995685	9	19488	24202.6	1792.38	38	1	zgc:103697
15_T1-2-H3K27ac_p03_peak_17797_lociStitched	chr22	18690039	18746561	15	15109	34591.5	12762.7	39	1	midn
31_T1-2-H3K27ac_p03_peak_7530_lociStitched	chr15	13924136	14012033	31	24105	31475.9	9941.15	40	1	zgc:162730
17_T1-2-H3K27ac_p03_peak_6849_lociStitched	chr14	40764121	40815237	17	17480	26575.2	5300.73	41	1	ef1
30_T1-2-H3K27ac_p03_peak_12374_lociStitched	chr19	18225563	18280769	30	35716	27950.8	6696.49	42	1	LOC103909219
37_T1-2-H3K27ac_p03_peak_31355_lociStitched	chr9	15760665	15829852	37	27774	30781.3	9741.53	43	1	si:dkey-103d23.3
13_T1-2-H3K27ac_p03_peak_12568_lociStitched	chr19	25108091	25145410	13	18496	27395.9	6377.82	44	1	ptp4a3
18_T1-2-H3K27ac_p03_peak_14148_lociStitched	chr2	36142802	36182049	18	27471	21982.2	1514.93	45	1	LOC110438073
16_T1-2-H3K27ac_p03_peak_1988_lociStitched	chr10	22864103	22895009	16	20104	21733.1	1860.54	46	1	and3
16_T1-2-H3K27ac_p03_peak_22203_lociStitched	chr3	36178304	36219176	16	14564	24703	5100.83	47	1	csnk1da
25_T1-2-H3K27ac_p03_peak_3058_lociStitched	chr11	8598142	8660301	25	22373	28294.8	8739.56	48	1	tbl1xr1a
42_T1-2-H3K27ac_p03_peak_2361_lociStitched	chr10	37502047	37610732	42	21160	27312.5	8151.38	49	1	msi2a
12_T1-2-H3K27ac_p03_peak_3125_lociStitched	chr11	10574423	10609378	12	20772	22350.2	3408.11	50	1	b3gnt5a
3_T1-2-H3K27ac_p03_peak_32372_lociStitched	chrUn_KN149783v1	0	11892	3	1892	23384.4	4498.74	51	1	NONE
23_T1-2-H3K27ac_p03_peak_18207_lociStitched	chr23	50257	129284	23	16492	32424.8	14762.2	52	1	hdac7a
24_T1-2-H3K27ac_p03_peak_22672_lociStitched	chr3	54621114	54669837	24	17901	22807.2	5647	53	1	s1pr2
3_T1-2-H3K27ac_p03_peak_16974_lociStitched	chr21	42682542	42690257	3	7105	18379.4	1349.35	54	1	NONE
14_T1-2-H3K27ac_p03_peak_13894_lociStitched	chr2	27490523	27530938	14	10206	26330.4	9424.78	55	1	LOC103910056
8_T1-2-H3K27ac_p03_peak_6381_lociStitched	chr14	15754788	15798726	8	10004	21015.5	4494.86	56	1	ergic1
2_T1-2-H3K27ac_p03_peak_30369_lociStitched	chr8	28552286	28574712	2	13740	20217	3906.61	57	1	srxn1
6_T1-2-H3K27ac_p03_peak_13800_lociStitched	chr2	23781160	23796105	6	10401	17594.7	1612.57	58	1	csrnp1a
22_T1-2-H3K27ac_p03_peak_17028_lociStitched	chr21	45247692	45321756	22	14879	27174.1	11546.6	59	1	zgc:56064
23_T1-2-H3K27ac_p03_peak_5233_lociStitched	chr13	15951459	16010532	23	17210	21709.3	6332.63	60	1	ikzf1
17_T1-2-H3K27ac_p03_peak_32423_lociStitched	chrUn_KN149953v1	2677	39291	17	13371	19445.7	4181.32	61	1	NONE
1_T1-2-H3K27ac_p03_peak_32772_lociStitched	chrUn_KZ116056v1	0	5848	1	5849	16730.5	1494.16	62	1	NONE
19_T1-2-H3K27ac_p03_peak_11468_lociStitched	chr18	39106766	39148568	19	18162	21093.3	5860.64	63	1	bcl2l10
20_T1-2-H3K27ac_p03_peak_22147_lociStitched	chr3	35028415	35097204	20	12868	24268.8	9114.54	64	1	smarce1
18_T1-2-H3K27ac_p03_peak_19622_lociStitched	chr24	15127279	15168561	18	18301	19964	4846.51	65	1	cd226
31_T1-2-H3K27ac_p03_peak_21556_lociStitched	chr3	20715040	20793566	31	16830	24186	9195.39	66	1	spop
2_T1-2-H3K27ac_p03_peak_30592_lociStitched	chr8	39409443	39416480	2	5321	18712.1	3780.98	67	1	NONE
17_T1-2-H3K27ac_p03_peak_25600_lociStitched	chr5	54764774	54808919	17	11815	20430.3	5730.02	68	1	pik3r1
14_T1-2-H3K27ac_p03_peak_22532_lociStitched	chr3	45494580	45522005	14	11272	18841	4289.27	69	1	baiap3
7_T1-2-H3K27ac_p03_peak_13630_lociStitched	chr2	14097482	14118440	7	6773	20576.6	6239.2	70	1	zcchc3
25_T1-2-H3K27ac_p03_peak_19918_lociStitched	chr24	29677146	29729629	25	14693	20625.8	6413.42	71	1	vav3
23_T1-2-H3K27ac_p03_peak_11272_lociStitched	chr18	27570886	27631127	23	13069	22156.6	8162.66	72	1	cd82b
2_T1-2-H3K27ac_p03_peak_29375_lociStitched	chr7	71351320	71357634	2	6073	15159.9	1193.98	73	1	sod3a
22_T1-2-H3K27ac_p03_peak_28217_lociStitched	chr7	20306846	20357364	22	14735	21354	7431.2	74	1	zgc:194312
16_T1-2-H3K27ac_p03_peak_15372_lociStitched	chr20	32213819	32259317	16	7850	20742.5	6824.7	75	1	sesn1
2_T1-2-H3K27ac_p03_peak_3590_lociStitched	chr11	35135853	35142449	2	2618	15932	2014.42	76	1	traip
6_T1-2-H3K27ac_p03_peak_24298_lociStitched	chr4	70442607	70450399	6	4690	17035.6	3118.36	77	1	LOC103910959
15_T1-2-H3K27ac_p03_peak_18769_lociStitched	chr23	29766106	29815690	15	10588	19992.3	6088.92	78	1	pik3cd
17_T1-2-H3K27ac_p03_peak_23670_lociStitched	chr4	24902486	24970085	17	13810	19319.8	5509.32	79	1	gata3
11_T1-2-H3K27ac_p03_peak_12243_lociStitched	chr19	12300532	12320725	11	15327	15173	1817.37	80	1	ncaldb
11_T1-2-H3K27ac_p03_peak_15309_lociStitched	chr20	30576364	30613235	11	14409	16300.7	3001.3	81	1	ccr6a
19_T1-2-H3K27ac_p03_peak_15476_lociStitched	chr20	35255020	35289213	19	15681	17359.8	4089.48	82	1	fam49a
1_T1-2-H3K27ac_p03_peak_13447_lociStitched	chr2	3912740	3914340	1	1601	14533.3	1349.76	83	1	NONE
8_T1-2-H3K27ac_p03_peak_1229_lociStitched	chr1	45588099	45616531	8	11508	20257.8	7139.28	84	1	atf7ip
9_T1-2-H3K27ac_p03_peak_14998_lociStitched	chr20	19901352	19921519	9	10280	16764.8	4255.24	85	1	ptk2bb
6_T1-2-H3K27ac_p03_peak_23620_lociStitched	chr4	22457238	22478608	6	9009	16570.3	4284.69	86	1	ndufb2
22_T1-2-H3K27ac_p03_peak_2735_lociStitched	chr10_KZ115325v1_alt	198573	241866	22	17900	14983.7	2770.75	87	1	rps6kb1a
27_T1-2-H3K27ac_p03_peak_2816_lociStitched	chr10_KZ115333v1_alt	95411	153316	27	15880	16097.6	4203.9	88	1	si:dkey-65j4.2
24_T1-2-H3K27ac_p03_peak_23706_lociStitched	chr4	25345974	25405199	24	13701	15540.6	3660.11	89	1	prkcq
11_T1-2-H3K27ac_p03_peak_18511_lociStitched	chr23	18634444	18702961	11	8172	21733.6	9873.3	90	1	arhgap4b
17_T1-2-H3K27ac_p03_peak_30106_lociStitched	chr8	20427918	20459638	17	11022	16481.7	4624.78	91	1	mknk2b
20_T1-2-H3K27ac_p03_peak_18345_lociStitched	chr23	9085869	9131222	20	12656	17746.6	6000.2	92	1	cables2b
12_T1-2-H3K27ac_p03_peak_17892_lociStitched	chr22	23055214	23082966	12	10544	14145.2	2433.85	93	1	ptprc
7_T1-2-H3K27ac_p03_peak_911_lociStitched	chr1	40598955	40626044	7	5342	16467.4	5014.17	94	1	naa15b
24_T1-2-H3K27ac_p03_peak_2119_lociStitched	chr10	28070433	28115000	24	16519	14938.9	3654.49	95	1	med13a
3_T1-2-H3K27ac_p03_peak_25867_lociStitched	chr5	66769130	66790423	3	14308	15343.7	4162.78	96	1	im:7154036
11_T1-2-H3K27ac_p03_peak_5667_lociStitched	chr13	34166645	34192988	11	9394	14283.2	3163.79	97	1	flrt3
2_T1-2-H3K27ac_p03_peak_12060_lociStitched	chr19	6782184	6793124	2	10516	11944.3	843.474	98	1	pvrl2l
1_T1-2-H3K27ac_p03_peak_2952_lociStitched	chr11	3024676	3027764	1	3089	11979.9	1024.6	99	1	cpne5b
4_T1-2-H3K27ac_p03_peak_1978_lociStitched	chr10	22729050	22742485	4	10808	12702.8	1790.89	100	1	kdm6bb
19_T1-2-H3K27ac_p03_peak_27852_lociStitched	chr6_KZ115200v1_alt	100311	144697	19	10193	15268.8	4576.2	101	1	si:dkey-178o16.4
4_T1-2-H3K27ac_p03_peak_25471_lociStitched	chr5	52241694	52267268	4	7334	13595.1	2941.01	102	1	erap2
22_T1-2-H3K27ac_p03_peak_21811_lociStitched	chr3	26841247	26897191	22	9268	17616.8	7267.13	103	1	socs1a
16_T1-2-H3K27ac_p03_peak_814_lociStitched	chr1	39049210	39091709	16	7969	17573.3	7335.33	104	1	vegfc
7_T1-2-H3K27ac_p03_peak_28473_lociStitched	chr7	28679306	28698888	7	7702	13065.1	2849.18	105	1	adgrg1
9_T1-2-H3K27ac_p03_peak_7689_lociStitched	chr15	22245351	22270400	9	7944	12198.9	2021.45	106	1	LOC100005689
20_T1-2-H3K27ac_p03_peak_31182_lociStitched	chr9	6015491	6093417	20	9494	20907.5	10738.2	107	1	st6gal2a
16_T1-2-H3K27ac_p03_peak_14393_lociStitched	chr2	47710793	47751320	16	12481	14674.8	4579.55	108	1	mbnl1
2_T1-2-H3K27ac_p03_peak_3974_lociStitched	chr12	3199170	3208391	2	2885	11486.6	1445.85	109	1	gngt2b
9_T1-2-H3K27ac_p03_peak_21422_lociStitched	chr3	16107307	16150704	9	7951	16703.5	6687.48	110	1	arl5c
15_T1-2-H3K27ac_p03_peak_10384_lociStitched	chr17	37823729	37860644	15	10428	15648.3	5666.45	111	1	zfp36l1a
22_T1-2-H3K27ac_p03_peak_23448_lociStitched	chr4	16479641	16542750	22	9245	18169.1	8242.04	112	1	btg1
1_T1-2-H3K27ac_p03_peak_10081_lociStitched	chr17	23964312	23967551	1	3240	10777.4	955.505	113	1	xpo1b
22_T1-2-H3K27ac_p03_peak_14812_lociStitched	chr20	12803077	12833151	22	11157	12769.4	3019.43	114	1	LOC110438166
9_T1-2-H3K27ac_p03_peak_12190_lociStitched	chr19	11199232	11235347	9	7965	13951.2	4247.12	115	1	si:ch73-109i22.2
2_T1-2-H3K27ac_p03_peak_14677_lociStitched	chr20	3535265	3540715	2	5101	10494.5	803.875	116	1	LOC101885400
5_T1-2-H3K27ac_p03_peak_17916_lociStitched	chr22	24604008	24628512	5	8072	11901.6	2359.74	117	1	mcoln2
1_T1-2-H3K27ac_p03_peak_1640_lociStitched	chr10	6604030	6606715	1	2686	10547.2	1013.32	118	1	LOC103911715
16_T1-2-H3K27ac_p03_peak_5876_lociStitched	chr13	45127180	45153578	16	11024	12937.7	3437.02	119	1	runx3
1_T1-2-H3K27ac_p03_peak_8370_lociStitched	chr16	7189060	7192962	1	3903	10030.5	564.229	120	1	sri
5_T1-2-H3K27ac_p03_peak_3389_lociStitched	chr11	24054767	24066915	5	7801	10940.5	1567.09	121	1	trib3
2_T1-2-H3K27ac_p03_peak_19387_lociStitched	chr24	2743460	2752305	2	8638	10127.5	755.363	122	1	NONE
17_T1-2-H3K27ac_p03_peak_2843_lociStitched	chr10_KZ115333v1_alt	166226	198445	17	13140	12368.9	3012.48	123	1	si:dkey-65j4.2
18_T1-2-H3K27ac_p03_peak_17685_lociStitched	chr22	14379904	14428387	18	10406	14976.4	5638.57	124	1	si:dkeyp-122a9.2
2_T1-2-H3K27ac_p03_peak_32581_lociStitched	chrUn_KN150270v1	8152	22223	2	12105	10060.8	818.932	125	1	NONE
19_T1-2-H3K27ac_p03_peak_14300_lociStitched	chr2	42457670	42491210	19	11884	11477.4	2274.01	126	1	esyt2a
19_T1-2-H3K27ac_p03_peak_2771_lociStitched	chr10_KZ115326v1_alt	319494	382573	19	9715	12426.6	3242.26	127	1	NONE
11_T1-2-H3K27ac_p03_peak_31454_lociStitched	chr9	19613582	19649622	11	7082	14113.3	4933.88	128	1	fgf9
21_T1-2-H3K27ac_p03_peak_27418_lociStitched	chr6	53071094	53123100	21	11020	16470.3	7312.04	129	1	gnai2b
23_T1-2-H3K27ac_p03_peak_3361_lociStitched	chr11	23658904	23693622	23	11906	13265.7	4117.55	130	1	pik3c2b
18_T1-2-H3K27ac_p03_peak_14834_lociStitched	chr20	12859690	12892440	18	9041	14701.5	5557.68	131	1	LOC110438166
8_T1-2-H3K27ac_p03_peak_18689_lociStitched	chr23	25948021	25979178	8	6865	12397.4	3364.96	132	1	si:dkey-78k11.9
10_T1-2-H3K27ac_p03_peak_22282_lociStitched	chr3	37704822	37734680	10	5712	12140.3	3138.08	133	1	LOC108182836
10_T1-2-H3K27ac_p03_peak_15850_lociStitched	chr20	47484834	47505528	10	6391	11251.3	2263.92	134	1	lin28b
13_T1-2-H3K27ac_p03_peak_550_lociStitched	chr1	35481777	35520817	13	5773	15217.8	6316.67	135	1	gab1
4_T1-2-H3K27ac_p03_peak_12828_lociStitched	chr19	35402041	35416598	4	4979	10826	2008.87	136	1	ak2
8_T1-2-H3K27ac_p03_peak_29938_lociStitched	chr8	14173627	14207808	8	5583	13193.9	4385.42	137	1	ndufb11
1_T1-2-H3K27ac_p03_peak_10341_lociStitched	chr17	36395770	36398604	1	2835	9714.39	953.924	138	1	LOC103909056
3_T1-2-H3K27ac_p03_peak_21997_lociStitched	chr3	31777901	31786534	3	5863	9529.11	794.236	139	1	kcnh6a
11_T1-2-H3K27ac_p03_peak_21650_lociStitched	chr3	22087609	22127280	11	9116	12817.7	4105.95	140	1	kansl1b
12_T1-2-H3K27ac_p03_peak_28282_lociStitched	chr7	21830830	21882850	12	6792	14102.6	5430.89	141	1	si:dkey-85k7.7
11_T1-2-H3K27ac_p03_peak_21450_lociStitched	chr3	16844933	16878232	11	7440	14654.9	6100.38	142	1	zgc:153952
6_T1-2-H3K27ac_p03_peak_9256_lociStitched	chr16	40926317	40952535	6	8976	11111.2	2627.04	143	1	gbp
9_T1-2-H3K27ac_p03_peak_26961_lociStitched	chr6	34879220	34919675	9	6899	12079.9	3661.18	144	0	#N/A
11_T1-2-H3K27ac_p03_peak_16546_lociStitched	chr21	22917806	22966101	11	7899	13981.4	5626.37	145	0	#N/A
9_T1-2-H3K27ac_p03_peak_30210_lociStitched	chr8	23618427	23646253	9	6002	11211.1	2910.6	146	0	#N/A
8_T1-2-H3K27ac_p03_peak_20541_lociStitched	chr25	13770159	13790179	8	12069	10666.7	2374.37	147	0	#N/A
8_T1-2-H3K27ac_p03_peak_20601_lociStitched	chr25	16983290	17008413	8	9140	11737.5	3461.95	148	0	#N/A
11_T1-2-H3K27ac_p03_peak_16521_lociStitched	chr21	22412356	22438506	11	11198	10310.9	2063.24	149	0	#N/A
15_T1-2-H3K27ac_p03_peak_16353_lociStitched	chr21	13333644	13364768	15	9179	11568.8	3355.17	150	0	#N/A
16_T1-2-H3K27ac_p03_peak_10572_lociStitched	chr17	48457623	48496696	16	10212	11303.8	3094.58	151	0	#N/A
17_T1-2-H3K27ac_p03_peak_30679_lociStitched	chr8	43490174	43531238	17	8325	14844.6	6648.26	152	0	#N/A
10_T1-2-H3K27ac_p03_peak_19338_lociStitched	chr24	440194	467385	10	9777	12170.7	3997.08	153	0	#N/A
12_T1-2-H3K27ac_p03_peak_21836_lociStitched	chr3	26938500	26963106	12	8899	10056.5	1899.58	154	0	#N/A
5_T1-2-H3K27ac_p03_peak_17117_lociStitched	chr21_KZ115619v1_alt	131126	151918	5	7545	8946.8	810.888	155	0	#N/A
15_T1-2-H3K27ac_p03_peak_22112_lociStitched	chr3	34567391	34590513	15	9924	11006.1	2883.31	156	0	#N/A
7_T1-2-H3K27ac_p03_peak_30330_lociStitched	chr8	26331094	26360097	7	6215	11955	3877.7	157	0	#N/A
10_T1-2-H3K27ac_p03_peak_5126_lociStitched	chr13	11546702	11567253	10	7426	10647.5	2575.04	158	0	#N/A
19_T1-2-H3K27ac_p03_peak_27520_lociStitched	chr6	58084174	58146748	19	7951	15055.3	7083.38	159	0	#N/A
1_T1-2-H3K27ac_p03_peak_11558_lociStitched	chr18	43840124	43845616	1	5493	8405.51	501.969	160	0	#N/A
11_T1-2-H3K27ac_p03_peak_28958_lociStitched	chr7	50719304	50752239	11	7898	11843.4	3968.67	161	0	#N/A
7_T1-2-H3K27ac_p03_peak_19815_lociStitched	chr24	24779296	24797397	7	5583	10437	2563.1	162	0	#N/A
10_T1-2-H3K27ac_p03_peak_7975_lociStitched	chr15	35186540	35207430	10	8105	10390.7	2519.33	163	0	#N/A
1_T1-2-H3K27ac_p03_peak_15098_lociStitched	chr20	24323924	24326899	1	2976	8632.26	763.683	164	0	#N/A
22_T1-2-H3K27ac_p03_peak_715_lociStitched	chr1	38384272	38438516	22	7590	13729.2	5896.32	165	0	#N/A
4_T1-2-H3K27ac_p03_peak_26333_lociStitched	chr6	437497	444827	4	5608	8520.39	696.35	166	0	#N/A
8_T1-2-H3K27ac_p03_peak_16859_lociStitched	chr21	36621324	36655077	8	3599	12937.5	5113.58	167	0	#N/A
1_T1-2-H3K27ac_p03_peak_18298_lociStitched	chr23	4720668	4724864	1	4197	8425.15	608.84	168	0	#N/A
1_T1-2-H3K27ac_p03_peak_3503_lociStitched	chr11	29948423	29951813	1	3391	8576.36	790.887	169	0	#N/A
13_T1-2-H3K27ac_p03_peak_27507_lociStitched	chr6	58029588	58056439	13	10760	11371.4	3603.4	170	0	#N/A
8_T1-2-H3K27ac_p03_peak_3117_lociStitched	chr11	10540747	10559966	8	7527	10453.2	2704.11	171	0	#N/A
22_T1-2-H3K27ac_p03_peak_22298_lociStitched	chr3	37876982	37933585	22	11066	14796	7047.07	172	0	#N/A
1_T1-2-H3K27ac_p03_peak_8301_lociStitched	chr16	2271865	2273534	1	1670	8512.9	776.753	173	0	#N/A
7_T1-2-H3K27ac_p03_peak_9028_lociStitched	chr16	31690165	31710290	7	7854	9001.91	1283.97	174	0	#N/A
11_T1-2-H3K27ac_p03_peak_12833_lociStitched	chr19	35475664	35490970	11	10108	9007.58	1340.81	175	0	#N/A
12_T1-2-H3K27ac_p03_peak_9457_lociStitched	chr16	49501144	49552865	12	5955	15506	7892.62	176	0	#N/A
13_T1-2-H3K27ac_p03_peak_32554_lociStitched	chrUn_KN150222v1	233	15281	13	11350	9487.76	1890.03	177	0	#N/A
9_T1-2-H3K27ac_p03_peak_9983_lociStitched	chr17	18118885	18141629	9	7721	11176.4	3602.65	178	0	#N/A
11_T1-2-H3K27ac_p03_peak_25078_lociStitched	chr5	31446160	31468171	11	9101	9055.33	1505.55	179	0	#N/A
6_T1-2-H3K27ac_p03_peak_9301_lociStitched	chr16	42096631	42113532	6	5445	10755.8	3239.92	180	0	#N/A
8_T1-2-H3K27ac_p03_peak_20992_lociStitched	chr25_KZ115732v1_alt	56408	84251	8	8327	9096.31	1592.62	181	0	#N/A
11_T1-2-H3K27ac_p03_peak_10407_lociStitched	chr17	38602941	38640317	11	6731	11758.5	4264.6	182	0	#N/A
3_T1-2-H3K27ac_p03_peak_5152_lociStitched	chr13	12049832	12061621	3	9154	8511.66	1032.72	183	0	#N/A
4_T1-2-H3K27ac_p03_peak_16785_lociStitched	chr21	31229965	31249402	4	3490	11267.6	3821.31	184	0	#N/A
10_T1-2-H3K27ac_p03_peak_21752_lociStitched	chr3	25470326	25498392	10	10165	10558.4	3137.78	185	0	#N/A
10_T1-2-H3K27ac_p03_peak_22361_lociStitched	chr3	39631882	39653845	10	6129	10441.2	3068.23	186	0	#N/A
5_T1-2-H3K27ac_p03_peak_7496_lociStitched	chr15	11886111	11904805	5	5937	9762.01	2389.09	187	0	#N/A
13_T1-2-H3K27ac_p03_peak_29744_lociStitched	chr8	8293628	8324942	13	8113	12841.9	5508.13	188	0	#N/A
8_T1-2-H3K27ac_p03_peak_31076_lociStitched	chr9	459952	486753	8	9507	9447.35	2152.12	189	0	#N/A
13_T1-2-H3K27ac_p03_peak_19170_lociStitched	chr23_KZ115673v1_alt	252817	290979	13	9583	8994.78	1721.11	190	0	#N/A
3_T1-2-H3K27ac_p03_peak_30433_lociStitched	chr8	32879740	32894388	3	5115	9363	2151.79	191	0	#N/A
15_T1-2-H3K27ac_p03_peak_20217_lociStitched	chr24_KZ115708v1_alt	380419	410625	15	6664	9122.21	1915.06	192	0	#N/A
12_T1-2-H3K27ac_p03_peak_14717_lociStitched	chr20	4639261	4675750	12	8014	12274.9	5075.62	193	0	#N/A
8_T1-2-H3K27ac_p03_peak_8041_lociStitched	chr15	40028099	40062319	8	4969	11494.5	4373.32	194	0	#N/A
1_T1-2-H3K27ac_p03_peak_14382_lociStitched	chr2	46129602	46134004	1	4403	8466.37	1404.68	195	0	#N/A
9_T1-2-H3K27ac_p03_peak_2409_lociStitched	chr10	38272042	38284334	9	5439	9770.91	2722.68	196	0	#N/A
3_T1-2-H3K27ac_p03_peak_27984_lociStitched	chr7	6549164	6557807	3	5563	8482.24	1454.62	197	0	#N/A
7_T1-2-H3K27ac_p03_peak_19681_lociStitched	chr24	17072990	17092993	7	4404	9719.46	2692.4	198	0	#N/A
8_T1-2-H3K27ac_p03_peak_16089_lociStitched	chr21	1129614	1160713	8	5835	10411.9	3405.34	199	0	#N/A
5_T1-2-H3K27ac_p03_peak_7485_lociStitched	chr15	11644796	11657707	5	5347	8869.86	1878.55	200	0	#N/A
24_T1-2-H3K27ac_p03_peak_29005_lociStitched	chr7	52189315	52253904	24	9020	14022.3	7072.5	201	0	#N/A
11_T1-2-H3K27ac_p03_peak_9290_lociStitched	chr16	42017174	42042603	11	9085	9309.56	2364.9	202	0	#N/A
11_T1-2-H3K27ac_p03_peak_14023_lociStitched	chr2	32172665	32206376	11	6828	10723.5	3789.12	203	0	#N/A
11_T1-2-H3K27ac_p03_peak_21926_lociStitched	chr3	29487477	29519775	11	7878	10141.6	3236.26	204	0	#N/A
6_T1-2-H3K27ac_p03_peak_2028_lociStitched	chr10	24771606	24804924	6	7383	10828.4	3944.85	205	0	#N/A
11_T1-2-H3K27ac_p03_peak_925_lociStitched	chr1	40691034	40731781	11	5481	13821.4	6939.21	206	0	#N/A
13_T1-2-H3K27ac_p03_peak_26506_lociStitched	chr6	9485919	9510496	13	10955	9462.15	2583.04	207	0	#N/A
1_T1-2-H3K27ac_p03_peak_32601_lociStitched	chrUn_KN150353v1	45	2969	1	2925	7338.66	466.67	208	0	#N/A
14_T1-2-H3K27ac_p03_peak_10824_lociStitched	chr18	831141	879520	14	9045	12457.6	5602.29	209	0	#N/A
3_T1-2-H3K27ac_p03_peak_22106_lociStitched	chr3	34334475	34347628	3	4529	9384.67	2533.27	210	0	#N/A
3_T1-2-H3K27ac_p03_peak_15822_lociStitched	chr20	46580419	46591000	3	4165	7617.26	799.924	211	0	#N/A
7_T1-2-H3K27ac_p03_peak_2688_lociStitched	chr10_KZ115317v1_alt	9932	50817	7	7298	10638.3	3822.75	212	0	#N/A
6_T1-2-H3K27ac_p03_peak_13470_lociStitched	chr2	5157077	5176879	6	3898	8669.32	1879.21	213	0	#N/A
10_T1-2-H3K27ac_p03_peak_7706_lociStitched	chr15	23208157	23240472	10	6987	11074.4	4291.43	214	0	#N/A
4_T1-2-H3K27ac_p03_peak_20629_lociStitched	chr25	17229597	17239268	4	7205	7094.65	363.63	215	0	#N/A
10_T1-2-H3K27ac_p03_peak_11061_lociStitched	chr18	16047279	16083720	10	6336	10655.3	3928.34	216	0	#N/A
9_T1-2-H3K27ac_p03_peak_27034_lociStitched	chr6	37757346	37773214	9	7203	9285.95	2565.86	217	0	#N/A
15_T1-2-H3K27ac_p03_peak_27708_lociStitched	chr6_KZ115174v1_alt	452258	480414	15	8941	9063.42	2351.03	218	0	#N/A
13_T1-2-H3K27ac_p03_peak_49_lociStitched	chr1	1906924	1933255	13	9028	8676.06	1980.09	219	0	#N/A
3_T1-2-H3K27ac_p03_peak_13970_lociStitched	chr2	30955066	30972224	3	5858	8410.85	1768.99	220	0	#N/A
2_T1-2-H3K27ac_p03_peak_8999_lociStitched	chr16	30329420	30344249	2	2437	8037.32	1398.37	221	0	#N/A
5_T1-2-H3K27ac_p03_peak_24904_lociStitched	chr5	25023972	25037505	5	8648	8136.04	1517.05	222	0	#N/A
16_T1-2-H3K27ac_p03_peak_774_lociStitched	chr1	38703789	38752983	16	4628	12618.3	6021.35	223	0	#N/A
9_T1-2-H3K27ac_p03_peak_21007_lociStitched	chr25_KZ115733v1_alt	198444	248529	9	5781	10758.3	4172.08	224	0	#N/A
16_T1-2-H3K27ac_p03_peak_31206_lociStitched	chr9	6505834	6547892	16	6621	9946.72	3410.9	225	0	#N/A
14_T1-2-H3K27ac_p03_peak_22940_lociStitched	chr3_KZ115061v1_alt	92889	154851	14	7127	10062.6	3544.23	226	0	#N/A
10_T1-2-H3K27ac_p03_peak_16097_lociStitched	chr21	1182985	1213457	10	7383	9799.8	3290.98	227	0	#N/A
1_T1-2-H3K27ac_p03_peak_3386_lociStitched	chr11	23981139	23985280	1	4142	7001.6	511.413	228	0	#N/A
7_T1-2-H3K27ac_p03_peak_12074_lociStitched	chr19	7132812	7161110	7	6060	9510.96	3033.55	229	0	#N/A
6_T1-2-H3K27ac_p03_peak_9163_lociStitched	chr16	36284577	36320234	6	1797	23997.2	17525.4	230	0	#N/A
2_T1-2-H3K27ac_p03_peak_31173_lociStitched	chr9	5722963	5728152	2	4635	6909.67	445.735	231	0	#N/A
5_T1-2-H3K27ac_p03_peak_5821_lociStitched	chr13	43086814	43101323	5	6253	7641.89	1207.15	232	0	#N/A
7_T1-2-H3K27ac_p03_peak_10002_lociStitched	chr17	18661322	18681804	7	6432	8395.57	1982.66	233	0	#N/A
11_T1-2-H3K27ac_p03_peak_22706_lociStitched	chr3	54947181	54986204	11	5221	11952.7	5572.48	234	0	#N/A
18_T1-2-H3K27ac_p03_peak_13493_lociStitched	chr2	6406836	6470209	18	7299	14632.8	8257.5	235	0	#N/A
9_T1-2-H3K27ac_p03_peak_21864_lociStitched	chr3	27713108	27736078	9	5291	9045.59	2678.3	236	0	#N/A
9_T1-2-H3K27ac_p03_peak_14219_lociStitched	chr2	37723520	37748376	9	5739	8602.66	2296.69	237	0	#N/A
5_T1-2-H3K27ac_p03_peak_6361_lociStitched	chr14	14556591	14567266	5	9224	6903.52	608.475	238	0	#N/A
1_T1-2-H3K27ac_p03_peak_12854_lociStitched	chr19	36675526	36678240	1	2715	6814.58	533.572	239	0	#N/A
9_T1-2-H3K27ac_p03_peak_3106_lociStitched	chr11	10492607	10515377	9	6665	8163.05	1899.02	240	0	#N/A
15_T1-2-H3K27ac_p03_peak_30655_lociStitched	chr8	42558905	42591097	15	7235	9206.91	2997.08	241	0	#N/A
10_T1-2-H3K27ac_p03_peak_7224_lociStitched	chr14_KZ115455v1_alt	206386	247915	10	5225	9007.64	2811.51	242	0	#N/A
6_T1-2-H3K27ac_p03_peak_15090_lociStitched	chr20	24105299	24127271	6	6885	8766.83	2594.89	243	0	#N/A
18_T1-2-H3K27ac_p03_peak_29766_lociStitched	chr8	8873102	8900570	18	5972	9542.38	3375.82	244	0	#N/A
8_T1-2-H3K27ac_p03_peak_9472_lociStitched	chr16	49573196	49599318	8	4462	10702.2	4553.06	245	0	#N/A
10_T1-2-H3K27ac_p03_peak_20524_lociStitched	chr25	13571386	13612812	10	5631	11640.7	5517.94	246	0	#N/A
7_T1-2-H3K27ac_p03_peak_9994_lociStitched	chr17	18597478	18609326	7	6879	7822.05	1700.19	247	0	#N/A
6_T1-2-H3K27ac_p03_peak_1621_lociStitched	chr10	5904213	5929431	6	4748	9988.85	3901.22	248	0	#N/A
3_T1-2-H3K27ac_p03_peak_9438_lociStitched	chr16	49031036	49041065	3	4001	7602.98	1523.41	249	0	#N/A
15_T1-2-H3K27ac_p03_peak_6787_lociStitched	chr14	36812292	36831298	15	9659	8250.5	2187.59	250	0	#N/A
13_T1-2-H3K27ac_p03_peak_30477_lociStitched	chr8	34642833	34678490	13	6521	12497.8	6443.22	251	0	#N/A
6_T1-2-H3K27ac_p03_peak_22509_lociStitched	chr3	45348388	45359278	6	8704	6679.93	669.735	252	0	#N/A
T1-2-H3K27ac_p03_peak_29888	chr8	13027243	13030389	1	3147	6584.58	586.729	253	0	#N/A
11_T1-2-H3K27ac_p03_peak_12044_lociStitched	chr19	5737239	5767538	11	5881	9947.16	3950.99	254	0	#N/A
8_T1-2-H3K27ac_p03_peak_28246_lociStitched	chr7	20539220	20564745	8	6099	6983.64	1026.11	255	0	#N/A
9_T1-2-H3K27ac_p03_peak_22097_lociStitched	chr3	34283367	34316732	9	5696	10853.6	4918	256	0	#N/A
6_T1-2-H3K27ac_p03_peak_11606_lociStitched	chr18	47755883	47772379	6	4280	10072.5	4155.34	257	0	#N/A
8_T1-2-H3K27ac_p03_peak_25268_lociStitched	chr5	40894092	40910824	8	6006	7455.78	1546.04	258	0	#N/A
8_T1-2-H3K27ac_p03_peak_28586_lociStitched	chr7	33912172	33942069	8	6789	9701.58	3835.79	259	0	#N/A
13_T1-2-H3K27ac_p03_peak_31038_lociStitched	chr8_KZ115273v1_alt	118895	143482	13	9878	10287.2	4425.66	260	0	#N/A
3_T1-2-H3K27ac_p03_peak_31105_lociStitched	chr9	1317134	1330939	3	1835	8862.81	3027.44	261	0	#N/A
8_T1-2-H3K27ac_p03_peak_13562_lociStitched	chr2	9963866	9987578	8	3806	8946.54	3115.76	262	0	#N/A
12_T1-2-H3K27ac_p03_peak_11613_lociStitched	chr18	48222578	48247847	12	6110	10613	4788.48	263	0	#N/A
8_T1-2-H3K27ac_p03_peak_959_lociStitched	chr1	41366898	41395540	8	3019	8541.04	2720.99	264	0	#N/A
14_T1-2-H3K27ac_p03_peak_25331_lociStitched	chr5	43296376	43352010	14	4731	12083.7	6264.39	265	0	#N/A
8_T1-2-H3K27ac_p03_peak_25069_lociStitched	chr5	31162270	31183510	8	6495	7790.83	1975.32	266	0	#N/A
6_T1-2-H3K27ac_p03_peak_1944_lociStitched	chr10	20595839	20620865	6	5517	7262.55	1459.02	267	0	#N/A
9_T1-2-H3K27ac_p03_peak_3207_lociStitched	chr11	13562591	13579591	9	6233	7947.5	2162.4	268	0	#N/A
4_T1-2-H3K27ac_p03_peak_26831_lociStitched	chr6	28220389	28243980	4	7357	7225.92	1453.21	269	0	#N/A
9_T1-2-H3K27ac_p03_peak_893_lociStitched	chr1	40427767	40465903	9	4602	15662.5	9900.11	270	0	#N/A
11_T1-2-H3K27ac_p03_peak_23142_lociStitched	chr4	1886008	1913118	11	8150	7785.99	2038.67	271	0	#N/A
4_T1-2-H3K27ac_p03_peak_6745_lociStitched	chr14	33578152	33590378	4	6983	6685.18	973.19	272	0	#N/A
1_T1-2-H3K27ac_p03_peak_4508_lociStitched	chr12	30532474	30535486	1	3013	6226.71	527.702	273	0	#N/A
6_T1-2-H3K27ac_p03_peak_2716_lociStitched	chr10_KZ115324v1_alt	78283	107843	6	3019	7537.8	1841.59	274	0	#N/A
13_T1-2-H3K27ac_p03_peak_21285_lociStitched	chr3	10808025	10831261	13	9465	7628.38	1954.15	275	0	#N/A
2_T1-2-H3K27ac_p03_peak_14923_lociStitched	chr20	16443992	16453883	2	2595	7114.6	1444.09	276	0	#N/A
15_T1-2-H3K27ac_p03_peak_24591_lociStitched	chr5	3127960	3177981	15	5173	9478.98	3841.61	277	0	#N/A
7_T1-2-H3K27ac_p03_peak_15390_lociStitched	chr20	32297747	32313588	7	7308	7884.07	2263.68	278	0	#N/A
10_T1-2-H3K27ac_p03_peak_1010_lociStitched	chr1	41804035	41834572	10	3268	11146	5542.47	279	0	#N/A
15_T1-2-H3K27ac_p03_peak_15504_lociStitched	chr20	35620807	35668611	15	3682	9006.27	3422.77	280	0	#N/A
11_T1-2-H3K27ac_p03_peak_30466_lociStitched	chr8	34580653	34602769	11	7432	9306.41	3735.39	281	0	#N/A
8_T1-2-H3K27ac_p03_peak_22404_lociStitched	chr3	40629895	40662959	8	5517	9786.94	4225.58	282	0	#N/A
8_T1-2-H3K27ac_p03_peak_17874_lociStitched	chr22	22892239	22912698	8	5406	8009.7	2483.72	283	0	#N/A
6_T1-2-H3K27ac_p03_peak_3396_lociStitched	chr11	24167881	24187085	6	4544	9444.53	3919.54	284	0	#N/A
2_T1-2-H3K27ac_p03_peak_10962_lociStitched	chr18	9243371	9245694	2	903	6048.63	535.916	285	0	#N/A
3_T1-2-H3K27ac_p03_peak_24179_lociStitched	chr4	62546403	62561950	3	3164	10132	4662.55	286	0	#N/A
1_T1-2-H3K27ac_p03_peak_26657_lociStitched	chr6	17523597	17525670	1	2074	6684.8	1231.57	287	0	#N/A
2_T1-2-H3K27ac_p03_peak_17144_lociStitched	chr21_KZ115628v1_alt	257968	264338	2	2274	6069.34	619.801	288	0	#N/A
6_T1-2-H3K27ac_p03_peak_26850_lociStitched	chr6	29206990	29219985	6	5990	6374.05	925.244	289	0	#N/A
7_T1-2-H3K27ac_p03_peak_31857_lociStitched	chr9	38736412	38755191	7	5523	7179.21	1733.3	290	0	#N/A
4_T1-2-H3K27ac_p03_peak_16399_lociStitched	chr21	15829972	15849390	4	4919	6095.31	656.328	291	0	#N/A
5_T1-2-H3K27ac_p03_peak_31668_lociStitched	chr9	30232504	30248854	5	4165	6615.21	1195.18	292	0	#N/A
6_T1-2-H3K27ac_p03_peak_18574_lociStitched	chr23	20646403	20676523	6	4315	9054.07	3638.5	293	0	#N/A
7_T1-2-H3K27ac_p03_peak_19083_lociStitched	chr23	44581190	44606598	7	3438	10747.6	5335.68	294	0	#N/A
5_T1-2-H3K27ac_p03_peak_20475_lociStitched	chr25	11265100	11277036	5	5563	6700.87	1318.93	295	0	#N/A
6_T1-2-H3K27ac_p03_peak_20504_lociStitched	chr25	13405034	13418035	6	5133	7311.76	1930.65	296	0	#N/A
4_T1-2-H3K27ac_p03_peak_8915_lociStitched	chr16	27333488	27339071	4	3646	6318.28	939.619	297	0	#N/A
12_T1-2-H3K27ac_p03_peak_2159_lociStitched	chr10	28584929	28616003	12	5055	6926.39	1556.81	298	0	#N/A
6_T1-2-H3K27ac_p03_peak_22067_lociStitched	chr3	33962075	33974999	6	6696	6159.58	811.627	299	0	#N/A
2_T1-2-H3K27ac_p03_peak_5739_lociStitched	chr13	36595397	36600520	2	4800	6120.96	773.573	300	0	#N/A
7_T1-2-H3K27ac_p03_peak_5961_lociStitched	chr13	48474401	48509442	7	4524	11234.1	5886.89	301	0	#N/A
4_T1-2-H3K27ac_p03_peak_9422_lociStitched	chr16	48886500	48895447	4	2528	7320.44	1976.39	302	0	#N/A
8_T1-2-H3K27ac_p03_peak_567_lociStitched	chr1	35534505	35561100	8	3930	10544.9	5209.96	303	0	#N/A
4_T1-2-H3K27ac_p03_peak_1149_lociStitched	chr1	44401643	44418128	4	3290	9610.75	4284.45	304	0	#N/A
5_T1-2-H3K27ac_p03_peak_20308_lociStitched	chr25	882595	897625	5	4291	8643.75	3324.64	305	0	#N/A
8_T1-2-H3K27ac_p03_peak_25416_lociStitched	chr5	50061986	50078129	8	7753	7114.22	1804.79	306	0	#N/A
9_T1-2-H3K27ac_p03_peak_1697_lociStitched	chr10	10172321	10192515	9	5040	7627.27	2318.27	307	0	#N/A
8_T1-2-H3K27ac_p03_peak_12615_lociStitched	chr19	26343949	26367016	8	6423	9079.17	3771.45	308	0	#N/A
2_T1-2-H3K27ac_p03_peak_9025_lociStitched	chr16	31659501	31671142	2	905	8158.01	2852.05	309	0	#N/A
11_T1-2-H3K27ac_p03_peak_5826_lociStitched	chr13	43128312	43147083	11	7148	7042.88	1745.7	310	0	#N/A
6_T1-2-H3K27ac_p03_peak_1814_lociStitched	chr10	15067858	15081104	6	7338	5887.85	604.018	311	0	#N/A
10_T1-2-H3K27ac_p03_peak_25215_lociStitched	chr5	37651387	37671299	10	5331	7134.47	1863.76	312	0	#N/A
2_T1-2-H3K27ac_p03_peak_7365_lociStitched	chr15	3723010	3731236	2	8023	5689.1	458.188	313	0	#N/A
7_T1-2-H3K27ac_p03_peak_16588_lociStitched	chr21	23734761	23746861	7	6476	6624.75	1403.6	314	0	#N/A
5_T1-2-H3K27ac_p03_peak_10942_lociStitched	chr18	7265777	7274561	5	2624	6371.04	1151.58	315	0	#N/A
9_T1-2-H3K27ac_p03_peak_9891_lociStitched	chr17	13433810	13453351	9	4954	6782.68	1633.63	316	0	#N/A
2_T1-2-H3K27ac_p03_peak_17988_lociStitched	chr22	31522327	31530759	2	4251	6071.88	927.52	317	0	#N/A
5_T1-2-H3K27ac_p03_peak_9249_lociStitched	chr16	40869129	40887331	5	4247	7790.46	2646.57	318	0	#N/A
2_T1-2-H3K27ac_p03_peak_28662_lociStitched	chr7	37831386	37837124	2	3686	6401.31	1261.79	319	0	#N/A
4_T1-2-H3K27ac_p03_peak_9181_lociStitched	chr16	36461109	36467894	4	3507	6650.66	1513.06	320	0	#N/A
9_T1-2-H3K27ac_p03_peak_19431_lociStitched	chr24	6061219	6076410	9	6722	6378.7	1244.14	321	0	#N/A
10_T1-2-H3K27ac_p03_peak_12900_lociStitched	chr19	40277368	40318718	10	3835	11313.4	6181.82	322	0	#N/A
4_T1-2-H3K27ac_p03_peak_28570_lociStitched	chr7	33347877	33354498	4	3817	7050.7	1925.39	323	0	#N/A
4_T1-2-H3K27ac_p03_peak_414_lociStitched	chr1	26652794	26668535	4	3139	6512.05	1396.23	324	0	#N/A
9_T1-2-H3K27ac_p03_peak_12538_lociStitched	chr19	24503597	24525072	9	6594	7389.55	2278.5	325	0	#N/A
10_T1-2-H3K27ac_p03_peak_20564_lociStitched	chr25	15290212	15306793	10	6142	7740.01	2654.62	326	0	#N/A
5_T1-2-H3K27ac_p03_peak_16158_lociStitched	chr21	2913474	2928441	5	6406	8070.21	2988.91	327	0	#N/A
10_T1-2-H3K27ac_p03_peak_2606_lociStitched	chr10_KZ114915v1_alt	108234	136490	10	4873	6453.67	1376.07	328	0	#N/A
8_T1-2-H3K27ac_p03_peak_20620_lociStitched	chr25	17157414	17172173	8	4814	6638.6	1591.02	329	0	#N/A
5_T1-2-H3K27ac_p03_peak_23163_lociStitched	chr4	2365311	2378900	5	6451	6049.82	1017.82	330	0	#N/A
1_T1-2-H3K27ac_p03_peak_22469_lociStitched	chr3	42893244	42894906	1	1663	5489.42	460.873	331	0	#N/A
9_T1-2-H3K27ac_p03_peak_7205_lociStitched	chr14_KZ115453v1_alt	235401	261116	9	4389	7624.5	2607.5	332	0	#N/A
11_T1-2-H3K27ac_p03_peak_30934_lociStitched	chr8_KZ115257v1_alt	138487	179153	11	5751	7551.68	2549.76	333	0	#N/A
4_T1-2-H3K27ac_p03_peak_17590_lociStitched	chr22	10540934	10551566	4	5917	6643.94	1655.4	334	0	#N/A
2_T1-2-H3K27ac_p03_peak_24614_lociStitched	chr5	3707875	3715494	2	1939	18640.6	13657.8	335	0	#N/A
5_T1-2-H3K27ac_p03_peak_20002_lociStitched	chr24	33723674	33742899	5	4527	7288.2	2308.92	336	0	#N/A
8_T1-2-H3K27ac_p03_peak_21727_lociStitched	chr3	25233632	25265343	8	4486	8219.49	3244.04	337	0	#N/A
4_T1-2-H3K27ac_p03_peak_544_lociStitched	chr1	35387445	35394342	4	5327	5721.06	764.188	338	0	#N/A
10_T1-2-H3K27ac_p03_peak_11636_lociStitched	chr18	48341391	48355753	10	4253	9119.87	4164.98	339	0	#N/A
10_T1-2-H3K27ac_p03_peak_2617_lociStitched	chr10_KZ114915v1_alt	159940	208312	10	4934	8721.47	3773.02	340	0	#N/A
8_T1-2-H3K27ac_p03_peak_14003_lociStitched	chr2	32054084	32079632	8	4206	7871.34	2940.57	341	0	#N/A
12_T1-2-H3K27ac_p03_peak_26283_lociStitched	chr5_KZ115156v1_alt	255124	274804	12	6239	6730.56	1808.59	342	0	#N/A
4_T1-2-H3K27ac_p03_peak_20957_lociStitched	chr25	37410687	37426765	4	3003	7982.73	3064.47	343	0	#N/A
9_T1-2-H3K27ac_p03_peak_20145_lociStitched	chr24	39845880	39866931	9	3745	7416.27	2509.28	344	0	#N/A
15_T1-2-H3K27ac_p03_peak_4318_lociStitched	chr12	21067657	21089005	15	7115	5956.09	1058.86	345	0	#N/A
7_T1-2-H3K27ac_p03_peak_6003_lociStitched	chr13	51089501	51112563	7	3092	8498.35	3609.2	346	0	#N/A
5_T1-2-H3K27ac_p03_peak_18699_lociStitched	chr23	26008425	26014848	5	4709	5311.82	423.276	347	0	#N/A
4_T1-2-H3K27ac_p03_peak_10365_lociStitched	chr17	37701011	37713482	4	4515	7213.23	2333.32	348	0	#N/A
4_T1-2-H3K27ac_p03_peak_22175_lociStitched	chr3	35495249	35507826	4	5486	6570.22	1691.61	349	0	#N/A
4_T1-2-H3K27ac_p03_peak_9754_lociStitched	chr17	6206111	6223566	4	4273	7119.89	2242.97	350	0	#N/A
6_T1-2-H3K27ac_p03_peak_12118_lociStitched	chr19	7952163	7968786	6	4466	6850.34	1984.79	351	0	#N/A
5_T1-2-H3K27ac_p03_peak_7808_lociStitched	chr15	25849002	25867585	5	4461	7115.43	2252.26	352	0	#N/A
11_T1-2-H3K27ac_p03_peak_6145_lociStitched	chr13_KZ115426v1_alt	41776	62941	11	4847	5096.53	251.863	353	0	#N/A
6_T1-2-H3K27ac_p03_peak_18619_lociStitched	chr23	23918088	23944829	6	5002	6762.8	1920	354	0	#N/A
4_T1-2-H3K27ac_p03_peak_30076_lociStitched	chr8	19972378	19992112	4	2609	7552.2	2713.43	355	0	#N/A
8_T1-2-H3K27ac_p03_peak_15753_lociStitched	chr20	42561889	42582848	8	3867	6402.97	1567.73	356	0	#N/A
1_T1-2-H3K27ac_p03_peak_11943_lociStitched	chr19	455211	456563	1	1353	5170.18	370.042	357	0	#N/A
1_T1-2-H3K27ac_p03_peak_5187_lociStitched	chr13	15212263	15213857	1	1595	4869.19	71.8894	358	0	#N/A
3_T1-2-H3K27ac_p03_peak_32649_lociStitched	chrUn_KN150487v1	30411	40489	3	4075	6069.98	1301.07	359	0	#N/A
8_T1-2-H3K27ac_p03_peak_8563_lociStitched	chr16	17105020	17127992	8	4801	6167.98	1403.59	360	0	#N/A
10_T1-2-H3K27ac_p03_peak_10130_lociStitched	chr17	25572398	25584931	10	6671	5852.91	1099.14	361	0	#N/A
2_T1-2-H3K27ac_p03_peak_11440_lociStitched	chr18	36761014	36767002	2	2990	5443.09	690.416	362	0	#N/A
6_T1-2-H3K27ac_p03_peak_7994_lociStitched	chr15	36522108	36539547	6	2969	6096.67	1346.29	363	0	#N/A
3_T1-2-H3K27ac_p03_peak_20084_lociStitched	chr24	37434191	37443338	3	4194	5415.02	669.56	364	0	#N/A
5_T1-2-H3K27ac_p03_peak_31981_lociStitched	chr9	44035082	44053609	5	6928	5454.35	726.258	365	0	#N/A
1_T1-2-H3K27ac_p03_peak_1674_lociStitched	chr10	8436986	8439378	1	2393	5362.62	639.621	366	0	#N/A
4_T1-2-H3K27ac_p03_peak_10213_lociStitched	chr17	29197972	29212389	4	6021	6360.78	1639.21	367	0	#N/A
6_T1-2-H3K27ac_p03_peak_27203_lociStitched	chr6	42996613	43005415	6	4741	5143.01	422.496	368	0	#N/A
17_T1-2-H3K27ac_p03_peak_13657_lociStitched	chr2	16097358	16150099	17	6767	15410.9	10701.1	369	0	#N/A
2_T1-2-H3K27ac_p03_peak_28836_lociStitched	chr7	41929497	41933392	2	2228	5194.37	488.043	370	0	#N/A
4_T1-2-H3K27ac_p03_peak_29397_lociStitched	chr7	72246496	72259246	4	3418	9830.25	5136.98	371	0	#N/A
5_T1-2-H3K27ac_p03_peak_28241_lociStitched	chr7	20373943	20387170	5	3480	5927.02	1244.66	372	0	#N/A
9_T1-2-H3K27ac_p03_peak_17432_lociStitched	chr22	5798604	5819979	9	5442	6307.76	1637.33	373	0	#N/A
4_T1-2-H3K27ac_p03_peak_6660_lociStitched	chr14	30934976	30954219	4	2573	6329.02	1670.29	374	0	#N/A
13_T1-2-H3K27ac_p03_peak_31025_lociStitched	chr8_KZ115273v1_alt	44842	70719	13	6665	10195.5	5542.85	375	0	#N/A
10_T1-2-H3K27ac_p03_peak_20659_lociStitched	chr25	18335999	18369509	10	5280	7643.63	3012.55	376	0	#N/A
2_T1-2-H3K27ac_p03_peak_27636_lociStitched	chr6_KZ114880v1_alt	182869	189381	2	6053	4932.84	307.366	377	0	#N/A
12_T1-2-H3K27ac_p03_peak_3046_lociStitched	chr11	8565870	8585599	12	6606	7143.87	2523.34	378	0	#N/A
10_T1-2-H3K27ac_p03_peak_19775_lociStitched	chr24	21720296	21738560	10	6720	5833.52	1216.38	379	0	#N/A
6_T1-2-H3K27ac_p03_peak_21746_lociStitched	chr3	25433702	25457245	6	6709	7616.16	2999.38	380	0	#N/A
5_T1-2-H3K27ac_p03_peak_19688_lociStitched	chr24	17129721	17151892	5	3816	7961.61	3385.51	381	0	#N/A
3_T1-2-H3K27ac_p03_peak_21806_lociStitched	chr3	26798110	26816070	3	4474	6505.11	1945.07	382	0	#N/A
9_T1-2-H3K27ac_p03_peak_28876_lociStitched	chr7	45918282	45944224	9	5947	6264.99	1714.77	383	0	#N/A
2_T1-2-H3K27ac_p03_peak_21544_lociStitched	chr3	20053789	20064038	2	2785	6114.55	1589.62	384	0	#N/A
11_T1-2-H3K27ac_p03_peak_12203_lociStitched	chr19	11345866	11359423	11	7449	5688.52	1164.55	385	0	#N/A
4_T1-2-H3K27ac_p03_peak_24798_lociStitched	chr5	21155964	21163258	4	5765	5002.23	482.133	386	0	#N/A
4_T1-2-H3K27ac_p03_peak_29116_lociStitched	chr7	56368084	56388212	4	5403	6823.39	2314.72	387	0	#N/A
5_T1-2-H3K27ac_p03_peak_16740_lociStitched	chr21	30302860	30321304	5	3280	5719.48	1232.06	388	0	#N/A
3_T1-2-H3K27ac_p03_peak_26412_lociStitched	chr6	3916440	3930252	3	1316	6943.29	2468.2	389	0	#N/A
7_T1-2-H3K27ac_p03_peak_13180_lociStitched	chr1_KZ115002v1_alt	173332	196306	7	4565	5759.58	1293.44	390	0	#N/A
5_T1-2-H3K27ac_p03_peak_13833_lociStitched	chr2	25006372	25028600	5	4171	6579.49	2113.88	391	0	#N/A
4_T1-2-H3K27ac_p03_peak_17365_lociStitched	chr22	3145589	3159732	4	1318	6016.43	1554.32	392	0	#N/A
9_T1-2-H3K27ac_p03_peak_17865_lociStitched	chr22	22839955	22866422	9	2563	9972.77	5513.08	393	0	#N/A
7_T1-2-H3K27ac_p03_peak_992_lociStitched	chr1	41580577	41599338	7	3309	7050.38	2600.27	394	0	#N/A
10_T1-2-H3K27ac_p03_peak_14697_lociStitched	chr20	4394587	4430862	10	3089	8724.14	4280.45	395	0	#N/A
3_T1-2-H3K27ac_p03_peak_2870_lociStitched	chr10_KZ115335v1_alt	131660	146959	3	5629	6630.59	2192.35	396	0	#N/A
9_T1-2-H3K27ac_p03_peak_2443_lociStitched	chr10	40162456	40194948	9	3610	10787.3	6355.44	397	0	#N/A
3_T1-2-H3K27ac_p03_peak_13838_lociStitched	chr2	25066460	25073714	3	4106	5045.88	639.803	398	0	#N/A
T1-2-H3K27ac_p03_peak_30272	chr8	25338834	25345639	1	6806	4844.48	453.894	399	0	#N/A
3_T1-2-H3K27ac_p03_peak_3522_lociStitched	chr11	31033292	31042496	3	970	6109.62	1724.83	400	0	#N/A
2_T1-2-H3K27ac_p03_peak_26475_lociStitched	chr6	7857667	7863978	2	6030	4749.03	375.505	401	0	#N/A
11_T1-2-H3K27ac_p03_peak_27562_lociStitched	chr6	58981799	59012124	11	5329	11757	7387.17	402	0	#N/A
16_T1-2-H3K27ac_p03_peak_15720_lociStitched	chr20	41419607	41437208	16	8359	4813.87	457.626	403	0	#N/A
1_T1-2-H3K27ac_p03_peak_31780_lociStitched	chr9	34330408	34333322	1	2915	4945.93	593.29	404	0	#N/A
7_T1-2-H3K27ac_p03_peak_3324_lociStitched	chr11	21285386	21311825	7	5067	6202.59	1853.37	405	0	#N/A
5_T1-2-H3K27ac_p03_peak_7790_lociStitched	chr15	25511680	25527664	5	3649	6262.53	1937.26	406	0	#N/A
4_T1-2-H3K27ac_p03_peak_32176_lociStitched	chr9_KZ115288v1_alt	226851	244678	4	4523	5670.77	1360.2	407	0	#N/A
1_T1-2-H3K27ac_p03_peak_16968_lociStitched	chr21	42207995	42209827	1	1833	4658.23	351.194	408	0	#N/A
10_T1-2-H3K27ac_p03_peak_3730_lociStitched	chr11	44364557	44378388	10	4567	5659.65	1360.97	409	0	#N/A
4_T1-2-H3K27ac_p03_peak_13010_lociStitched	chr19	45613362	45626869	4	3024	5431.16	1150.8	410	0	#N/A
8_T1-2-H3K27ac_p03_peak_6915_lociStitched	chr14	44346852	44367255	8	5232	6835.01	2562.62	411	0	#N/A
3_T1-2-H3K27ac_p03_peak_7646_lociStitched	chr15	19878285	19897290	3	412	6893.11	2628.39	412	0	#N/A
4_T1-2-H3K27ac_p03_peak_3247_lociStitched	chr11	15199955	15210824	4	3683	6135.55	1872.73	413	0	#N/A
4_T1-2-H3K27ac_p03_peak_10776_lociStitched	chr17_KZ115531v1_alt	64341	71492	4	3896	5081.5	826.656	414	0	#N/A
10_T1-2-H3K27ac_p03_peak_2561_lociStitched	chr10	44986593	45020867	10	6122	10786	6546.33	415	0	#N/A
5_T1-2-H3K27ac_p03_peak_17718_lociStitched	chr22	15254627	15280609	5	3173	8202.52	3964.85	416	0	#N/A
7_T1-2-H3K27ac_p03_peak_25725_lociStitched	chr5	59279165	59296112	7	5458	5765.37	1540.48	417	0	#N/A
2_T1-2-H3K27ac_p03_peak_1689_lociStitched	chr10	9593275	9604636	2	1117	5952.03	1729.14	418	0	#N/A
12_T1-2-H3K27ac_p03_peak_19906_lociStitched	chr24	29638499	29655659	12	6549	6282.28	2076.36	419	0	#N/A
17_T1-2-H3K27ac_p03_peak_23745_lociStitched	chr4	25957244	25996773	17	5071	8510.59	4312.61	420	0	#N/A
3_T1-2-H3K27ac_p03_peak_9022_lociStitched	chr16	31632845	31645456	3	2981	5664.86	1486.84	421	0	#N/A
10_T1-2-H3K27ac_p03_peak_6929_lociStitched	chr14	44896891	44934018	10	4367	10083.7	5906.91	422	0	#N/A
11_T1-2-H3K27ac_p03_peak_26387_lociStitched	chr6	3323931	3351608	11	3911	7951.6	3780.68	423	0	#N/A
9_T1-2-H3K27ac_p03_peak_26157_lociStitched	chr5_KZ115125v1_alt	600132	632698	9	3423	5975.86	1813.93	424	0	#N/A
14_T1-2-H3K27ac_p03_peak_8727_lociStitched	chr16	21968513	21988443	14	5186	5412.99	1251.6	425	0	#N/A
3_T1-2-H3K27ac_p03_peak_31245_lociStitched	chr9	9029853	9038268	3	2344	5638.05	1491.14	426	0	#N/A
8_T1-2-H3K27ac_p03_peak_24144_lociStitched	chr4	60916284	60936915	8	3426	5756.05	1615.41	427	0	#N/A
3_T1-2-H3K27ac_p03_peak_15550_lociStitched	chr20	36553634	36573655	3	3543	7097.44	2957.1	428	0	#N/A
12_T1-2-H3K27ac_p03_peak_30454_lociStitched	chr8	34494346	34513244	12	4034	9662.55	5539	429	0	#N/A
1_T1-2-H3K27ac_p03_peak_10565_lociStitched	chr17	48009831	48010552	1	722	4295.72	187.748	430	0	#N/A
10_T1-2-H3K27ac_p03_peak_7890_lociStitched	chr15	30162915	30196185	10	2825	7535.65	3443.45	431	0	#N/A
5_T1-2-H3K27ac_p03_peak_8928_lociStitched	chr16	27589973	27600119	5	1831	4829.5	740.658	432	0	#N/A
1_T1-2-H3K27ac_p03_peak_23244_lociStitched	chr4	5857432	5858311	1	880	4358.08	270.293	433	0	#N/A
8_T1-2-H3K27ac_p03_peak_32089_lociStitched	chr9_KZ114903v1_alt	167684	196627	8	4155	6900.01	2816.15	434	0	#N/A
5_T1-2-H3K27ac_p03_peak_15527_lociStitched	chr20	36140551	36148707	5	4485	4695.41	616.594	435	0	#N/A
14_T1-2-H3K27ac_p03_peak_22442_lociStitched	chr3	42184440	42213341	14	3524	7574.95	3502.8	436	0	#N/A
7_T1-2-H3K27ac_p03_peak_5928_lociStitched	chr13	46870148	46884811	7	2896	5539.68	1467.77	437	0	#N/A
6_T1-2-H3K27ac_p03_peak_30842_lociStitched	chr8	52999124	53019762	6	2725	6998.35	2938.85	438	0	#N/A
5_T1-2-H3K27ac_p03_peak_26730_lociStitched	chr6	21841169	21858651	5	1329	6024.3	1964.98	439	0	#N/A
5_T1-2-H3K27ac_p03_peak_2974_lociStitched	chr11	5520910	5531597	5	3602	6463.5	2404.57	440	0	#N/A
4_T1-2-H3K27ac_p03_peak_32666_lociStitched	chrUn_KN150540v1	4894	12431	4	3447	4832.72	777.065	441	0	#N/A
6_T1-2-H3K27ac_p03_peak_14129_lociStitched	chr2	35698190	35725717	6	3705	7278.14	3245.43	442	0	#N/A
9_T1-2-H3K27ac_p03_peak_18984_lociStitched	chr23	39098726	39126247	9	3829	7438.93	3412.6	443	0	#N/A
8_T1-2-H3K27ac_p03_peak_27735_lociStitched	chr6_KZ115176v1_alt	194152	222095	8	3627	6519.1	2506.49	444	0	#N/A
7_T1-2-H3K27ac_p03_peak_18086_lociStitched	chr22_KZ114977v1_alt	381293	394794	7	5296	5395	1385.2	445	0	#N/A
9_T1-2-H3K27ac_p03_peak_17065_lociStitched	chr21	45623525	45653630	9	3888	9811.22	5816.29	446	0	#N/A
1_T1-2-H3K27ac_p03_peak_23369_lociStitched	chr4	12792933	12796297	1	3365	4238.98	249.272	447	0	#N/A
3_T1-2-H3K27ac_p03_peak_16504_lociStitched	chr21	21615942	21631464	3	3005	5555.32	1567.72	448	0	#N/A
7_T1-2-H3K27ac_p03_peak_19308_lociStitched	chr23_KZ115697v1_alt	185928	215509	7	3853	6096.64	2109.13	449	0	#N/A
1_T1-2-H3K27ac_p03_peak_1194_lociStitched	chr1	45050500	45052116	1	1617	4316.82	339.198	450	0	#N/A
4_T1-2-H3K27ac_p03_peak_12599_lociStitched	chr19	25971001	25987463	4	3849	7049.03	3084.98	451	0	#N/A
T1-2-H3K27ac_p03_peak_25047	chr5	30527434	30529674	1	2241	4164.38	206.976	452	0	#N/A
8_T1-2-H3K27ac_p03_peak_5838_lociStitched	chr13	43174479	43195302	8	3561	7129.8	3181.75	453	0	#N/A
12_T1-2-H3K27ac_p03_peak_19363_lociStitched	chr24	1375211	1393290	12	6944	5519.52	1574.68	454	0	#N/A
5_T1-2-H3K27ac_p03_peak_209_lociStitched	chr1	12069809	12077591	5	5313	4559.47	634.233	455	0	#N/A
5_T1-2-H3K27ac_p03_peak_20716_lociStitched	chr25	20635607	20660742	5	2782	7206.2	3287.66	456	0	#N/A
6_T1-2-H3K27ac_p03_peak_29583_lociStitched	chr7_KZ115246v1_alt	48	9526	6	6348	4223.4	312.774	457	0	#N/A
3_T1-2-H3K27ac_p03_peak_23691_lociStitched	chr4	25049284	25064875	3	4573	6987.89	3079.22	458	0	#N/A
6_T1-2-H3K27ac_p03_peak_1029_lociStitched	chr1	41952532	41968779	6	3523	5857.04	1959.39	459	0	#N/A
2_T1-2-H3K27ac_p03_peak_7374_lociStitched	chr15	4526267	4539530	2	3488	5805.22	1913.85	460	0	#N/A
9_T1-2-H3K27ac_p03_peak_16764_lociStitched	chr21	30952896	30979551	9	3423	6794.36	2908.06	461	0	#N/A
11_T1-2-H3K27ac_p03_peak_12734_lociStitched	chr19	31089459	31127897	11	4522	8168.07	4289.68	462	0	#N/A
5_T1-2-H3K27ac_p03_peak_11662_lociStitched	chr18	49278621	49300618	5	2390	6794.87	2923.4	463	0	#N/A
5_T1-2-H3K27ac_p03_peak_9417_lociStitched	chr16	48808173	48818420	5	4238	5242.37	1375.15	464	0	#N/A
3_T1-2-H3K27ac_p03_peak_31887_lociStitched	chr9	39923194	39935260	3	2952	5689.12	1831.62	465	0	#N/A
6_T1-2-H3K27ac_p03_peak_6802_lociStitched	chr14	36844378	36858431	6	6074	5208.04	1353.3	466	0	#N/A
6_T1-2-H3K27ac_p03_peak_11625_lociStitched	chr18	48270075	48299675	6	5079	8314.64	4460.72	467	0	#N/A
4_T1-2-H3K27ac_p03_peak_1856_lociStitched	chr10	16244254	16252831	4	3988	4767.95	923.743	468	0	#N/A
12_T1-2-H3K27ac_p03_peak_5447_lociStitched	chr13	26721626	26751868	12	5245	7197.6	3359.89	469	0	#N/A
8_T1-2-H3K27ac_p03_peak_20067_lociStitched	chr24	36963711	36988918	8	5004	5399.34	1570.4	470	0	#N/A
6_T1-2-H3K27ac_p03_peak_7854_lociStitched	chr15	28379919	28390769	6	3555	5754.84	1933.47	471	0	#N/A
10_T1-2-H3K27ac_p03_peak_17535_lociStitched	chr22	9329996	9358982	10	3760	6168.22	2362.36	472	0	#N/A
9_T1-2-H3K27ac_p03_peak_12215_lociStitched	chr19	11410438	11423493	9	5138	5413.91	1624.04	473	0	#N/A
4_T1-2-H3K27ac_p03_peak_27333_lociStitched	chr6	49122427	49135804	4	2989	5297.29	1522.3	474	0	#N/A
3_T1-2-H3K27ac_p03_peak_21550_lociStitched	chr3	20562013	20565780	3	3244	4079.66	305.88	475	0	#N/A
2_T1-2-H3K27ac_p03_peak_12687_lociStitched	chr19	29160688	29163785	2	2730	4066.67	294.834	476	0	#N/A
6_T1-2-H3K27ac_p03_peak_19396_lociStitched	chr24	3383446	3396464	6	3609	5270.99	1500.98	477	0	#N/A
1_T1-2-H3K27ac_p03_peak_4611_lociStitched	chr12	34885842	34888009	1	2168	4432.6	682.172	478	0	#N/A
4_T1-2-H3K27ac_p03_peak_22634_lociStitched	chr3	52733372	52749232	4	2502	5447.91	1708.12	479	0	#N/A
3_T1-2-H3K27ac_p03_peak_8912_lociStitched	chr16	27305330	27308216	3	2284	4029.72	291.197	480	0	#N/A
3_T1-2-H3K27ac_p03_peak_31711_lociStitched	chr9	32143241	32151721	3	3990	4984.54	1251.65	481	0	#N/A
4_T1-2-H3K27ac_p03_peak_30297_lociStitched	chr8	25615685	25632568	4	1651	5113.86	1381.03	482	0	#N/A
8_T1-2-H3K27ac_p03_peak_4016_lociStitched	chr12	4956374	4980238	8	4066	6352.6	2629.81	483	0	#N/A
3_T1-2-H3K27ac_p03_peak_22744_lociStitched	chr3	56828436	56832949	3	4098	3952.03	240.543	484	0	#N/A
2_T1-2-H3K27ac_p03_peak_29298_lociStitched	chr7	64871625	64875448	2	1827	4633.09	922.49	485	0	#N/A
5_T1-2-H3K27ac_p03_peak_28893_lociStitched	chr7	46375736	46400586	5	3829	7509.67	3799.57	486	0	#N/A
7_T1-2-H3K27ac_p03_peak_20514_lociStitched	chr25	13454173	13467717	7	4638	5269.97	1573.81	487	0	#N/A
5_T1-2-H3K27ac_p03_peak_10546_lociStitched	chr17	45724897	45740980	5	1688	5846.17	2156.73	488	0	#N/A
8_T1-2-H3K27ac_p03_peak_23969_lociStitched	chr4	42337785	42355869	8	4517	5589.76	1900.63	489	0	#N/A
6_T1-2-H3K27ac_p03_peak_25323_lociStitched	chr5	42956151	42986060	6	1610	7160.21	3475.43	490	0	#N/A
4_T1-2-H3K27ac_p03_peak_13984_lociStitched	chr2	31671321	31688494	4	2829	5426.67	1755.08	491	0	#N/A
15_T1-2-H3K27ac_p03_peak_2225_lociStitched	chr10	31080809	31098726	15	5201	4251.7	589.469	492	0	#N/A
3_T1-2-H3K27ac_p03_peak_15644_lociStitched	chr20	38430001	38436338	3	4179	4432.1	773.114	493	0	#N/A
4_T1-2-H3K27ac_p03_peak_12948_lociStitched	chr19	42878336	42889619	4	2352	5911.16	2253.22	494	0	#N/A
1_T1-2-H3K27ac_p03_peak_13362_lociStitched	chr2	257652	258926	1	1275	4537.99	884.538	495	0	#N/A
11_T1-2-H3K27ac_p03_peak_32256_lociStitched	chrUn_KN149685v1	124455	157659	11	4754	7952.36	4299.92	496	0	#N/A
5_T1-2-H3K27ac_p03_peak_8960_lociStitched	chr16	29181863	29195441	5	3113	4934.25	1283.12	497	0	#N/A
3_T1-2-H3K27ac_p03_peak_25979_lociStitched	chr5	72004947	72014205	3	3050	4804.9	1164.66	498	0	#N/A
6_T1-2-H3K27ac_p03_peak_32352_lociStitched	chrUn_KN149743v1	446	14043	6	4758	5293.31	1654.75	499	0	#N/A
3_T1-2-H3K27ac_p03_peak_28988_lociStitched	chr7	51453131	51461426	3	5724	4066.21	432.17	500	0	#N/A
13_T1-2-H3K27ac_p03_peak_3762_lociStitched	chr11	45054827	45085179	13	5471	6562.1	2928.97	501	0	#N/A
3_T1-2-H3K27ac_p03_peak_7250_lociStitched	chr14_KZ115462v1_alt	104028	116011	3	4042	4833.94	1205.49	502	0	#N/A
5_T1-2-H3K27ac_p03_peak_3039_lociStitched	chr11	8493947	8522555	5	3442	7312.2	3693.29	503	0	#N/A
5_T1-2-H3K27ac_p03_peak_18323_lociStitched	chr23	7101032	7121843	5	3458	5344.26	1733.56	504	0	#N/A
7_T1-2-H3K27ac_p03_peak_7844_lociStitched	chr15	28276695	28292406	7	3709	5398.3	1794.2	505	0	#N/A
9_T1-2-H3K27ac_p03_peak_28339_lociStitched	chr7	23827613	23845825	9	2978	5858.8	2260.11	506	0	#N/A
5_T1-2-H3K27ac_p03_peak_29230_lociStitched	chr7	61661756	61674754	5	3401	5538.45	1943.2	507	0	#N/A
5_T1-2-H3K27ac_p03_peak_29520_lociStitched	chr7_KZ115229v1_alt	53449	68695	5	3311	4485.37	891.891	508	0	#N/A
14_T1-2-H3K27ac_p03_peak_11803_lociStitched	chr18_KZ115556v1_alt	39672	77710	14	4844	8474.87	4891.69	509	0	#N/A
3_T1-2-H3K27ac_p03_peak_20908_lociStitched	chr25	34505843	34520949	3	1936	6353.58	2771.95	510	0	#N/A
6_T1-2-H3K27ac_p03_peak_14055_lociStitched	chr2	32725316	32738835	6	4705	5095.31	1515.48	511	0	#N/A
7_T1-2-H3K27ac_p03_peak_27226_lociStitched	chr6	43150314	43170756	7	3868	4893.81	1316.46	512	0	#N/A
5_T1-2-H3K27ac_p03_peak_23171_lociStitched	chr4	2451029	2484584	5	2349	8023	4452.75	513	0	#N/A
4_T1-2-H3K27ac_p03_peak_11932_lociStitched	chr19	356230	362458	4	4162	4698.4	1131.63	514	0	#N/A
3_T1-2-H3K27ac_p03_peak_14427_lociStitched	chr2	48275233	48289274	3	1633	5541.98	1978.38	515	0	#N/A
6_T1-2-H3K27ac_p03_peak_25970_lociStitched	chr5	71971114	71992008	6	4401	6328.79	2766.37	516	0	#N/A
6_T1-2-H3K27ac_p03_peak_9385_lociStitched	chr16	47256123	47275428	6	3593	5700.77	2140.92	517	0	#N/A
11_T1-2-H3K27ac_p03_peak_15158_lociStitched	chr20	26566591	26603929	11	3460	6918.73	3360.42	518	0	#N/A
4_T1-2-H3K27ac_p03_peak_4010_lociStitched	chr12	4813449	4817798	4	3041	6815.75	3258.27	519	0	#N/A
9_T1-2-H3K27ac_p03_peak_2172_lociStitched	chr10	28632637	28655371	9	5073	4669.56	1118.51	520	0	#N/A
9_T1-2-H3K27ac_p03_peak_11758_lociStitched	chr18_KZ115547v1_alt	235625	269441	9	3711	5315.88	1765.2	521	0	#N/A
9_T1-2-H3K27ac_p03_peak_30505_lociStitched	chr8	34947380	34959378	9	5997	4234.09	683.886	522	0	#N/A
7_T1-2-H3K27ac_p03_peak_29832_lociStitched	chr8	11190335	11200396	7	6079	4034.46	513.111	523	0	#N/A
3_T1-2-H3K27ac_p03_peak_6073_lociStitched	chr13_KZ115401v1_alt	264607	278245	3	3311	5097.88	1579.28	524	0	#N/A
7_T1-2-H3K27ac_p03_peak_10375_lociStitched	chr17	37783065	37790427	7	4234	4378.92	864.299	525	0	#N/A
4_T1-2-H3K27ac_p03_peak_30598_lociStitched	chr8	39632135	39657490	4	2353	5337.23	1828.1	526	0	#N/A
2_T1-2-H3K27ac_p03_peak_5370_lociStitched	chr13	23979831	23986923	2	3003	4017.62	509.206	527	0	#N/A
11_T1-2-H3K27ac_p03_peak_16429_lociStitched	chr21	17215888	17234084	11	4123	3957.63	449.441	528	0	#N/A
3_T1-2-H3K27ac_p03_peak_29904_lociStitched	chr8	13382546	13395452	3	563	4953.32	1453.22	529	0	#N/A
6_T1-2-H3K27ac_p03_peak_18936_lociStitched	chr23	36718860	36728633	6	2240	4762.38	1263.65	530	0	#N/A
2_T1-2-H3K27ac_p03_peak_4350_lociStitched	chr12	22550632	22559604	2	2213	3975.49	479.105	531	0	#N/A
6_T1-2-H3K27ac_p03_peak_11779_lociStitched	chr18_KZ115552v1_alt	153091	174131	6	3967	5647.14	2156.6	532	0	#N/A
6_T1-2-H3K27ac_p03_peak_697_lociStitched	chr1	38205346	38229642	6	3349	6428.72	2942.25	533	0	#N/A
1_T1-2-H3K27ac_p03_peak_15015_lociStitched	chr20	20399927	20403128	1	3202	3764.38	315.939	534	0	#N/A
9_T1-2-H3K27ac_p03_peak_1039_lociStitched	chr1	42068696	42096077	9	2672	6705.61	3258.34	535	0	#N/A
4_T1-2-H3K27ac_p03_peak_601_lociStitched	chr1	36768172	36779193	4	1847	5486.25	2042.19	536	0	#N/A
6_T1-2-H3K27ac_p03_peak_24758_lociStitched	chr5	19908528	19929810	6	3077	5986.63	2551.71	537	0	#N/A
8_T1-2-H3K27ac_p03_peak_28927_lociStitched	chr7	48840962	48854447	8	6101	4749.42	1321.53	538	0	#N/A
2_T1-2-H3K27ac_p03_peak_18739_lociStitched	chr23	27756763	27762236	2	2088	3779.11	366.144	539	0	#N/A
6_T1-2-H3K27ac_p03_peak_2047_lociStitched	chr10	25283555	25292357	6	3815	4071.81	663.671	540	0	#N/A
3_T1-2-H3K27ac_p03_peak_23496_lociStitched	chr4	17666280	17677550	3	1776	4411.08	1006.41	541	0	#N/A
8_T1-2-H3K27ac_p03_peak_3157_lociStitched	chr11	11686803	11705296	8	3358	4053.67	652.803	542	0	#N/A
13_T1-2-H3K27ac_p03_peak_20237_lociStitched	chr24_KZ115710v1_alt	248053	278140	13	7268	9510.5	6113.68	543	0	#N/A
4_T1-2-H3K27ac_p03_peak_15428_lociStitched	chr20	33133552	33144657	4	4017	4155.49	770.687	544	0	#N/A
7_T1-2-H3K27ac_p03_peak_21465_lociStitched	chr3	17035382	17057080	7	2890	5320.35	1937.63	545	0	#N/A
5_T1-2-H3K27ac_p03_peak_19656_lociStitched	chr24	16151671	16163907	5	4174	4247.12	872.427	546	0	#N/A
5_T1-2-H3K27ac_p03_peak_5257_lociStitched	chr13	16028986	16055944	5	2812	6211.12	2846.76	547	0	#N/A
4_T1-2-H3K27ac_p03_peak_2335_lociStitched	chr10	36656129	36665323	4	776	4050.88	687.711	548	0	#N/A
2_T1-2-H3K27ac_p03_peak_1129_lociStitched	chr1	44052814	44055835	2	2052	3859.03	504.507	549	0	#N/A
4_T1-2-H3K27ac_p03_peak_21919_lociStitched	chr3	29436094	29451128	4	2320	4815.39	1461.3	550	0	#N/A
3_T1-2-H3K27ac_p03_peak_26835_lociStitched	chr6	28280945	28302133	3	2610	4642.29	1294.59	551	0	#N/A
11_T1-2-H3K27ac_p03_peak_15101_lociStitched	chr20	24447183	24485466	11	4533	7587.69	4241.76	552	0	#N/A
6_T1-2-H3K27ac_p03_peak_23646_lociStitched	chr4	23826913	23848539	6	2196	4695	1349.46	553	0	#N/A
4_T1-2-H3K27ac_p03_peak_1298_lociStitched	chr1	47138122	47158322	4	1896	4730.84	1389.76	554	0	#N/A
5_T1-2-H3K27ac_p03_peak_20609_lociStitched	chr25	17027427	17042980	5	3037	5821.49	2482.26	555	0	#N/A
4_T1-2-H3K27ac_p03_peak_18961_lociStitched	chr23	37741072	37757051	4	3151	4980.65	1644.24	556	0	#N/A
6_T1-2-H3K27ac_p03_peak_31466_lociStitched	chr9	19680010	19689756	6	4260	4121.58	785.528	557	0	#N/A
6_T1-2-H3K27ac_p03_peak_27002_lociStitched	chr6	36856250	36865147	6	6202	4360.42	1036.5	558	0	#N/A
6_T1-2-H3K27ac_p03_peak_9427_lociStitched	chr16	48923541	48944327	6	2000	6612.03	3290.42	559	0	#N/A
5_T1-2-H3K27ac_p03_peak_21526_lociStitched	chr3	19282571	19305559	5	2696	5112.53	1793.06	560	0	#N/A
7_T1-2-H3K27ac_p03_peak_2521_lociStitched	chr10	43724723	43743925	7	2624	5837.41	2525.06	561	0	#N/A
4_T1-2-H3K27ac_p03_peak_17835_lociStitched	chr22	20707309	20717687	4	3551	4697.08	1390.65	562	0	#N/A
1_T1-2-H3K27ac_p03_peak_270_lociStitched	chr1	16137337	16141825	1	4489	3616.43	311.467	563	0	#N/A
2_T1-2-H3K27ac_p03_peak_12322_lociStitched	chr19	15879874	15882909	2	2614	3859	559.351	564	0	#N/A
4_T1-2-H3K27ac_p03_peak_28165_lociStitched	chr7	18603087	18630820	4	2318	6400.78	3103.32	565	0	#N/A
6_T1-2-H3K27ac_p03_peak_8774_lociStitched	chr16	23055787	23072176	6	2482	3479.38	185.196	566	0	#N/A
2_T1-2-H3K27ac_p03_peak_663_lociStitched	chr1	37803987	37811343	2	1899	4693.86	1409.41	567	0	#N/A
5_T1-2-H3K27ac_p03_peak_10178_lociStitched	chr17	27134801	27149137	5	3763	4237.72	961.946	568	0	#N/A
11_T1-2-H3K27ac_p03_peak_11695_lociStitched	chr18_KZ114960v1_alt	47436	66930	11	4210	4458.28	1183.29	569	0	#N/A
12_T1-2-H3K27ac_p03_peak_28323_lociStitched	chr7	23068744	23097941	12	5376	6026.26	2753.28	570	0	#N/A
6_T1-2-H3K27ac_p03_peak_4891_lociStitched	chr12_KZ115382v1_alt	325600	344745	6	4524	5362.51	2090.63	571	0	#N/A
4_T1-2-H3K27ac_p03_peak_11091_lociStitched	chr18	17601927	17616009	4	2502	4652.69	1381.44	572	0	#N/A
8_T1-2-H3K27ac_p03_peak_8744_lociStitched	chr16	22231336	22261921	8	3122	6404.5	3138.02	573	0	#N/A
6_T1-2-H3K27ac_p03_peak_629_lociStitched	chr1	37272241	37300372	6	1889	6788.01	3524.81	574	0	#N/A
5_T1-2-H3K27ac_p03_peak_8469_lociStitched	chr16	12487580	12510885	5	2549	5919.47	2663.76	575	0	#N/A
10_T1-2-H3K27ac_p03_peak_17764_lociStitched	chr22	17633815	17648338	10	5195	5010.44	1758.74	576	0	#N/A
3_T1-2-H3K27ac_p03_peak_30707_lociStitched	chr8	44428304	44433522	3	3754	3793.49	546.325	577	0	#N/A
10_T1-2-H3K27ac_p03_peak_16069_lociStitched	chr21	824110	842056	10	3380	4149.12	929.603	578	0	#N/A
3_T1-2-H3K27ac_p03_peak_2997_lociStitched	chr11	6314127	6319151	3	3969	3961.42	746.064	579	0	#N/A
7_T1-2-H3K27ac_p03_peak_1196_lociStitched	chr1	45134677	45153718	7	2954	4941.14	1732.73	580	0	#N/A
3_T1-2-H3K27ac_p03_peak_13539_lociStitched	chr2	8244041	8257705	3	4643	4459.93	1254.36	581	0	#N/A
6_T1-2-H3K27ac_p03_peak_26899_lociStitched	chr6	30907331	30918333	6	3649	3901.31	696.427	582	0	#N/A
7_T1-2-H3K27ac_p03_peak_14209_lociStitched	chr2	37652952	37670841	7	2587	5856.86	2654.73	583	0	#N/A
3_T1-2-H3K27ac_p03_peak_4427_lociStitched	chr12	26866385	26880223	3	2219	4162.47	963.125	584	0	#N/A
3_T1-2-H3K27ac_p03_peak_6813_lociStitched	chr14	36888912	36893620	3	2524	3354.45	156.306	585	0	#N/A
2_T1-2-H3K27ac_p03_peak_10165_lociStitched	chr17	26746344	26756692	2	782	4639.01	1445.62	586	0	#N/A
7_T1-2-H3K27ac_p03_peak_20105_lociStitched	chr24	38201394	38221602	7	2496	7379.96	4187.1	587	0	#N/A
5_T1-2-H3K27ac_p03_peak_20774_lociStitched	chr25	25536010	25554918	5	1284	4570.06	1387.85	588	0	#N/A
7_T1-2-H3K27ac_p03_peak_11953_lociStitched	chr19	909515	928678	7	2633	5710.57	2529.52	589	0	#N/A
5_T1-2-H3K27ac_p03_peak_31165_lociStitched	chr9	5253735	5274476	5	1896	6278.3	3098.71	590	0	#N/A
4_T1-2-H3K27ac_p03_peak_15011_lociStitched	chr20	20349608	20359106	4	2925	4617.93	1438.95	591	0	#N/A
6_T1-2-H3K27ac_p03_peak_9758_lociStitched	chr17	6252767	6275211	6	3271	8326.72	5148.65	592	0	#N/A
3_T1-2-H3K27ac_p03_peak_1390_lociStitched	chr1	52551003	52554747	3	1976	3612.21	437.299	593	0	#N/A
5_T1-2-H3K27ac_p03_peak_536_lociStitched	chr1	35328677	35341063	5	2783	4179.04	1008.22	594	0	#N/A
3_T1-2-H3K27ac_p03_peak_11012_lociStitched	chr18	13229571	13242805	3	2757	4937.61	1769.39	595	0	#N/A
5_T1-2-H3K27ac_p03_peak_800_lociStitched	chr1	38889344	38915641	5	1788	7781.28	4625.64	596	0	#N/A
5_T1-2-H3K27ac_p03_peak_15367_lociStitched	chr20	32172166	32180849	5	4234	3883.04	727.635	597	0	#N/A
2_T1-2-H3K27ac_p03_peak_12288_lociStitched	chr19	14349257	14359031	2	643	4971.06	1819.92	598	0	#N/A
10_T1-2-H3K27ac_p03_peak_1133_lociStitched	chr1	44132416	44153300	10	3622	5582.29	2453.87	599	0	#N/A
2_T1-2-H3K27ac_p03_peak_31254_lociStitched	chr9	9411120	9420976	2	4239	3515.64	397.197	600	0	#N/A
2_T1-2-H3K27ac_p03_peak_62_lociStitched	chr1	2004074	2019388	2	3052	4987.77	1871.37	601	0	#N/A
1_T1-2-H3K27ac_p03_peak_30436_lociStitched	chr8	32916667	32921139	1	4473	3404.98	297.388	602	0	#N/A
6_T1-2-H3K27ac_p03_peak_7166_lociStitched	chr14_KZ115448v1_alt	9784	34461	6	4943	4459.13	1352.3	603	0	#N/A
6_T1-2-H3K27ac_p03_peak_26050_lociStitched	chr5_KZ115106v1_alt	188337	206276	6	2131	3361.77	263.703	604	0	#N/A
11_T1-2-H3K27ac_p03_peak_609_lociStitched	chr1	36834510	36854197	11	3212	5030.03	1935.23	605	0	#N/A
5_T1-2-H3K27ac_p03_peak_16951_lociStitched	chr21	41571441	41585646	5	2482	5387.96	2295.53	606	0	#N/A
2_T1-2-H3K27ac_p03_peak_9076_lociStitched	chr16	33945892	33955292	2	2819	5077.88	1986.22	607	0	#N/A
13_T1-2-H3K27ac_p03_peak_31417_lociStitched	chr9	18079223	18093298	13	4023	3839.66	755.827	608	0	#N/A
6_T1-2-H3K27ac_p03_peak_12745_lociStitched	chr19	31367824	31386931	6	3535	4627.72	1545.76	609	0	#N/A
1_T1-2-H3K27ac_p03_peak_6954_lociStitched	chr14	45637917	45640511	1	2595	3408.52	331.513	610	0	#N/A
10_T1-2-H3K27ac_p03_peak_5491_lociStitched	chr13	28086025	28108392	10	3465	5435.18	2361.96	611	0	#N/A
4_T1-2-H3K27ac_p03_peak_28067_lociStitched	chr7	11539794	11556028	4	3948	5399.43	2329.58	612	0	#N/A
4_T1-2-H3K27ac_p03_peak_32319_lociStitched	chrUn_KN149696v2	154548	168862	4	1579	5064.29	1995.37	613	0	#N/A
4_T1-2-H3K27ac_p03_peak_27175_lociStitched	chr6	42374635	42381360	4	3685	3620.74	561.538	614	0	#N/A
3_T1-2-H3K27ac_p03_peak_12796_lociStitched	chr19	34030290	34049603	3	3179	6195.61	3136.43	615	0	#N/A
10_T1-2-H3K27ac_p03_peak_12486_lociStitched	chr19	22591165	22603408	10	5756	3638.62	583.991	616	0	#N/A
2_T1-2-H3K27ac_p03_peak_12179_lociStitched	chr19	10910068	10914261	2	2468	3213.52	165.624	617	0	#N/A
3_T1-2-H3K27ac_p03_peak_6235_lociStitched	chr14	4115847	4123612	3	1127	3707.01	666.237	618	0	#N/A
7_T1-2-H3K27ac_p03_peak_32204_lociStitched	chr9_KZ115296v1_alt	249013	277205	7	2937	4753.17	1725.35	619	0	#N/A
4_T1-2-H3K27ac_p03_peak_27627_lociStitched	chr6_KZ114879v1_alt	112328	133697	4	2656	4269.53	1250.09	620	0	#N/A
4_T1-2-H3K27ac_p03_peak_7253_lociStitched	chr14_KZ115462v1_alt	139008	158978	4	3439	5373.93	2358.46	621	0	#N/A
5_T1-2-H3K27ac_p03_peak_3284_lociStitched	chr11	18615235	18625036	5	3442	4569.23	1559.34	622	0	#N/A
T1-2-H3K27ac_p03_peak_21597	chr3	20981348	20984786	1	3439	3235.5	233.784	623	0	#N/A
6_T1-2-H3K27ac_p03_peak_13082_lociStitched	chr19_KZ115593v1_alt	49785	65111	6	3172	3702.76	704.996	624	0	#N/A
7_T1-2-H3K27ac_p03_peak_5528_lociStitched	chr13	29240897	29248044	7	3586	3534.19	538.169	625	0	#N/A
5_T1-2-H3K27ac_p03_peak_23772_lociStitched	chr4	26825088	26832020	5	3719	3826.46	833.226	626	0	#N/A
5_T1-2-H3K27ac_p03_peak_5392_lociStitched	chr13	24520640	24548087	5	1865	5514.1	2527.87	627	0	#N/A
13_T1-2-H3K27ac_p03_peak_4464_lociStitched	chr12	28404994	28436861	13	4255	7227.44	4241.5	628	0	#N/A
4_T1-2-H3K27ac_p03_peak_22932_lociStitched	chr3_KZ115060v1_alt	50954	64139	4	3166	3885.62	901.854	629	0	#N/A
8_T1-2-H3K27ac_p03_peak_29105_lociStitched	chr7	56250419	56275884	8	2451	6893.38	3913.97	630	0	#N/A
3_T1-2-H3K27ac_p03_peak_7414_lociStitched	chr15	6807487	6819053	3	1929	4120.97	1141.56	631	0	#N/A
5_T1-2-H3K27ac_p03_peak_26698_lociStitched	chr6	19996925	20005407	5	5415	3648.11	688.738	632	0	#N/A
2_T1-2-H3K27ac_p03_peak_6246_lociStitched	chr14	4427266	4436117	2	1295	4152	1197.54	633	0	#N/A
1_T1-2-H3K27ac_p03_peak_30821_lociStitched	chr8	52476011	52477607	1	1597	3153.54	202.213	634	0	#N/A
6_T1-2-H3K27ac_p03_peak_18421_lociStitched	chr23	14449502	14457692	6	3862	4087.63	1138.41	635	0	#N/A
10_T1-2-H3K27ac_p03_peak_665_lociStitched	chr1	37838944	37873333	10	2795	9089.01	6141.88	636	0	#N/A
4_T1-2-H3K27ac_p03_peak_15500_lociStitched	chr20	35595932	35601810	4	4039	3147.67	221.601	637	0	#N/A
2_T1-2-H3K27ac_p03_peak_31892_lociStitched	chr9	40011407	40020238	2	3721	3640.14	715.311	638	0	#N/A
14_T1-2-H3K27ac_p03_peak_15218_lociStitched	chr20	28028926	28052928	14	4523	5491.66	2568.21	639	0	#N/A
3_T1-2-H3K27ac_p03_peak_17195_lociStitched	chr22	754044	760250	3	1842	3772.01	852.084	640	0	#N/A
7_T1-2-H3K27ac_p03_peak_3146_lociStitched	chr11	11122316	11142625	7	3769	4890.41	1972	641	0	#N/A
10_T1-2-H3K27ac_p03_peak_10042_lociStitched	chr17	22162150	22208285	10	3806	9499.2	6583.46	642	0	#N/A
1_T1-2-H3K27ac_p03_peak_32347_lociStitched	chrUn_KN149723v1	49	2109	1	2061	3188.06	273.362	643	0	#N/A
7_T1-2-H3K27ac_p03_peak_18439_lociStitched	chr23	14799696	14823112	7	3118	4083.75	1177.82	644	0	#N/A
4_T1-2-H3K27ac_p03_peak_17019_lociStitched	chr21	45088187	45095741	4	2782	4050.45	1155.01	645	0	#N/A
4_T1-2-H3K27ac_p03_peak_25064_lociStitched	chr5	31099852	31108291	4	2496	3948.61	1053.19	646	0	#N/A
2_T1-2-H3K27ac_p03_peak_29927_lociStitched	chr8	13699926	13702482	2	2122	3492.01	600.149	647	0	#N/A
4_T1-2-H3K27ac_p03_peak_20256_lociStitched	chr24_KZ115714v1_alt	152765	169916	4	2531	3857.26	965.601	648	0	#N/A
3_T1-2-H3K27ac_p03_peak_18159_lociStitched	chr22_KZ115652v1_alt	111559	121808	3	4409	3694.76	808.646	649	0	#N/A
4_T1-2-H3K27ac_p03_peak_1938_lociStitched	chr10	20548795	20554749	4	2988	3675.4	791.287	650	0	#N/A
8_T1-2-H3K27ac_p03_peak_19220_lociStitched	chr23_KZ115681v1_alt	216139	228547	8	3469	3041.2	163.786	651	0	#N/A
8_T1-2-H3K27ac_p03_peak_4771_lociStitched	chr12	48179442	48195629	8	3398	4856.1	2003.95	652	0	#N/A
6_T1-2-H3K27ac_p03_peak_9151_lociStitched	chr16	36211953	36226154	6	2635	4606.8	1756.66	653	0	#N/A
3_T1-2-H3K27ac_p03_peak_22837_lociStitched	chr3	61354825	61377123	3	1174	4256.69	1407	654	0	#N/A
4_T1-2-H3K27ac_p03_peak_27832_lociStitched	chr6_KZ115198v1_alt	57369	72800	4	2996	3873.18	1024.62	655	0	#N/A
3_T1-2-H3K27ac_p03_peak_1189_lociStitched	chr1	45000181	45006140	3	1064	3456.22	615.565	656	0	#N/A
4_T1-2-H3K27ac_p03_peak_15561_lociStitched	chr20	36685760	36704760	4	1924	4886.8	2057.7	657	0	#N/A
4_T1-2-H3K27ac_p03_peak_17826_lociStitched	chr22	20339721	20357522	4	3211	4076.43	1251.41	658	0	#N/A
5_T1-2-H3K27ac_p03_peak_18860_lociStitched	chr23	33370273	33398969	5	1712	5064.84	2244.03	659	0	#N/A
6_T1-2-H3K27ac_p03_peak_6530_lociStitched	chr14	26250287	26261134	6	3480	3519.85	700.716	660	0	#N/A
3_T1-2-H3K27ac_p03_peak_28554_lociStitched	chr7	31852971	31869032	3	1672	4126.07	1325.03	661	0	#N/A
4_T1-2-H3K27ac_p03_peak_13240_lociStitched	chr1_KZ115018v1_alt	130144	140290	4	2392	3247.73	448.453	662	0	#N/A
T1-2-H3K27ac_p03_peak_30280	chr8	25357779	25361433	1	3655	3042.32	245.914	663	0	#N/A
4_T1-2-H3K27ac_p03_peak_16872_lociStitched	chr21	37000390	37015390	4	3902	4023	1228.5	664	0	#N/A
8_T1-2-H3K27ac_p03_peak_329_lociStitched	chr1	22130438	22153662	8	2086	4712.15	1920.62	665	0	#N/A
7_T1-2-H3K27ac_p03_peak_27474_lociStitched	chr6	55225679	55238565	7	4496	4444.38	1658.43	666	0	#N/A
6_T1-2-H3K27ac_p03_peak_8254_lociStitched	chr15_KZ115483v1_alt	255011	269113	6	3161	3729.98	947.654	667	0	#N/A
2_T1-2-H3K27ac_p03_peak_26343_lociStitched	chr6	1180789	1184605	2	3084	2981.44	204.156	668	0	#N/A
7_T1-2-H3K27ac_p03_peak_3892_lociStitched	chr11_KZ115360v1_alt	180506	196508	7	3469	4197.32	1422.58	669	0	#N/A
3_T1-2-H3K27ac_p03_peak_32236_lociStitched	chrUn_KN147642v2	128228	136767	3	1515	4068.83	1294.51	670	0	#N/A
7_T1-2-H3K27ac_p03_peak_28460_lociStitched	chr7	27840433	27849828	7	2978	3250.67	477.266	671	0	#N/A
3_T1-2-H3K27ac_p03_peak_3035_lociStitched	chr11	8449760	8464842	3	3330	6716.01	3949.98	672	0	#N/A
4_T1-2-H3K27ac_p03_peak_18996_lociStitched	chr23	39460148	39477094	4	1324	5842.98	3077.39	673	0	#N/A
2_T1-2-H3K27ac_p03_peak_2077_lociStitched	chr10	25857170	25864402	2	2843	3387.47	625.568	674	0	#N/A
5_T1-2-H3K27ac_p03_peak_25640_lociStitched	chr5	55476047	55489525	5	3649	3407.24	649.64	675	0	#N/A
6_T1-2-H3K27ac_p03_peak_32734_lociStitched	chrUn_KN150699v1	18348	25969	6	4253	3716.76	964.057	676	0	#N/A
3_T1-2-H3K27ac_p03_peak_29796_lociStitched	chr8	9661226	9674091	3	2855	4026.74	1276.21	677	0	#N/A
6_T1-2-H3K27ac_p03_peak_15191_lociStitched	chr20	26973586	26991196	6	2249	4705.39	1958.23	678	0	#N/A
1_T1-2-H3K27ac_p03_peak_5038_lociStitched	chr13	4667401	4668388	1	988	2940.37	197.203	679	0	#N/A
5_T1-2-H3K27ac_p03_peak_8599_lociStitched	chr16	17915069	17921858	5	3762	3270.94	528.863	680	0	#N/A
2_T1-2-H3K27ac_p03_peak_22603_lociStitched	chr3	50949924	50959538	2	2176	3468.73	730.664	681	0	#N/A
4_T1-2-H3K27ac_p03_peak_12547_lociStitched	chr19	24538848	24543807	4	3406	3131.11	395.232	682	0	#N/A
5_T1-2-H3K27ac_p03_peak_8438_lociStitched	chr16	11073625	11083856	5	2786	4215.17	1481.45	683	0	#N/A
4_T1-2-H3K27ac_p03_peak_30151_lociStitched	chr8	21270540	21286822	4	2537	3464.81	734.318	684	0	#N/A
5_T1-2-H3K27ac_p03_peak_9141_lociStitched	chr16	36098714	36112807	5	2290	3913.63	1192.27	685	0	#N/A
7_T1-2-H3K27ac_p03_peak_29496_lociStitched	chr7_KZ115223v1_alt	224673	236505	7	3582	4196.81	1480.18	686	0	#N/A
2_T1-2-H3K27ac_p03_peak_29829_lociStitched	chr8	11167404	11173105	2	611	3202.25	485.725	687	0	#N/A
8_T1-2-H3K27ac_p03_peak_26690_lociStitched	chr6	19969898	19979098	8	3294	3198.84	483.92	688	0	#N/A
5_T1-2-H3K27ac_p03_peak_5708_lociStitched	chr13	35831967	35842431	5	2835	3686.47	974.198	689	0	#N/A
4_T1-2-H3K27ac_p03_peak_12111_lociStitched	chr19	7864300	7873428	4	3416	3437.6	726.589	690	0	#N/A
2_T1-2-H3K27ac_p03_peak_5647_lociStitched	chr13	33651220	33659685	2	544	3226.01	523.984	691	0	#N/A
6_T1-2-H3K27ac_p03_peak_27747_lociStitched	chr6_KZ115178v1_alt	110700	134843	6	3127	3944.97	1243.36	692	0	#N/A
5_T1-2-H3K27ac_p03_peak_12324_lociStitched	chr19	15902701	15914180	5	3608	3875.31	1175.45	693	0	#N/A
5_T1-2-H3K27ac_p03_peak_21799_lociStitched	chr3	26605818	26615849	5	3401	3236	539.668	694	0	#N/A
6_T1-2-H3K27ac_p03_peak_18122_lociStitched	chr22_KZ115640v1_alt	402946	420749	6	3565	3989.65	1294.28	695	0	#N/A
5_T1-2-H3K27ac_p03_peak_3659_lociStitched	chr11	40632832	40642705	5	2248	3644.12	951.757	696	0	#N/A
4_T1-2-H3K27ac_p03_peak_18817_lociStitched	chr23	31815476	31822946	4	3799	3407.07	722.349	697	0	#N/A
3_T1-2-H3K27ac_p03_peak_8446_lociStitched	chr16	11176923	11184194	3	2817	3349.75	668.932	698	0	#N/A
5_T1-2-H3K27ac_p03_peak_15584_lociStitched	chr20	37533066	37544598	5	1860	4827.3	2147.26	699	0	#N/A
5_T1-2-H3K27ac_p03_peak_24499_lociStitched	chr4_KZ115087v1_alt	144055	164172	5	2750	3747.8	1068.21	700	0	#N/A
5_T1-2-H3K27ac_p03_peak_30390_lociStitched	chr8	30957564	30973977	5	2606	4086.84	1421.37	701	0	#N/A
3_T1-2-H3K27ac_p03_peak_16082_lociStitched	chr21	1055039	1061564	3	2963	3483.05	820.845	702	0	#N/A
2_T1-2-H3K27ac_p03_peak_32064_lociStitched	chr9	55329598	55335034	2	3428	3205.61	553.928	703	0	#N/A
1_T1-2-H3K27ac_p03_peak_82_lociStitched	chr1	3646284	3648954	1	2671	2832.6	184.764	704	0	#N/A
4_T1-2-H3K27ac_p03_peak_7758_lociStitched	chr15	23963539	23969850	4	3059	3158.02	516.871	705	0	#N/A
4_T1-2-H3K27ac_p03_peak_28147_lociStitched	chr7	17817914	17835640	4	3175	5043.05	2408.96	706	0	#N/A
6_T1-2-H3K27ac_p03_peak_10667_lociStitched	chr17_KZ114955v1_alt	22305	40757	6	3155	3548.32	922.6	707	0	#N/A
12_T1-2-H3K27ac_p03_peak_28052_lociStitched	chr7	11350605	11369382	12	3932	4859.49	2238.22	708	0	#N/A
4_T1-2-H3K27ac_p03_peak_8395_lociStitched	chr16	8779760	8798631	4	3667	5221.61	2602.31	709	0	#N/A
2_T1-2-H3K27ac_p03_peak_3231_lociStitched	chr11	15026348	15039354	2	1205	3172.16	555.356	710	0	#N/A
2_T1-2-H3K27ac_p03_peak_30083_lociStitched	chr8	20085857	20090671	2	3139	3238.38	624.857	711	0	#N/A
8_T1-2-H3K27ac_p03_peak_10061_lociStitched	chr17	23127469	23140959	8	3134	3233.55	620.54	712	0	#N/A
6_T1-2-H3K27ac_p03_peak_27796_lociStitched	chr6_KZ115187v1_alt	85980	96596	6	3057	3319.62	709.149	713	0	#N/A
3_T1-2-H3K27ac_p03_peak_17792_lociStitched	chr22	18541686	18551543	3	1005	3724.96	1116.8	714	0	#N/A
6_T1-2-H3K27ac_p03_peak_21892_lociStitched	chr3	28583273	28597965	6	2237	4791.06	2183.23	715	0	#N/A
2_T1-2-H3K27ac_p03_peak_29846_lociStitched	chr8	11485704	11489397	2	2465	3022.35	416.94	716	0	#N/A
6_T1-2-H3K27ac_p03_peak_5599_lociStitched	chr13	31959610	31971418	6	2790	2709.94	120.442	717	0	#N/A
5_T1-2-H3K27ac_p03_peak_25732_lociStitched	chr5	59338812	59358720	5	953	5014.83	2448.68	718	0	#N/A
2_T1-2-H3K27ac_p03_peak_5732_lociStitched	chr13	36403947	36413348	2	2460	4650.67	2086.08	719	0	#N/A
4_T1-2-H3K27ac_p03_peak_28418_lociStitched	chr7	26375834	26384225	4	3259	3284.24	723.304	720	0	#N/A
6_T1-2-H3K27ac_p03_peak_30991_lociStitched	chr8_KZ115269v1_alt	202323	213674	6	2586	2992.12	435.878	721	0	#N/A
3_T1-2-H3K27ac_p03_peak_14531_lociStitched	chr2	55200665	55217728	3	2129	5840.66	3293.16	722	0	#N/A
5_T1-2-H3K27ac_p03_peak_8902_lociStitched	chr16	26921152	26930427	5	3030	3539.34	992.425	723	0	#N/A
3_T1-2-H3K27ac_p03_peak_7444_lociStitched	chr15	8849196	8859300	3	1326	3481.84	939.672	724	0	#N/A
3_T1-2-H3K27ac_p03_peak_1841_lociStitched	chr10	15982996	15989937	3	3472	3143.58	601.785	725	0	#N/A
6_T1-2-H3K27ac_p03_peak_22003_lociStitched	chr3	31849906	31870580	6	2249	5094.07	2553.24	726	0	#N/A
4_T1-2-H3K27ac_p03_peak_30570_lociStitched	chr8	37975596	37981888	4	3836	2946.54	406.463	727	0	#N/A
8_T1-2-H3K27ac_p03_peak_13215_lociStitched	chr1_KZ115014v1_alt	64177	78472	8	3311	3173.49	634.698	728	0	#N/A
2_T1-2-H3K27ac_p03_peak_11745_lociStitched	chr18_KZ115540v1_alt	191733	203039	2	1763	3866.65	1328.45	729	0	#N/A
8_T1-2-H3K27ac_p03_peak_30947_lociStitched	chr8_KZ115258v1_alt	21207	37175	8	3111	3351.68	814.368	730	0	#N/A
6_T1-2-H3K27ac_p03_peak_2298_lociStitched	chr10	35097536	35103065	6	2837	3212.35	692.231	731	0	#N/A
2_T1-2-H3K27ac_p03_peak_30728_lociStitched	chr8	45410864	45413187	2	1570	2897.48	379.346	732	0	#N/A
12_T1-2-H3K27ac_p03_peak_974_lociStitched	chr1	41437057	41450215	12	3477	3630.29	1115.8	733	0	#N/A
7_T1-2-H3K27ac_p03_peak_4385_lociStitched	chr12	25444460	25462609	7	4605	4413.84	1902.02	734	0	#N/A
4_T1-2-H3K27ac_p03_peak_10745_lociStitched	chr17_KZ115527v1_alt	166399	180961	4	2151	3522.55	1016.43	735	0	#N/A
2_T1-2-H3K27ac_p03_peak_19318_lociStitched	chr23_KZ115698v1_alt	108801	115323	2	3380	2827.29	334.579	736	0	#N/A
3_T1-2-H3K27ac_p03_peak_29734_lociStitched	chr8	7811810	7821790	3	3606	3388.21	896.204	737	0	#N/A
6_T1-2-H3K27ac_p03_peak_1793_lociStitched	chr10	14576279	14586265	6	3780	2799.08	307.569	738	0	#N/A
2_T1-2-H3K27ac_p03_peak_30252_lociStitched	chr8	25052887	25063022	2	2748	3969.88	1479.71	739	0	#N/A
4_T1-2-H3K27ac_p03_peak_23323_lociStitched	chr4	10073170	10079316	4	1728	3394.44	908.379	740	0	#N/A
3_T1-2-H3K27ac_p03_peak_2528_lociStitched	chr10	43767668	43781508	3	1454	4365.14	1883.62	741	0	#N/A
3_T1-2-H3K27ac_p03_peak_32378_lociStitched	chrUn_KN149790v1	482	11242	3	1920	3896.2	1416.02	742	0	#N/A
5_T1-2-H3K27ac_p03_peak_13107_lociStitched	chr1_KZ114838v1_alt	36150	58221	5	1247	4400.96	1926.8	743	0	#N/A
10_T1-2-H3K27ac_p03_peak_30400_lociStitched	chr8	31152706	31170782	10	4843	3846.57	1373.78	744	0	#N/A
2_T1-2-H3K27ac_p03_peak_27054_lociStitched	chr6	38873219	38882245	2	467	4188.06	1715.84	745	0	#N/A
T1-2-H3K27ac_p03_peak_25050	chr5	30533172	30535281	1	2110	2894.18	427.072	746	0	#N/A
5_T1-2-H3K27ac_p03_peak_7051_lociStitched	chr14	52449902	52464854	5	3376	4049	1581.92	747	0	#N/A
8_T1-2-H3K27ac_p03_peak_32272_lociStitched	chrUn_KN149686v1	220488	240226	8	2844	5429.92	2966.62	748	0	#N/A
3_T1-2-H3K27ac_p03_peak_597_lociStitched	chr1	36451864	36475909	3	853	6013.65	3553.85	749	0	#N/A
7_T1-2-H3K27ac_p03_peak_23068_lociStitched	chr3_KZ115083v1_alt	154706	170312	7	1670	2598.4	140.454	750	0	#N/A
1_T1-2-H3K27ac_p03_peak_32707_lociStitched	chrUn_KN150626v1	30986	32708	1	1723	2669.1	212.495	751	0	#N/A
1_T1-2-H3K27ac_p03_peak_7114_lociStitched	chr14_KZ115433v1_alt	131968	133772	1	1805	2632.94	176.792	752	0	#N/A
4_T1-2-H3K27ac_p03_peak_26264_lociStitched	chr5_KZ115153v1_alt	10844	18289	4	2896	2999.59	548.697	753	0	#N/A
4_T1-2-H3K27ac_p03_peak_29442_lociStitched	chr7_KZ115209v1_alt	116015	123874	4	2311	3898.06	1449.2	754	0	#N/A
1_T1-2-H3K27ac_p03_peak_6222_lociStitched	chr14	3108888	3110108	1	1221	2574.69	137.494	755	0	#N/A
7_T1-2-H3K27ac_p03_peak_939_lociStitched	chr1	40758792	40781907	7	2585	4914.25	2477.93	756	0	#N/A
4_T1-2-H3K27ac_p03_peak_32073_lociStitched	chr9	56265201	56272771	4	3696	3457.22	1021.95	757	0	#N/A
2_T1-2-H3K27ac_p03_peak_14921_lociStitched	chr20	16427067	16429592	2	2275	2645.44	210.838	758	0	#N/A
3_T1-2-H3K27ac_p03_peak_22073_lociStitched	chr3	33993012	34003892	3	1588	2923.46	495.04	759	0	#N/A
5_T1-2-H3K27ac_p03_peak_13311_lociStitched	chr1_KZ115035v1_alt	134184	155340	5	1208	4863.76	2437.17	760	0	#N/A
7_T1-2-H3K27ac_p03_peak_24165_lociStitched	chr4	62104244	62114226	7	3641	2856.85	433.219	761	0	#N/A
1_T1-2-H3K27ac_p03_peak_20773_lociStitched	chr25	25506173	25509381	1	3209	2834.59	411.266	762	0	#N/A
4_T1-2-H3K27ac_p03_peak_8846_lociStitched	chr16	25502185	25523607	4	2084	5276.24	2855.55	763	0	#N/A
2_T1-2-H3K27ac_p03_peak_10148_lociStitched	chr17	25835771	25847534	2	1459	3785.33	1365.68	764	0	#N/A
3_T1-2-H3K27ac_p03_peak_4553_lociStitched	chr12	33317647	33323753	3	1627	2938.21	519.01	765	0	#N/A
3_T1-2-H3K27ac_p03_peak_28080_lociStitched	chr7	12871490	12876119	3	2395	3402.78	983.663	766	0	#N/A
4_T1-2-H3K27ac_p03_peak_6564_lociStitched	chr14	27894265	27908641	4	2747	3238.91	842.434	767	0	#N/A
5_T1-2-H3K27ac_p03_peak_14691_lociStitched	chr20	4229736	4254921	5	2529	6661.43	4266.34	768	0	#N/A
4_T1-2-H3K27ac_p03_peak_32634_lociStitched	chrUn_KN150477v1	335	4419	4	2242	3697.65	1303.61	769	0	#N/A
3_T1-2-H3K27ac_p03_peak_17334_lociStitched	chr22	2582924	2604137	3	2557	6219.65	3826.83	770	0	#N/A
1_T1-2-H3K27ac_p03_peak_20452_lociStitched	chr25	9019577	9019808	1	232	3449.41	1065.07	771	0	#N/A
5_T1-2-H3K27ac_p03_peak_902_lociStitched	chr1	40485347	40510244	5	784	6256.62	3873.97	772	0	#N/A
1_T1-2-H3K27ac_p03_peak_25094_lociStitched	chr5	31605048	31608435	1	3388	2508.41	128.029	773	0	#N/A
3_T1-2-H3K27ac_p03_peak_14197_lociStitched	chr2	37410225	37418188	3	2062	5542.25	3164.5	774	0	#N/A
4_T1-2-H3K27ac_p03_peak_11902_lociStitched	chr18_KZ115580v1_alt	70043	83438	4	3321	3383.58	1007.3	775	0	#N/A
5_T1-2-H3K27ac_p03_peak_7182_lociStitched	chr14_KZ115452v1_alt	66051	86093	5	2703	3479.29	1104.31	776	0	#N/A
4_T1-2-H3K27ac_p03_peak_30881_lociStitched	chr8	54025206	54031294	4	3055	2919.8	550.964	777	0	#N/A
4_T1-2-H3K27ac_p03_peak_8967_lociStitched	chr16	29487111	29505831	4	1587	3803.9	1435.82	778	0	#N/A
1_T1-2-H3K27ac_p03_peak_8209_lociStitched	chr15_KZ115469v1_alt	205647	208217	1	2571	2593.64	230.015	779	0	#N/A
1_T1-2-H3K27ac_p03_peak_7580_lociStitched	chr15	15383551	15386229	1	2679	2518.93	155.86	780	0	#N/A
3_T1-2-H3K27ac_p03_peak_22993_lociStitched	chr3_KZ115070v1_alt	498537	509158	3	2201	3136.38	776.395	781	0	#N/A
5_T1-2-H3K27ac_p03_peak_10720_lociStitched	chr17_KZ115525v1_alt	150039	165719	5	3134	3015.26	656.992	782	0	#N/A
4_T1-2-H3K27ac_p03_peak_10765_lociStitched	chr17_KZ115530v1_alt	247610	265051	4	1741	3460.29	1102.27	783	0	#N/A
3_T1-2-H3K27ac_p03_peak_22228_lociStitched	chr3	36335995	36343032	3	1911	3297.54	942.254	784	0	#N/A
9_T1-2-H3K27ac_p03_peak_4493_lociStitched	chr12	30000701	30025920	9	3466	5437.22	3084.28	785	0	#N/A
6_T1-2-H3K27ac_p03_peak_27190_lociStitched	chr6	42926419	42943704	6	1571	3681.7	1329.22	786	0	#N/A
3_T1-2-H3K27ac_p03_peak_31267_lociStitched	chr9	9850692	9865470	3	2437	3565.93	1229.53	787	0	#N/A
4_T1-2-H3K27ac_p03_peak_20026_lociStitched	chr24	35632386	35648802	4	3370	4619.46	2291.67	788	0	#N/A
5_T1-2-H3K27ac_p03_peak_7294_lociStitched	chr15	830654	851116	5	2181	4401.38	2076.89	789	0	#N/A
2_T1-2-H3K27ac_p03_peak_22432_lociStitched	chr3	41719135	41727531	2	1859	3381.91	1061.25	790	0	#N/A
4_T1-2-H3K27ac_p03_peak_27764_lociStitched	chr6_KZ115183v1_alt	95187	106899	4	2084	3041.61	727.315	791	0	#N/A
10_T1-2-H3K27ac_p03_peak_30999_lociStitched	chr8_KZ115269v1_alt	386094	404172	10	4610	3707.8	1393.81	792	0	#N/A
2_T1-2-H3K27ac_p03_peak_5061_lociStitched	chr13	6312899	6317471	2	3644	2715.31	401.422	793	0	#N/A
5_T1-2-H3K27ac_p03_peak_19502_lociStitched	chr24	10513503	10544003	5	2556	6121.35	3812.5	794	0	#N/A
4_T1-2-H3K27ac_p03_peak_18486_lociStitched	chr23	17488322	17505334	4	1668	4096.49	1789.66	795	0	#N/A
3_T1-2-H3K27ac_p03_peak_17479_lociStitched	chr22	6863950	6872280	3	1711	2927.99	623.917	796	0	#N/A
5_T1-2-H3K27ac_p03_peak_29916_lociStitched	chr8	13523828	13543958	5	1425	4700.35	2401.51	797	0	#N/A
2_T1-2-H3K27ac_p03_peak_19985_lociStitched	chr24	32413350	32419405	2	1917	3209.15	910.672	798	0	#N/A
5_T1-2-H3K27ac_p03_peak_9649_lociStitched	chr16_KZ115502v1_alt	117750	124332	5	2205	2986.25	687.819	799	0	#N/A
7_T1-2-H3K27ac_p03_peak_9106_lociStitched	chr16	35514882	35522569	7	3849	2846.5	548.083	800	0	#N/A
5_T1-2-H3K27ac_p03_peak_13290_lociStitched	chr1_KZ115033v1_alt	60003	69131	5	3723	3018.63	722.938	801	0	#N/A
7_T1-2-H3K27ac_p03_peak_25442_lociStitched	chr5	51030759	51045303	7	3335	3750.9	1457.31	802	0	#N/A
2_T1-2-H3K27ac_p03_peak_18130_lociStitched	chr22_KZ115641v1_alt	218009	223726	2	3646	2759.6	467.651	803	0	#N/A
8_T1-2-H3K27ac_p03_peak_4538_lociStitched	chr12	31955153	31970904	8	2469	4016.51	1724.73	804	0	#N/A
4_T1-2-H3K27ac_p03_peak_2039_lociStitched	chr10	24885957	24904479	4	1961	3572.89	1285.43	805	0	#N/A
2_T1-2-H3K27ac_p03_peak_32067_lociStitched	chr9	55716206	55718974	2	2560	2482.62	206.493	806	0	#N/A
2_T1-2-H3K27ac_p03_peak_10316_lociStitched	chr17	34802859	34805357	2	2168	2846.22	571.293	807	0	#N/A
2_T1-2-H3K27ac_p03_peak_15670_lociStitched	chr20	39309571	39316109	2	2460	2800.23	527.617	808	0	#N/A
6_T1-2-H3K27ac_p03_peak_26247_lociStitched	chr5_KZ115147v1_alt	165121	178110	6	3106	3260.24	989.762	809	0	#N/A
5_T1-2-H3K27ac_p03_peak_24194_lociStitched	chr4	62736810	62742387	5	3126	3296.01	1027.84	810	0	#N/A
6_T1-2-H3K27ac_p03_peak_13062_lociStitched	chr19_KZ115589v1_alt	321894	342637	6	1881	3820.86	1559.87	811	0	#N/A
7_T1-2-H3K27ac_p03_peak_15420_lociStitched	chr20	33086851	33097748	7	3481	3810.68	1551.73	812	0	#N/A
6_T1-2-H3K27ac_p03_peak_843_lociStitched	chr1	39361816	39379023	6	1499	5303.2	3045.64	813	0	#N/A
3_T1-2-H3K27ac_p03_peak_18168_lociStitched	chr22_KZ115654v1_alt	245851	255358	3	2903	3259	1003.94	814	0	#N/A
7_T1-2-H3K27ac_p03_peak_31614_lociStitched	chr9	26857822	26875071	7	3204	3722.33	1469.61	815	0	#N/A
2_T1-2-H3K27ac_p03_peak_9817_lociStitched	chr17	10144056	10156416	2	2599	4379.15	2127.16	816	0	#N/A
3_T1-2-H3K27ac_p03_peak_27759_lociStitched	chr6_KZ115182v1_alt	235439	249631	3	3219	3281.19	1030.34	817	0	#N/A
4_T1-2-H3K27ac_p03_peak_30144_lociStitched	chr8	21117717	21124476	4	3539	2473.12	226.427	818	0	#N/A
2_T1-2-H3K27ac_p03_peak_8122_lociStitched	chr15	44144502	44149552	2	1861	3500.66	1256.44	819	0	#N/A
4_T1-2-H3K27ac_p03_peak_4820_lociStitched	chr12_KZ114926v1_alt	423858	437581	4	2437	2991.61	750.648	820	0	#N/A
2_T1-2-H3K27ac_p03_peak_1538_lociStitched	chr10	0	2762	2	1474	2729.96	489.703	821	0	#N/A
3_T1-2-H3K27ac_p03_peak_28155_lociStitched	chr7	17984590	17996905	3	2169	4160.01	1921.14	822	0	#N/A
6_T1-2-H3K27ac_p03_peak_23963_lociStitched	chr4	42101811	42120962	6	2118	4366.43	2131.51	823	0	#N/A
7_T1-2-H3K27ac_p03_peak_835_lociStitched	chr1	39244060	39263574	7	1567	4964.36	2730.01	824	0	#N/A
4_T1-2-H3K27ac_p03_peak_21993_lociStitched	chr3	31748811	31756531	4	3277	2903.49	670.096	825	0	#N/A
4_T1-2-H3K27ac_p03_peak_13786_lociStitched	chr2	23328214	23336645	4	2117	3062.14	828.767	826	0	#N/A
4_T1-2-H3K27ac_p03_peak_11330_lociStitched	chr18	30425735	30432214	4	1947	2906.48	678.351	827	0	#N/A
3_T1-2-H3K27ac_p03_peak_27145_lociStitched	chr6	41093967	41100480	3	746	3029.2	801.099	828	0	#N/A
3_T1-2-H3K27ac_p03_peak_31128_lociStitched	chr9	2495909	2502879	3	1577	2675.09	448.171	829	0	#N/A
1_T1-2-H3K27ac_p03_peak_22796_lociStitched	chr3	59421140	59423441	1	2302	2426.17	209.621	830	0	#N/A
2_T1-2-H3K27ac_p03_peak_24090_lociStitched	chr4	56718145	56728229	2	755	3044.36	827.896	831	0	#N/A
4_T1-2-H3K27ac_p03_peak_24140_lociStitched	chr4	60853701	60874506	4	1251	4046.57	1830.84	832	0	#N/A
3_T1-2-H3K27ac_p03_peak_11009_lociStitched	chr18	13203905	13213727	3	3523	3462.26	1249.36	833	0	#N/A
3_T1-2-H3K27ac_p03_peak_8076_lociStitched	chr15	41641624	41655458	3	1644	4938.74	2726.68	834	0	#N/A
4_T1-2-H3K27ac_p03_peak_10152_lociStitched	chr17	26484156	26501842	4	1933	3333.81	1128.37	835	0	#N/A
8_T1-2-H3K27ac_p03_peak_26346_lociStitched	chr6	1400854	1410544	8	2619	2530.06	324.615	836	0	#N/A
7_T1-2-H3K27ac_p03_peak_21628_lociStitched	chr3	21463089	21478788	7	2991	3899.63	1695.49	837	0	#N/A
3_T1-2-H3K27ac_p03_peak_9035_lociStitched	chr16	31729053	31734439	3	2103	2719.93	518.672	838	0	#N/A
6_T1-2-H3K27ac_p03_peak_7187_lociStitched	chr14_KZ115452v1_alt	118123	126763	6	3462	2880.58	679.968	839	0	#N/A
2_T1-2-H3K27ac_p03_peak_4817_lociStitched	chr12_KZ114926v1_alt	363916	377148	2	1959	2904.42	703.942	840	0	#N/A
6_T1-2-H3K27ac_p03_peak_22258_lociStitched	chr3	37200197	37207913	6	2964	2456	257.714	841	0	#N/A
3_T1-2-H3K27ac_p03_peak_22192_lociStitched	chr3	35845637	35850646	3	2365	2912.23	718.291	842	0	#N/A
1_T1-2-H3K27ac_p03_peak_2990_lociStitched	chr11	6072012	6072933	1	922	2367.34	177.292	843	0	#N/A
7_T1-2-H3K27ac_p03_peak_30891_lociStitched	chr8_KZ114895v1_alt	107468	132343	7	3841	5385.44	3198.93	844	0	#N/A
2_T1-2-H3K27ac_p03_peak_15968_lociStitched	chr20	54151814	54154427	2	2244	2603.33	420.954	845	0	#N/A
3_T1-2-H3K27ac_p03_peak_15083_lociStitched	chr20	23847732	23860397	3	558	3006.67	828.291	846	0	#N/A
4_T1-2-H3K27ac_p03_peak_27600_lociStitched	chr6	60189508	60207244	4	1792	5336.76	3158.78	847	0	#N/A
9_T1-2-H3K27ac_p03_peak_16305_lociStitched	chr21	11586171	11617328	9	2791	5440.01	3262.14	848	0	#N/A
3_T1-2-H3K27ac_p03_peak_18153_lociStitched	chr22_KZ115650v1_alt	122697	135628	3	1883	3504.3	1326.72	849	0	#N/A
3_T1-2-H3K27ac_p03_peak_27893_lociStitched	chr6_KZ115752v1_alt	179961	184022	3	2928	2389.9	213.609	850	0	#N/A
4_T1-2-H3K27ac_p03_peak_26091_lociStitched	chr5_KZ115112v1_alt	49929	69572	4	1657	3378.6	1204.12	851	0	#N/A
5_T1-2-H3K27ac_p03_peak_10183_lociStitched	chr17	27208362	27222016	5	2322	3226.44	1067.74	852	0	#N/A
1_T1-2-H3K27ac_p03_peak_12040_lociStitched	chr19	5674993	5677647	1	2655	2277.4	119.43	853	0	#N/A
4_T1-2-H3K27ac_p03_peak_18427_lociStitched	chr23	14491267	14506264	4	1689	3942.71	1786.14	854	0	#N/A
4_T1-2-H3K27ac_p03_peak_28270_lociStitched	chr7	21666888	21681232	4	1798	2898.92	744.454	855	0	#N/A
4_T1-2-H3K27ac_p03_peak_16922_lociStitched	chr21	39836272	39841064	4	3731	2350.96	200.785	856	0	#N/A
2_T1-2-H3K27ac_p03_peak_15618_lociStitched	chr20	37679468	37682254	2	2324	2649.49	503.987	857	0	#N/A
5_T1-2-H3K27ac_p03_peak_23903_lociStitched	chr4	36064945	36076243	5	2323	2256.21	110.72	858	0	#N/A
8_T1-2-H3K27ac_p03_peak_9665_lociStitched	chr16_KZ115503v1_alt	177950	186268	8	3341	2802.33	658.786	859	0	#N/A
1_T1-2-H3K27ac_p03_peak_19051_lociStitched	chr23	43395696	43396910	1	1215	2222.71	83.0376	860	0	#N/A
4_T1-2-H3K27ac_p03_peak_22641_lociStitched	chr3	52788631	52798847	4	2844	3225.19	1094.13	861	0	#N/A
2_T1-2-H3K27ac_p03_peak_15953_lociStitched	chr20	53947461	53952182	2	510	2684.83	558.966	862	0	#N/A
4_T1-2-H3K27ac_p03_peak_27286_lociStitched	chr6	46700084	46706951	4	2251	2708.34	589.875	863	0	#N/A
4_T1-2-H3K27ac_p03_peak_6313_lociStitched	chr14	9643436	9654041	4	2641	3363.91	1248.21	864	0	#N/A
2_T1-2-H3K27ac_p03_peak_30960_lociStitched	chr8_KZ115262v1_alt	476956	481614	2	1640	2750.55	634.885	865	0	#N/A
6_T1-2-H3K27ac_p03_peak_23442_lociStitched	chr4	16456817	16466662	6	2024	2636.49	521.785	866	0	#N/A
4_T1-2-H3K27ac_p03_peak_24891_lociStitched	chr5	24826632	24834682	4	2846	2583.24	471.73	867	0	#N/A
4_T1-2-H3K27ac_p03_peak_4581_lociStitched	chr12	34051629	34062632	4	2779	2748.55	640.375	868	0	#N/A
2_T1-2-H3K27ac_p03_peak_32645_lociStitched	chrUn_KN150486v1	2822	3965	2	836	2683.54	576.529	869	0	#N/A
10_T1-2-H3K27ac_p03_peak_2057_lociStitched	chr10	25466976	25479196	10	3191	3245.63	1138.9	870	0	#N/A
4_T1-2-H3K27ac_p03_peak_18585_lociStitched	chr23	20778295	20783138	4	2640	2614.74	513.842	871	0	#N/A
6_T1-2-H3K27ac_p03_peak_16412_lociStitched	chr21	16125938	16139333	6	2220	2590.59	490.257	872	0	#N/A
3_T1-2-H3K27ac_p03_peak_30911_lociStitched	chr8_KZ115253v1_alt	77806	91010	3	1549	2710.78	611.345	873	0	#N/A
5_T1-2-H3K27ac_p03_peak_15709_lociStitched	chr20	41088419	41102813	5	2805	3761.15	1662.51	874	0	#N/A
6_T1-2-H3K27ac_p03_peak_703_lociStitched	chr1	38246222	38261474	6	1438	3578.12	1482.49	875	0	#N/A
3_T1-2-H3K27ac_p03_peak_6681_lociStitched	chr14	31518414	31534411	3	2324	3183.4	1091	876	0	#N/A
2_T1-2-H3K27ac_p03_peak_19693_lociStitched	chr24	17252464	17265035	2	338	3387.88	1296.07	877	0	#N/A
3_T1-2-H3K27ac_p03_peak_30199_lociStitched	chr8	23375636	23388335	3	531	3430	1341.01	878	0	#N/A
1_T1-2-H3K27ac_p03_peak_27481_lociStitched	chr6	55252491	55255521	1	3031	2241.59	153.924	879	0	#N/A
4_T1-2-H3K27ac_p03_peak_6127_lociStitched	chr13_KZ115418v1_alt	418841	427244	4	2429	2476.36	390.74	880	0	#N/A
3_T1-2-H3K27ac_p03_peak_19583_lociStitched	chr24	12766548	12771045	3	3336	2664.47	584.16	881	0	#N/A
5_T1-2-H3K27ac_p03_peak_16577_lociStitched	chr21	23502849	23515895	5	1537	4023.39	1945.16	882	0	#N/A
4_T1-2-H3K27ac_p03_peak_31995_lociStitched	chr9	44936618	44944832	4	2538	2289.24	216.85	883	0	#N/A
2_T1-2-H3K27ac_p03_peak_27756_lociStitched	chr6_KZ115182v1_alt	178082	182292	2	3118	2195.09	126.721	884	0	#N/A
4_T1-2-H3K27ac_p03_peak_5907_lociStitched	chr13	45621372	45625395	4	1998	2952.88	891.899	885	0	#N/A
1_T1-2-H3K27ac_p03_peak_29725_lociStitched	chr8	7565216	7566406	1	1191	2583.13	523.124	886	0	#N/A
4_T1-2-H3K27ac_p03_peak_32407_lociStitched	chrUn_KN149865v1	44139	48793	4	3307	2479.19	419.325	887	0	#N/A
7_T1-2-H3K27ac_p03_peak_3404_lociStitched	chr11	24251035	24267679	7	3634	3370.41	1311.55	888	0	#N/A
3_T1-2-H3K27ac_p03_peak_26234_lociStitched	chr5_KZ115140v1_alt	38156	53722	3	2585	3427.63	1369.81	889	0	#N/A
2_T1-2-H3K27ac_p03_peak_22883_lociStitched	chr3_KZ114852v1_alt	223370	233968	2	1144	2842.38	786.372	890	0	#N/A
4_T1-2-H3K27ac_p03_peak_26369_lociStitched	chr6	2178851	2184748	4	3070	2525.1	470.581	891	0	#N/A
3_T1-2-H3K27ac_p03_peak_14714_lociStitched	chr20	4620026	4622109	3	1421	2402.32	348.486	892	0	#N/A
1_T1-2-H3K27ac_p03_peak_3318_lociStitched	chr11	21137946	21140673	1	2728	2272.41	219.524	893	0	#N/A
4_T1-2-H3K27ac_p03_peak_29317_lociStitched	chr7	65299009	65305259	4	3550	2650.62	598.125	894	0	#N/A
3_T1-2-H3K27ac_p03_peak_16781_lociStitched	chr21	31179671	31192267	3	1521	3016.74	964.854	895	0	#N/A
1_T1-2-H3K27ac_p03_peak_8098_lociStitched	chr15	42736549	42738583	1	2035	2310.01	262.183	896	0	#N/A
4_T1-2-H3K27ac_p03_peak_20496_lociStitched	chr25	13107857	13112786	4	2411	2589.2	543.176	897	0	#N/A
4_T1-2-H3K27ac_p03_peak_11109_lociStitched	chr18	18411636	18415622	4	2339	2529.12	483.103	898	0	#N/A
3_T1-2-H3K27ac_p03_peak_28666_lociStitched	chr7	37877289	37885011	3	2699	3125.09	1079.54	899	0	#N/A
1_T1-2-H3K27ac_p03_peak_12035_lociStitched	chr19	5311946	5314286	1	2341	2159.12	116.064	900	0	#N/A
5_T1-2-H3K27ac_p03_peak_13344_lociStitched	chr1_KZ115746v1_alt	60571	80376	5	1106	2699.42	657.526	901	0	#N/A
T1-2-H3K27ac_p03_peak_30169	chr8	22331377	22334070	1	2694	2151.44	112.837	902	0	#N/A
5_T1-2-H3K27ac_p03_peak_22811_lociStitched	chr3	60510563	60532646	5	1519	3968.32	1930.05	903	0	#N/A
2_T1-2-H3K27ac_p03_peak_15294_lociStitched	chr20	29688430	29699614	2	730	3616.91	1579.18	904	0	#N/A
1_T1-2-H3K27ac_p03_peak_23562_lociStitched	chr4	20082510	20084780	1	2271	2521.29	487.369	905	0	#N/A
3_T1-2-H3K27ac_p03_peak_1360_lociStitched	chr1	51140531	51146552	3	2457	3115.87	1086.79	906	0	#N/A
10_T1-2-H3K27ac_p03_peak_1799_lociStitched	chr10	14642388	14661787	10	3392	4031.11	2005.86	907	0	#N/A
3_T1-2-H3K27ac_p03_peak_28362_lociStitched	chr7	24222166	24233279	3	2143	2658.23	634.552	908	0	#N/A
1_T1-2-H3K27ac_p03_peak_23552_lociStitched	chr4	19647107	19649464	1	2358	2234.91	211.423	909	0	#N/A
4_T1-2-H3K27ac_p03_peak_20289_lociStitched	chr25	272918	284377	4	1489	3246.33	1232.99	910	0	#N/A
6_T1-2-H3K27ac_p03_peak_16628_lociStitched	chr21	25649217	25658155	6	3686	2782.4	770.456	911	0	#N/A
3_T1-2-H3K27ac_p03_peak_32053_lociStitched	chr9	54612411	54619354	3	1973	2595.29	584.601	912	0	#N/A
3_T1-2-H3K27ac_p03_peak_17104_lociStitched	chr21_KZ115615v1_alt	115743	129604	3	449	2160.93	151.085	913	0	#N/A
7_T1-2-H3K27ac_p03_peak_28810_lociStitched	chr7	41208900	41216592	7	2861	2951.42	942.27	914	0	#N/A
4_T1-2-H3K27ac_p03_peak_5466_lociStitched	chr13	27075291	27091812	4	625	2550.84	543.541	915	0	#N/A
4_T1-2-H3K27ac_p03_peak_7635_lociStitched	chr15	19076051	19088724	4	1132	2159.48	153.343	916	0	#N/A
5_T1-2-H3K27ac_p03_peak_11519_lociStitched	chr18	41133479	41146422	5	1783	3142.56	1137.69	917	0	#N/A
3_T1-2-H3K27ac_p03_peak_7201_lociStitched	chr14_KZ115453v1_alt	179066	187394	3	2662	3012.24	1007.69	918	0	#N/A
1_T1-2-H3K27ac_p03_peak_31768_lociStitched	chr9	33788326	33790667	1	2342	2333.27	330.315	919	0	#N/A
2_T1-2-H3K27ac_p03_peak_1878_lociStitched	chr10	17533859	17537479	2	3178	2182.86	180.276	920	0	#N/A
1_T1-2-H3K27ac_p03_peak_32308_lociStitched	chrUn_KN149693v1	44369	48337	1	3969	2131.21	130.944	921	0	#N/A
3_T1-2-H3K27ac_p03_peak_30314_lociStitched	chr8	25903376	25908209	3	2429	2699.23	699.335	922	0	#N/A
3_T1-2-H3K27ac_p03_peak_12293_lociStitched	chr19	14461160	14470980	3	2230	3327.02	1328.65	923	0	#N/A
1_T1-2-H3K27ac_p03_peak_10207_lociStitched	chr17	28670291	28673352	1	3062	2192.9	194.68	924	0	#N/A
4_T1-2-H3K27ac_p03_peak_19252_lociStitched	chr23_KZ115687v1_alt	269938	277691	4	2441	2391.03	393.077	925	0	#N/A
2_T1-2-H3K27ac_p03_peak_30722_lociStitched	chr8	45357522	45365922	2	556	2732.52	735.84	926	0	#N/A
2_T1-2-H3K27ac_p03_peak_372_lociStitched	chr1	25222177	25235055	2	1604	3188.59	1193.79	927	0	#N/A
7_T1-2-H3K27ac_p03_peak_18543_lociStitched	chr23	19392531	19417003	7	1861	3895.94	1903.92	928	0	#N/A
2_T1-2-H3K27ac_p03_peak_26145_lociStitched	chr5_KZ115121v1_alt	253292	256303	2	2775	2123.66	132.484	929	0	#N/A
4_T1-2-H3K27ac_p03_peak_11550_lociStitched	chr18	43174708	43186776	4	2250	3869	1878.99	930	0	#N/A
3_T1-2-H3K27ac_p03_peak_2587_lociStitched	chr10_KZ114911v1_alt	63851	74516	3	2463	2889.15	902.259	931	0	#N/A
4_T1-2-H3K27ac_p03_peak_5281_lociStitched	chr13	16813694	16820196	4	2031	2453.85	467.494	932	0	#N/A
3_T1-2-H3K27ac_p03_peak_27541_lociStitched	chr6	58191139	58205193	3	2672	3223.99	1238.16	933	0	#N/A
4_T1-2-H3K27ac_p03_peak_28578_lociStitched	chr7	33716714	33727575	4	1205	3677.53	1692.14	934	0	#N/A
3_T1-2-H3K27ac_p03_peak_2766_lociStitched	chr10_KZ115326v1_alt	108058	120197	3	1968	3176.78	1192.05	935	0	#N/A
4_T1-2-H3K27ac_p03_peak_7301_lociStitched	chr15	872210	896859	4	1002	4557.6	2580.75	936	0	#N/A
7_T1-2-H3K27ac_p03_peak_24284_lociStitched	chr4	69904749	69914979	7	1626	3928.32	1951.88	937	0	#N/A
1_T1-2-H3K27ac_p03_peak_13813_lociStitched	chr2	24059626	24061835	1	2210	2023.66	47.7144	938	0	#N/A
3_T1-2-H3K27ac_p03_peak_27503_lociStitched	chr6	57946074	57953664	3	1387	3161.24	1186.32	939	0	#N/A
4_T1-2-H3K27ac_p03_peak_8051_lociStitched	chr15	40133004	40154073	4	1907	2924.38	952.319	940	0	#N/A
5_T1-2-H3K27ac_p03_peak_21273_lociStitched	chr3	9894892	9900217	5	1849	3150.27	1180.02	941	0	#N/A
5_T1-2-H3K27ac_p03_peak_392_lociStitched	chr1	26087368	26094397	5	2663	2984.51	1014.28	942	0	#N/A
3_T1-2-H3K27ac_p03_peak_17963_lociStitched	chr22	29276029	29285718	3	2859	3083.04	1113.27	943	0	#N/A
2_T1-2-H3K27ac_p03_peak_29462_lociStitched	chr7_KZ115215v1_alt	258042	261278	2	2968	2264.23	297.388	944	0	#N/A
4_T1-2-H3K27ac_p03_peak_6708_lociStitched	chr14	32610758	32628901	4	996	3470.76	1505.87	945	0	#N/A
4_T1-2-H3K27ac_p03_peak_27198_lociStitched	chr6	42964476	42974794	4	818	3119.13	1155.62	946	0	#N/A
5_T1-2-H3K27ac_p03_peak_23279_lociStitched	chr4	8684250	8698412	5	1679	3209.11	1247.67	947	0	#N/A
3_T1-2-H3K27ac_p03_peak_15275_lociStitched	chr20	29497295	29510819	3	829	4096.42	2135.44	948	0	#N/A
3_T1-2-H3K27ac_p03_peak_18116_lociStitched	chr22_KZ115637v1_alt	278714	282906	3	2297	2360.52	400.755	949	0	#N/A
4_T1-2-H3K27ac_p03_peak_374_lociStitched	chr1	25248789	25259242	4	2350	2716.73	759.933	950	0	#N/A
2_T1-2-H3K27ac_p03_peak_28874_lociStitched	chr7	45877454	45887326	2	1401	2816.48	860.838	951	0	#N/A
2_T1-2-H3K27ac_p03_peak_31258_lociStitched	chr9	9663044	9676005	2	547	3632.97	1678.45	952	0	#N/A
3_T1-2-H3K27ac_p03_peak_11631_lociStitched	chr18	48320343	48326722	3	1047	2917.12	965.143	953	0	#N/A
8_T1-2-H3K27ac_p03_peak_26137_lociStitched	chr5_KZ115121v1_alt	102281	117766	8	3014	3061.38	1110.27	954	0	#N/A
7_T1-2-H3K27ac_p03_peak_5715_lociStitched	chr13	35859239	35874459	7	1674	3225.12	1275.44	955	0	#N/A
6_T1-2-H3K27ac_p03_peak_23812_lociStitched	chr4	28676220	28688373	6	3186	3344.51	1396.38	956	0	#N/A
5_T1-2-H3K27ac_p03_peak_26870_lociStitched	chr6	30052503	30070049	5	1792	3503.94	1556.33	957	0	#N/A
6_T1-2-H3K27ac_p03_peak_7259_lociStitched	chr14_KZ115465v1_alt	262548	283926	6	1513	4290.56	2343.03	958	0	#N/A
2_T1-2-H3K27ac_p03_peak_11685_lociStitched	chr18	50794046	50805006	2	1192	4984.61	3039.21	959	0	#N/A
4_T1-2-H3K27ac_p03_peak_10542_lociStitched	chr17	45703536	45706954	4	2199	2238.11	292.923	960	0	#N/A
3_T1-2-H3K27ac_p03_peak_6981_lociStitched	chr14	47144082	47147539	3	1651	2782.19	838.322	961	0	#N/A
3_T1-2-H3K27ac_p03_peak_11841_lociStitched	chr18_KZ115560v1_alt	86395	91410	3	1885	2151.43	209.125	962	0	#N/A
4_T1-2-H3K27ac_p03_peak_15872_lociStitched	chr20	48609836	48613923	4	1304	2054.94	113.21	963	0	#N/A
4_T1-2-H3K27ac_p03_peak_14019_lociStitched	chr2	32146290	32151511	4	2099	2470.58	529.409	964	0	#N/A
7_T1-2-H3K27ac_p03_peak_29852_lociStitched	chr8	11829127	11840999	7	2614	3689.82	1752.31	965	0	#N/A
5_T1-2-H3K27ac_p03_peak_8943_lociStitched	chr16	28298531	28315957	5	1885	3671.66	1735.63	966	0	#N/A
1_T1-2-H3K27ac_p03_peak_27484_lociStitched	chr6	55350611	55352475	1	1865	2263.46	331.233	967	0	#N/A
2_T1-2-H3K27ac_p03_peak_21316_lociStitched	chr3	11620351	11628512	2	573	2969.79	1042.98	968	0	#N/A
3_T1-2-H3K27ac_p03_peak_18303_lociStitched	chr23	5442979	5446401	3	2442	2584.29	662.157	969	0	#N/A
3_T1-2-H3K27ac_p03_peak_25999_lociStitched	chr5_KZ114861v1_alt	233597	256424	3	1333	3382.96	1460.93	970	0	#N/A
6_T1-2-H3K27ac_p03_peak_22958_lociStitched	chr3_KZ115063v1_alt	49653	56363	6	3138	2506.18	586.454	971	0	#N/A
2_T1-2-H3K27ac_p03_peak_23189_lociStitched	chr4	3321345	3328908	2	1792	3301.25	1384.79	972	0	#N/A
3_T1-2-H3K27ac_p03_peak_30587_lociStitched	chr8	39159725	39171250	3	690	2136.74	221.28	973	0	#N/A
3_T1-2-H3K27ac_p03_peak_8071_lociStitched	chr15	41492070	41494927	3	2031	1965.04	49.7118	974	0	#N/A
2_T1-2-H3K27ac_p03_peak_11777_lociStitched	chr18_KZ115552v1_alt	111842	116635	2	2320	2121.38	210.892	975	0	#N/A
3_T1-2-H3K27ac_p03_peak_1737_lociStitched	chr10	11202629	11213088	3	1867	2999.64	1089.83	976	0	#N/A
5_T1-2-H3K27ac_p03_peak_26337_lociStitched	chr6	465117	473631	5	2555	2979.9	1071.91	977	0	#N/A
5_T1-2-H3K27ac_p03_peak_26621_lociStitched	chr6	14012068	14022516	5	2050	3285.9	1380.18	978	0	#N/A
5_T1-2-H3K27ac_p03_peak_15170_lociStitched	chr20	26675591	26681464	5	2691	2250.53	347.682	979	0	#N/A
7_T1-2-H3K27ac_p03_peak_8689_lociStitched	chr16	20072416	20089785	7	2235	4323.14	2424.71	980	0	#N/A
4_T1-2-H3K27ac_p03_peak_7679_lociStitched	chr15	21819346	21827158	4	1819	2267.82	372.632	981	0	#N/A
5_T1-2-H3K27ac_p03_peak_9555_lociStitched	chr16	54557217	54567397	5	1908	3583.36	1688.86	982	0	#N/A
2_T1-2-H3K27ac_p03_peak_30853_lociStitched	chr8	53112109	53116610	2	3854	2044.8	154.384	983	0	#N/A
6_T1-2-H3K27ac_p03_peak_22996_lociStitched	chr3_KZ115071v1_alt	10176	15402	6	2907	2268.08	377.84	984	0	#N/A
2_T1-2-H3K27ac_p03_peak_1716_lociStitched	chr10	10861572	10866352	2	837	2608.92	719.39	985	0	#N/A
4_T1-2-H3K27ac_p03_peak_23570_lociStitched	chr4	20189066	20206408	4	1429	3066.07	1179.26	986	0	#N/A
2_T1-2-H3K27ac_p03_peak_22639_lociStitched	chr3	52766495	52769997	2	3210	2214.66	329.188	987	0	#N/A
5_T1-2-H3K27ac_p03_peak_17886_lociStitched	chr22	22974204	22980129	5	2943	2146.03	260.7	988	0	#N/A
6_T1-2-H3K27ac_p03_peak_29089_lociStitched	chr7	55687324	55697267	6	2780	2617	731.805	989	0	#N/A
2_T1-2-H3K27ac_p03_peak_29053_lociStitched	chr7	53587830	53599652	2	1743	3557.24	1672.81	990	0	#N/A
2_T1-2-H3K27ac_p03_peak_24842_lociStitched	chr5	22886993	22890766	2	3330	2126.09	241.849	991	0	#N/A
5_T1-2-H3K27ac_p03_peak_28622_lociStitched	chr7	35345534	35366046	5	779	3388.58	1505.58	992	0	#N/A
1_T1-2-H3K27ac_p03_peak_27446_lociStitched	chr6	53331820	53334095	1	2276	2531.16	648.375	993	0	#N/A
4_T1-2-H3K27ac_p03_peak_13069_lociStitched	chr19_KZ115589v1_alt	529123	539194	4	2258	2659.75	779.495	994	0	#N/A
2_T1-2-H3K27ac_p03_peak_6694_lociStitched	chr14	31821843	31826713	2	3231	2123.32	246.909	995	0	#N/A
6_T1-2-H3K27ac_p03_peak_3099_lociStitched	chr11	10216309	10226085	6	1672	1996.26	126.11	996	0	#N/A
8_T1-2-H3K27ac_p03_peak_221_lociStitched	chr1	13591456	13610319	8	1702	3636.79	1767.46	997	0	#N/A
5_T1-2-H3K27ac_p03_peak_14968_lociStitched	chr20	18679106	18696852	5	1666	3637.93	1771.05	998	0	#N/A
2_T1-2-H3K27ac_p03_peak_32624_lociStitched	chrUn_KN150408v1	0	3418	2	3087	2135.57	269.338	999	0	#N/A
2_T1-2-H3K27ac_p03_peak_19033_lociStitched	chr23	41758607	41767370	2	384	2891.79	1027.02	1000	0	#N/A
9_T1-2-H3K27ac_p03_peak_6886_lociStitched	chr14	41791192	41813201	9	3172	4434.81	2570.65	1001	0	#N/A
4_T1-2-H3K27ac_p03_peak_1057_lociStitched	chr1	42314255	42326253	4	1133	3312.65	1449.36	1002	0	#N/A
3_T1-2-H3K27ac_p03_peak_11264_lociStitched	chr18	27463334	27470116	3	2990	2167.53	307.225	1003	0	#N/A
3_T1-2-H3K27ac_p03_peak_6034_lociStitched	chr13_KZ114931v1_alt	5425	12899	3	2562	2187.64	327.361	1004	0	#N/A
4_T1-2-H3K27ac_p03_peak_30594_lociStitched	chr8	39481736	39490788	4	1163	1931.7	72.416	1005	0	#N/A
2_T1-2-H3K27ac_p03_peak_30833_lociStitched	chr8	52674986	52680146	2	1622	2754.41	896.808	1006	0	#N/A
5_T1-2-H3K27ac_p03_peak_18267_lociStitched	chr23	2796735	2813868	5	1742	5521.97	3668.18	1007	0	#N/A
2_T1-2-H3K27ac_p03_peak_24963_lociStitched	chr5	26867247	26871267	2	3287	1978.24	128.64	1008	0	#N/A
6_T1-2-H3K27ac_p03_peak_20614_lociStitched	chr25	17061583	17085651	6	1553	4459.8	2611.38	1009	0	#N/A
3_T1-2-H3K27ac_p03_peak_27806_lociStitched	chr6_KZ115189v1_alt	4305	9375	3	885	2479.23	631.722	1010	0	#N/A
3_T1-2-H3K27ac_p03_peak_22664_lociStitched	chr3	54540880	54549007	3	2000	2981.8	1149.97	1011	0	#N/A
4_T1-2-H3K27ac_p03_peak_197_lociStitched	chr1	11921150	11936883	4	1610	4181.83	2350.51	1012	0	#N/A
3_T1-2-H3K27ac_p03_peak_11213_lociStitched	chr18	24985797	24992490	3	1372	2264.24	435.045	1013	0	#N/A
4_T1-2-H3K27ac_p03_peak_24739_lociStitched	chr5	19046262	19058364	4	999	2574.1	745.483	1014	0	#N/A
3_T1-2-H3K27ac_p03_peak_11196_lociStitched	chr18	23297961	23307890	3	1825	2804.94	977.014	1015	0	#N/A
3_T1-2-H3K27ac_p03_peak_31873_lociStitched	chr9	39109930	39114517	3	3207	1943.05	115.134	1016	0	#N/A
2_T1-2-H3K27ac_p03_peak_30582_lociStitched	chr8	39052448	39064493	2	356	3595.43	1771.82	1017	0	#N/A
4_T1-2-H3K27ac_p03_peak_15620_lociStitched	chr20	37694775	37700801	4	1566	2337.49	515.223	1018	0	#N/A
6_T1-2-H3K27ac_p03_peak_4515_lociStitched	chr12	31362251	31377977	6	2290	3554.08	1733.01	1019	0	#N/A
6_T1-2-H3K27ac_p03_peak_12677_lociStitched	chr19	28564687	28571272	6	2611	2715.65	896.218	1020	0	#N/A
4_T1-2-H3K27ac_p03_peak_26097_lociStitched	chr5_KZ115112v1_alt	160483	169909	4	1922	2851.36	1032.15	1021	0	#N/A
2_T1-2-H3K27ac_p03_peak_16197_lociStitched	chr21	4683170	4692545	2	1981	2977.5	1159.69	1022	0	#N/A
3_T1-2-H3K27ac_p03_peak_31896_lociStitched	chr9	40058076	40084283	3	1464	5584.71	3768.57	1023	0	#N/A
2_T1-2-H3K27ac_p03_peak_5573_lociStitched	chr13	31062636	31065625	2	2037	2127.57	311.454	1024	0	#N/A
6_T1-2-H3K27ac_p03_peak_23040_lociStitched	chr3_KZ115077v1_alt	106146	115088	6	3388	2586.92	771.695	1025	0	#N/A
2_T1-2-H3K27ac_p03_peak_27624_lociStitched	chr6_KZ114879v1_alt	30389	35506	2	1423	2432.62	620.18	1026	0	#N/A
3_T1-2-H3K27ac_p03_peak_21347_lociStitched	chr3	13006262	13011043	3	1981	2284.84	473.319	1027	0	#N/A
4_T1-2-H3K27ac_p03_peak_11786_lociStitched	chr18_KZ115554v1_alt	406711	421901	4	3043	4140.79	2333.18	1028	0	#N/A
5_T1-2-H3K27ac_p03_peak_11460_lociStitched	chr18	38874747	38883606	5	2279	2415.85	610.385	1029	0	#N/A
3_T1-2-H3K27ac_p03_peak_20445_lociStitched	chr25	8901404	8923751	3	1005	4706.28	2902.88	1030	0	#N/A
2_T1-2-H3K27ac_p03_peak_8834_lociStitched	chr16	25280063	25291572	2	493	2658.58	856.27	1031	0	#N/A
4_T1-2-H3K27ac_p03_peak_19334_lociStitched	chr24	379042	392477	4	838	2959.73	1158.1	1032	0	#N/A
3_T1-2-H3K27ac_p03_peak_15402_lociStitched	chr20	32379639	32386247	3	1906	2676.9	876.882	1033	0	#N/A
3_T1-2-H3K27ac_p03_peak_18003_lociStitched	chr22	34620024	34627846	3	1615	3060.75	1260.91	1034	0	#N/A
2_T1-2-H3K27ac_p03_peak_26756_lociStitched	chr6	23004463	23014594	2	820	2485.13	686.882	1035	0	#N/A
2_T1-2-H3K27ac_p03_peak_15624_lociStitched	chr20	37714619	37719916	2	1747	2687.17	889.366	1036	0	#N/A
3_T1-2-H3K27ac_p03_peak_13033_lociStitched	chr19	47530075	47543847	3	926	1911.55	115.685	1037	0	#N/A
2_T1-2-H3K27ac_p03_peak_8433_lociStitched	chr16	11027246	11035448	2	551	3407.11	1611.69	1038	0	#N/A
6_T1-2-H3K27ac_p03_peak_15676_lociStitched	chr20	39529412	39545548	6	2059	3983.98	2192.88	1039	0	#N/A
2_T1-2-H3K27ac_p03_peak_13262_lociStitched	chr1_KZ115026v1_alt	89989	103668	2	1664	2932.78	1147.67	1040	0	#N/A
1_T1-2-H3K27ac_p03_peak_9179_lociStitched	chr16	36423420	36424120	1	701	2870.98	1087.24	1041	0	#N/A
5_T1-2-H3K27ac_p03_peak_9087_lociStitched	chr16	34453831	34475116	5	1637	3705.72	1922.04	1042	0	#N/A
4_T1-2-H3K27ac_p03_peak_26255_lociStitched	chr5_KZ115148v1_alt	1222	28202	4	1484	3153.96	1370.58	1043	0	#N/A
4_T1-2-H3K27ac_p03_peak_9188_lociStitched	chr16	36599467	36614484	4	1107	6777.17	4996.16	1044	0	#N/A
5_T1-2-H3K27ac_p03_peak_13939_lociStitched	chr2	29464541	29477875	5	1607	2993.48	1213.39	1045	0	#N/A
5_T1-2-H3K27ac_p03_peak_21387_lociStitched	chr3	15454013	15465747	5	2406	2509.9	731.028	1046	0	#N/A
2_T1-2-H3K27ac_p03_peak_26896_lociStitched	chr6	30875676	30878689	2	2781	1951.82	176.562	1047	0	#N/A
3_T1-2-H3K27ac_p03_peak_31537_lociStitched	chr9	23040262	23054197	3	850	3118.65	1346.12	1048	0	#N/A
4_T1-2-H3K27ac_p03_peak_1025_lociStitched	chr1	41892962	41901935	4	922	2501.67	730.402	1049	0	#N/A
1_T1-2-H3K27ac_p03_peak_9838_lociStitched	chr17	11054210	11056056	1	1847	2024.14	253.825	1050	0	#N/A
6_T1-2-H3K27ac_p03_peak_9772_lociStitched	chr17	6709037	6721288	6	1478	3154.63	1390.49	1051	0	#N/A
4_T1-2-H3K27ac_p03_peak_18750_lociStitched	chr23	28975935	28983765	4	2047	3296.43	1532.33	1052	0	#N/A
2_T1-2-H3K27ac_p03_peak_4950_lociStitched	chr12_KZ115393v1_alt	177984	184649	2	2548	2078.81	320.587	1053	0	#N/A
5_T1-2-H3K27ac_p03_peak_9931_lociStitched	chr17	15681742	15699098	5	1325	3394.83	1643.61	1054	0	#N/A
2_T1-2-H3K27ac_p03_peak_7821_lociStitched	chr15	26534724	26543549	2	549	2393.34	642.46	1055	0	#N/A
1_T1-2-H3K27ac_p03_peak_26477_lociStitched	chr6	7942381	7944512	1	2132	1860.36	109.533	1056	0	#N/A
5_T1-2-H3K27ac_p03_peak_15939_lociStitched	chr20	53137704	53149866	5	1561	3124.42	1374.31	1057	0	#N/A
5_T1-2-H3K27ac_p03_peak_14949_lociStitched	chr20	17777511	17780582	5	2028	2023.48	274.547	1058	0	#N/A
3_T1-2-H3K27ac_p03_peak_12041_lociStitched	chr19	5706356	5709279	3	1185	2591.82	843.578	1059	0	#N/A
6_T1-2-H3K27ac_p03_peak_13172_lociStitched	chr1_KZ115000v1_alt	130200	137899	6	2346	1857.77	110.096	1060	0	#N/A
2_T1-2-H3K27ac_p03_peak_7136_lociStitched	chr14_KZ115441v1_alt	258582	272480	2	1507	2607.26	861.676	1061	0	#N/A
3_T1-2-H3K27ac_p03_peak_5943_lociStitched	chr13	47189069	47192567	3	2011	2206.19	463.485	1062	0	#N/A
2_T1-2-H3K27ac_p03_peak_31059_lociStitched	chr8_KZ115276v1_alt	308245	312221	2	3228	1986.01	243.729	1063	0	#N/A
3_T1-2-H3K27ac_p03_peak_28083_lociStitched	chr7	12891081	12906822	3	1685	3845.53	2104.57	1064	0	#N/A
3_T1-2-H3K27ac_p03_peak_14485_lociStitched	chr2	50732828	50747841	3	2403	4203.64	2463.63	1065	0	#N/A
4_T1-2-H3K27ac_p03_peak_30101_lociStitched	chr8	20396391	20400468	4	2420	2363.03	626.227	1066	0	#N/A
2_T1-2-H3K27ac_p03_peak_14987_lociStitched	chr20	19496839	19509165	2	1617	3353.9	1617.17	1067	0	#N/A
5_T1-2-H3K27ac_p03_peak_2672_lociStitched	chr10_KZ115310v1_alt	165955	170719	5	2803	2346.75	611.221	1068	0	#N/A
3_T1-2-H3K27ac_p03_peak_7080_lociStitched	chr14_KZ114939v1_alt	246362	256734	3	1487	2189.53	458.442	1069	0	#N/A
4_T1-2-H3K27ac_p03_peak_8983_lociStitched	chr16	29600936	29621155	4	1409	3398.81	1670.09	1070	0	#N/A
3_T1-2-H3K27ac_p03_peak_12158_lociStitched	chr19	10185070	10197665	3	1092	3895.63	2170.12	1071	0	#N/A
3_T1-2-H3K27ac_p03_peak_6134_lociStitched	chr13_KZ115421v1_alt	160447	163738	3	2154	1891.34	166.196	1072	0	#N/A
7_T1-2-H3K27ac_p03_peak_15799_lociStitched	chr20	45438299	45449998	7	2746	2529.32	806.061	1073	0	#N/A
5_T1-2-H3K27ac_p03_peak_24105_lociStitched	chr4	57592528	57618931	5	2068	5433.74	3712.26	1074	0	#N/A
4_T1-2-H3K27ac_p03_peak_31756_lociStitched	chr9	33514736	33527602	4	1003	3014.5	1294.32	1075	0	#N/A
4_T1-2-H3K27ac_p03_peak_21404_lociStitched	chr3	15765830	15772142	4	2158	2747.61	1029.49	1076	0	#N/A
4_T1-2-H3K27ac_p03_peak_17745_lociStitched	chr22	16785731	16789501	4	1538	1918.55	200.564	1077	0	#N/A
3_T1-2-H3K27ac_p03_peak_22460_lociStitched	chr3	42549715	42560079	3	1825	2930.94	1213.62	1078	0	#N/A
2_T1-2-H3K27ac_p03_peak_10885_lociStitched	chr18	3307969	3313413	2	1635	2177.06	463.284	1079	0	#N/A
4_T1-2-H3K27ac_p03_peak_20892_lociStitched	chr25	33247597	33252872	4	2898	1959.66	246.87	1080	0	#N/A
7_T1-2-H3K27ac_p03_peak_16565_lociStitched	chr21	23071142	23084775	7	4221	3101.51	1390.57	1081	0	#N/A
1_T1-2-H3K27ac_p03_peak_5758_lociStitched	chr13	37468321	37469843	1	1523	1753.19	42.616	1082	0	#N/A
5_T1-2-H3K27ac_p03_peak_10284_lociStitched	chr17	32735394	32750520	5	839	2895.12	1187.39	1083	0	#N/A
2_T1-2-H3K27ac_p03_peak_28532_lociStitched	chr7	30770867	30782984	2	627	2875.36	1170.5	1084	0	#N/A
4_T1-2-H3K27ac_p03_peak_29486_lociStitched	chr7_KZ115222v1_alt	154598	159363	4	2828	1828.33	126.749	1085	0	#N/A
3_T1-2-H3K27ac_p03_peak_1397_lociStitched	chr1	52692817	52705145	3	1089	2469.3	771.733	1086	0	#N/A
2_T1-2-H3K27ac_p03_peak_15991_lociStitched	chr20	55026498	55032957	2	1808	2373.68	676.257	1087	0	#N/A
6_T1-2-H3K27ac_p03_peak_6191_lociStitched	chr14	1137585	1142886	6	1736	2276.25	579.929	1088	0	#N/A
3_T1-2-H3K27ac_p03_peak_7118_lociStitched	chr14_KZ115433v1_alt	280111	289774	3	1977	2306.56	614.567	1089	0	#N/A
2_T1-2-H3K27ac_p03_peak_7453_lociStitched	chr15	9523097	9528909	2	1866	2679.91	989.202	1090	0	#N/A
4_T1-2-H3K27ac_p03_peak_29078_lociStitched	chr7	55378692	55382367	4	2611	1937.09	246.593	1091	0	#N/A
4_T1-2-H3K27ac_p03_peak_17665_lociStitched	chr22	13131710	13148646	4	1441	4567.64	2882.51	1092	0	#N/A
1_T1-2-H3K27ac_p03_peak_9790_lociStitched	chr17	7888425	7890058	1	1634	1858.84	175.384	1093	0	#N/A
5_T1-2-H3K27ac_p03_peak_6637_lociStitched	chr14	30690760	30700167	5	1656	3216.25	1534.28	1094	0	#N/A
5_T1-2-H3K27ac_p03_peak_18626_lociStitched	chr23	23960445	23969222	5	2180	2168.8	488.001	1095	0	#N/A
4_T1-2-H3K27ac_p03_peak_31977_lociStitched	chr9	43840922	43857878	4	1487	3942.27	2261.93	1096	0	#N/A
3_T1-2-H3K27ac_p03_peak_15523_lociStitched	chr20	35956024	35959521	3	2758	1836.27	156.666	1097	0	#N/A
2_T1-2-H3K27ac_p03_peak_25137_lociStitched	chr5	33939833	33946118	2	1920	1779.91	106.216	1098	0	#N/A
1_T1-2-H3K27ac_p03_peak_7493_lociStitched	chr15	11768319	11770130	1	1812	2089.35	417.073	1099	0	#N/A
5_T1-2-H3K27ac_p03_peak_9620_lociStitched	chr16_KZ115498v1_alt	10519	26297	5	1917	3720.45	2049.56	1100	0	#N/A
4_T1-2-H3K27ac_p03_peak_22322_lociStitched	chr3	38303211	38318722	4	753	2779.57	1109.04	1101	0	#N/A
3_T1-2-H3K27ac_p03_peak_6586_lociStitched	chr14	28475133	28489154	3	2384	2857.48	1188.98	1102	0	#N/A
3_T1-2-H3K27ac_p03_peak_13193_lociStitched	chr1_KZ115005v1_alt	102133	108152	3	1909	2272.17	603.706	1103	0	#N/A
3_T1-2-H3K27ac_p03_peak_28021_lociStitched	chr7	7766307	7778904	3	1120	3481.81	1815.23	1104	0	#N/A
6_T1-2-H3K27ac_p03_peak_21197_lociStitched	chr3	4996972	5011034	6	1835	2737.87	1071.52	1105	0	#N/A
3_T1-2-H3K27ac_p03_peak_11228_lociStitched	chr18	25195485	25211444	3	1622	3761.54	2095.42	1106	0	#N/A
3_T1-2-H3K27ac_p03_peak_20275_lociStitched	chr25	22284	26973	3	1276	2172.88	511.101	1107	0	#N/A
3_T1-2-H3K27ac_p03_peak_7216_lociStitched	chr14_KZ115454v1_alt	287247	292169	3	2181	1930.9	272.187	1108	0	#N/A
3_T1-2-H3K27ac_p03_peak_27692_lociStitched	chr6_KZ115172v1_alt	224029	241308	3	1500	2534.83	877.773	1109	0	#N/A
3_T1-2-H3K27ac_p03_peak_7752_lociStitched	chr15	23931210	23934869	3	2442	2097.7	444.568	1110	0	#N/A
6_T1-2-H3K27ac_p03_peak_8524_lociStitched	chr16	14979182	14993238	6	2059	3124.65	1471.66	1111	0	#N/A
5_T1-2-H3K27ac_p03_peak_15285_lociStitched	chr20	29575444	29580670	5	2552	1877.18	225.763	1112	0	#N/A
1_T1-2-H3K27ac_p03_peak_11846_lociStitched	chr18_KZ115562v1_alt	138730	139894	1	1165	2065.4	414.151	1113	0	#N/A
4_T1-2-H3K27ac_p03_peak_26177_lociStitched	chr5_KZ115128v1_alt	285781	295854	4	1902	2044.82	394.862	1114	0	#N/A
2_T1-2-H3K27ac_p03_peak_27656_lociStitched	chr6_KZ114886v1_alt	206696	212564	2	1142	1987.49	338.584	1115	0	#N/A
3_T1-2-H3K27ac_p03_peak_2023_lociStitched	chr10	24736157	24742410	3	1783	2469.93	821.644	1116	0	#N/A
4_T1-2-H3K27ac_p03_peak_6086_lociStitched	chr13_KZ115404v1_alt	158329	181866	4	1268	4231.95	2584.36	1117	0	#N/A
5_T1-2-H3K27ac_p03_peak_582_lociStitched	chr1	35988785	35998586	5	1665	2639.41	992.841	1118	0	#N/A
5_T1-2-H3K27ac_p03_peak_6497_lociStitched	chr14	23759879	23777870	5	1333	2256.07	609.895	1119	0	#N/A
1_T1-2-H3K27ac_p03_peak_5905_lociStitched	chr13	45567931	45569567	1	1637	2017.52	371.372	1120	0	#N/A
1_T1-2-H3K27ac_p03_peak_20036_lociStitched	chr24	36031627	36033211	1	1585	1806.87	162.994	1121	0	#N/A
3_T1-2-H3K27ac_p03_peak_29491_lociStitched	chr7_KZ115222v1_alt	173303	176911	3	2876	2015.07	371.263	1122	0	#N/A
1_T1-2-H3K27ac_p03_peak_32551_lociStitched	chrUn_KN150199v1	10496	11940	1	1445	2097.41	454.716	1123	0	#N/A
4_T1-2-H3K27ac_p03_peak_4639_lociStitched	chr12	36473862	36484641	4	882	2273.29	631.649	1124	0	#N/A
2_T1-2-H3K27ac_p03_peak_27794_lociStitched	chr6_KZ115187v1_alt	54204	57072	2	2608	1825.48	185.56	1125	0	#N/A
2_T1-2-H3K27ac_p03_peak_1708_lociStitched	chr10	10241875	10249784	2	1904	2347.39	707.856	1126	0	#N/A
2_T1-2-H3K27ac_p03_peak_39_lociStitched	chr1	1485701	1492643	2	1562	2892.73	1253.73	1127	0	#N/A
4_T1-2-H3K27ac_p03_peak_12333_lociStitched	chr19	15993895	16011762	4	1546	4032.58	2394.18	1128	0	#N/A
4_T1-2-H3K27ac_p03_peak_6671_lociStitched	chr14	31332244	31343418	4	1630	2363.3	725.193	1129	0	#N/A
4_T1-2-H3K27ac_p03_peak_12942_lociStitched	chr19	42816915	42826979	4	1538	3590.84	1953.42	1130	0	#N/A
2_T1-2-H3K27ac_p03_peak_31248_lociStitched	chr9	9074608	9078101	2	1694	1942.11	305.288	1131	0	#N/A
3_T1-2-H3K27ac_p03_peak_27838_lociStitched	chr6_KZ115198v1_alt	222385	231192	3	3087	2356.75	720.413	1132	0	#N/A
3_T1-2-H3K27ac_p03_peak_12471_lociStitched	chr19	21380871	21389254	3	1380	3618.94	1983.42	1133	0	#N/A
2_T1-2-H3K27ac_p03_peak_16775_lociStitched	chr21	31079904	31084861	2	4025	1810.3	175.478	1134	0	#N/A
4_T1-2-H3K27ac_p03_peak_10270_lociStitched	chr17	32097162	32113543	4	692	3456.39	1824.84	1135	0	#N/A
2_T1-2-H3K27ac_p03_peak_17638_lociStitched	chr22	11983035	11987080	2	2434	1893.06	261.712	1136	0	#N/A
3_T1-2-H3K27ac_p03_peak_12187_lociStitched	chr19	11171674	11184239	3	1766	2784.4	1159.75	1137	0	#N/A
4_T1-2-H3K27ac_p03_peak_4994_lociStitched	chr13	1192744	1207956	4	2258	4203.08	2578.43	1138	0	#N/A
2_T1-2-H3K27ac_p03_peak_25432_lociStitched	chr5	50811695	50817614	2	571	2073.43	449.844	1139	0	#N/A
2_T1-2-H3K27ac_p03_peak_14332_lociStitched	chr2	43190701	43192472	2	1571	1740.36	117.594	1140	0	#N/A
2_T1-2-H3K27ac_p03_peak_1347_lociStitched	chr1	50710789	50717387	2	1528	2466.99	845.864	1141	0	#N/A
3_T1-2-H3K27ac_p03_peak_11950_lociStitched	chr19	828027	835267	3	710	2638.98	1019.39	1142	0	#N/A
4_T1-2-H3K27ac_p03_peak_22622_lociStitched	chr3	52223843	52230206	4	2932	2253.77	634.391	1143	0	#N/A
3_T1-2-H3K27ac_p03_peak_20844_lociStitched	chr25	28646695	28651656	3	1617	2439.82	821.542	1144	0	#N/A
1_T1-2-H3K27ac_p03_peak_17614_lociStitched	chr22	10916242	10917774	1	1533	1824	212.795	1145	0	#N/A
1_T1-2-H3K27ac_p03_peak_26096_lociStitched	chr5_KZ115112v1_alt	135194	136212	1	1019	1740.37	130.711	1146	0	#N/A
2_T1-2-H3K27ac_p03_peak_16943_lociStitched	chr21	40829516	40839859	2	538	3444.22	1835.88	1147	0	#N/A
4_T1-2-H3K27ac_p03_peak_15050_lociStitched	chr20	23116980	23121779	4	2580	1870.65	266.824	1148	0	#N/A
1_T1-2-H3K27ac_p03_peak_391_lociStitched	chr1	26071886	26073952	1	2067	1831.72	228.293	1149	0	#N/A
3_T1-2-H3K27ac_p03_peak_5267_lociStitched	chr13	16281785	16292410	3	736	2021.94	418.625	1150	0	#N/A
2_T1-2-H3K27ac_p03_peak_20904_lociStitched	chr25	34474753	34476230	2	1058	2119.79	517.245	1151	0	#N/A
5_T1-2-H3K27ac_p03_peak_24269_lociStitched	chr4	69681442	69690928	5	1498	3188.24	1587.96	1152	0	#N/A
7_T1-2-H3K27ac_p03_peak_763_lociStitched	chr1	38645486	38664369	7	1412	4979.45	3380.06	1153	0	#N/A
3_T1-2-H3K27ac_p03_peak_26674_lociStitched	chr6	18956206	18973863	3	386	2666.21	1068.25	1154	0	#N/A
3_T1-2-H3K27ac_p03_peak_956_lociStitched	chr1	41239020	41255944	3	581	5048.43	3452.5	1155	0	#N/A
3_T1-2-H3K27ac_p03_peak_10371_lociStitched	chr17	37750126	37755129	3	2060	1878.63	283.67	1156	0	#N/A
2_T1-2-H3K27ac_p03_peak_26107_lociStitched	chr5_KZ115113v1_alt	213020	217089	2	1947	2118.73	524.901	1157	0	#N/A
3_T1-2-H3K27ac_p03_peak_6232_lociStitched	chr14	4081668	4089002	3	1110	2506.03	913.083	1158	0	#N/A
5_T1-2-H3K27ac_p03_peak_25255_lociStitched	chr5	39822516	39828299	5	1709	1733.17	140.527	1159	0	#N/A
4_T1-2-H3K27ac_p03_peak_7427_lociStitched	chr15	7207565	7226062	4	781	6085.51	4492.92	1160	0	#N/A
2_T1-2-H3K27ac_p03_peak_1984_lociStitched	chr10	22835152	22847928	2	1343	3743.37	2151.48	1161	0	#N/A
4_T1-2-H3K27ac_p03_peak_21215_lociStitched	chr3	5684348	5692730	4	1432	2462.63	871.728	1162	0	#N/A
4_T1-2-H3K27ac_p03_peak_25391_lociStitched	chr5	47919314	47933005	4	1631	2790.23	1199.33	1163	0	#N/A
5_T1-2-H3K27ac_p03_peak_737_lociStitched	chr1	38473309	38486227	5	1311	3071.9	1482.99	1164	0	#N/A
3_T1-2-H3K27ac_p03_peak_28335_lociStitched	chr7	23609269	23621017	3	1103	2514.07	925.742	1165	0	#N/A
1_T1-2-H3K27ac_p03_peak_32192_lociStitched	chr9_KZ115290v1_alt	330917	333118	1	2202	1756.84	169.257	1166	0	#N/A
7_T1-2-H3K27ac_p03_peak_7401_lociStitched	chr15	6022221	6031853	7	2413	2252.92	665.571	1167	0	#N/A
1_T1-2-H3K27ac_p03_peak_2097_lociStitched	chr10	26865788	26867580	1	1793	1666.92	80.64	1168	0	#N/A
2_T1-2-H3K27ac_p03_peak_30286_lociStitched	chr8	25515642	25518247	2	2285	1702.11	118.528	1169	0	#N/A
4_T1-2-H3K27ac_p03_peak_5084_lociStitched	chr13	8540549	8549929	4	2365	2777.42	1200.64	1170	0	#N/A
2_T1-2-H3K27ac_p03_peak_26028_lociStitched	chr5_KZ114873v1_alt	8212	17823	2	1687	1953.92	377.712	1171	0	#N/A
1_T1-2-H3K27ac_p03_peak_22966_lociStitched	chr3_KZ115064v1_alt	156694	157864	1	1171	1686.09	112.086	1172	0	#N/A
2_T1-2-H3K27ac_p03_peak_28122_lociStitched	chr7	15426378	15428724	2	2132	1843.25	270.494	1173	0	#N/A
2_T1-2-H3K27ac_p03_peak_2713_lociStitched	chr10_KZ115323v1_alt	343809	351722	2	1101	2081.91	509.597	1174	0	#N/A
4_T1-2-H3K27ac_p03_peak_4158_lociStitched	chr12	13357672	13367117	4	1729	2736.22	1165.51	1175	0	#N/A
2_T1-2-H3K27ac_p03_peak_2919_lociStitched	chr11	1960284	1963566	2	2044	1879.93	309.821	1176	0	#N/A
3_T1-2-H3K27ac_p03_peak_1250_lociStitched	chr1	45786910	45791700	3	2433	2059.22	491.454	1177	0	#N/A
3_T1-2-H3K27ac_p03_peak_25195_lociStitched	chr5	36710500	36722418	3	671	2101.14	535.118	1178	0	#N/A
2_T1-2-H3K27ac_p03_peak_1497_lociStitched	chr1	57597813	57599892	2	1812	1946.15	383.16	1179	0	#N/A
3_T1-2-H3K27ac_p03_peak_577_lociStitched	chr1	35578003	35589773	3	675	4609.13	3047.25	1180	0	#N/A
5_T1-2-H3K27ac_p03_peak_23858_lociStitched	chr4	30842284	30854259	5	2337	3087.16	1526.81	1181	0	#N/A
5_T1-2-H3K27ac_p03_peak_13100_lociStitched	chr1_KZ114836v1_alt	152648	169188	5	1365	2151.85	598.748	1182	0	#N/A
2_T1-2-H3K27ac_p03_peak_21139_lociStitched	chr3	905362	918358	2	1570	3332.17	1780.45	1183	0	#N/A
3_T1-2-H3K27ac_p03_peak_13324_lociStitched	chr1_KZ115037v1_alt	1373	20767	3	1069	3995.16	2443.64	1184	0	#N/A
1_T1-2-H3K27ac_p03_peak_14736_lociStitched	chr20	5050285	5051534	1	1250	1916.72	367.955	1185	0	#N/A
5_T1-2-H3K27ac_p03_peak_26876_lociStitched	chr6	30116296	30133370	5	1104	2890.63	1342.02	1186	0	#N/A
2_T1-2-H3K27ac_p03_peak_17147_lociStitched	chr21_KZ115628v1_alt	299403	301456	2	1784	1769.48	221.519	1187	0	#N/A
3_T1-2-H3K27ac_p03_peak_14934_lociStitched	chr20	16918415	16924378	3	2077	1985.68	438.281	1188	0	#N/A
3_T1-2-H3K27ac_p03_peak_12611_lociStitched	chr19	26275073	26290830	3	845	2495.91	950.147	1189	0	#N/A
4_T1-2-H3K27ac_p03_peak_9661_lociStitched	chr16_KZ115503v1_alt	150486	163191	4	2231	3063.18	1519.52	1190	0	#N/A
2_T1-2-H3K27ac_p03_peak_11915_lociStitched	chr18_KZ115584v1_alt	24064	25719	2	1453	1602.04	60.4075	1191	0	#N/A
4_T1-2-H3K27ac_p03_peak_26297_lociStitched	chr5_KZ115157v1_alt	179793	194332	4	1425	2728.97	1189.29	1192	0	#N/A
4_T1-2-H3K27ac_p03_peak_27731_lociStitched	chr6_KZ115176v1_alt	172711	176411	4	2402	1659.08	120.99	1193	0	#N/A
3_T1-2-H3K27ac_p03_peak_10260_lociStitched	chr17	31809045	31815681	3	1744	1968.9	433.331	1194	0	#N/A
1_T1-2-H3K27ac_p03_peak_15068_lociStitched	chr20	23308007	23309791	1	1785	1744.4	208.906	1195	0	#N/A
1_T1-2-H3K27ac_p03_peak_32587_lociStitched	chrUn_KN150306v1	35176	36714	1	1539	1619.98	90.5882	1196	0	#N/A
2_T1-2-H3K27ac_p03_peak_23533_lociStitched	chr4	18677639	18683425	2	1391	2730.99	1203.49	1197	0	#N/A
2_T1-2-H3K27ac_p03_peak_2702_lociStitched	chr10_KZ115319v1_alt	221964	231254	2	576	3011.82	1485.47	1198	0	#N/A
4_T1-2-H3K27ac_p03_peak_19064_lociStitched	chr23	43733317	43747367	4	1793	3102.24	1576.41	1199	0	#N/A
8_T1-2-H3K27ac_p03_peak_14256_lociStitched	chr2	40606101	40615326	8	2751	2353.3	828.405	1200	0	#N/A
4_T1-2-H3K27ac_p03_peak_4342_lociStitched	chr12	22026553	22034564	4	1401	2168.58	644.885	1201	0	#N/A
1_T1-2-H3K27ac_p03_peak_22231_lociStitched	chr3	36355607	36358014	1	2408	1624	103.501	1202	0	#N/A
5_T1-2-H3K27ac_p03_peak_32141_lociStitched	chr9_KZ115285v1_alt	109099	113871	5	2125	1907.85	387.964	1203	0	#N/A
6_T1-2-H3K27ac_p03_peak_16150_lociStitched	chr21	2828056	2837271	6	1535	3474.98	1959.11	1204	0	#N/A
3_T1-2-H3K27ac_p03_peak_29354_lociStitched	chr7	69432301	69434815	3	1581	1620.52	105.588	1205	0	#N/A
1_T1-2-H3K27ac_p03_peak_30840_lociStitched	chr8	52971475	52973637	1	2163	1676.63	162.799	1206	0	#N/A
2_T1-2-H3K27ac_p03_peak_26549_lociStitched	chr6	10799204	10808742	2	1387	2819.43	1306.71	1207	0	#N/A
4_T1-2-H3K27ac_p03_peak_3698_lociStitched	chr11	42923586	42939327	4	1445	3178.11	1666.97	1208	0	#N/A
3_T1-2-H3K27ac_p03_peak_1085_lociStitched	chr1	43176770	43195254	3	608	5563.68	4055.39	1209	0	#N/A
3_T1-2-H3K27ac_p03_peak_18654_lociStitched	chr23	24893093	24917260	3	975	4127.72	2619.7	1210	0	#N/A
5_T1-2-H3K27ac_p03_peak_24464_lociStitched	chr4_KZ114855v1_alt	16512	36943	5	1864	2494.63	986.817	1211	0	#N/A
5_T1-2-H3K27ac_p03_peak_1154_lociStitched	chr1	44465650	44479467	5	1569	4111.94	2604.5	1212	0	#N/A
2_T1-2-H3K27ac_p03_peak_21435_lociStitched	chr3	16411334	16416269	2	314	1676.91	171.244	1213	0	#N/A
5_T1-2-H3K27ac_p03_peak_7243_lociStitched	chr14_KZ115462v1_alt	55570	60221	5	2218	1837.61	332.546	1214	0	#N/A
2_T1-2-H3K27ac_p03_peak_14584_lociStitched	chr2	57994248	57997389	2	2443	1770.27	265.729	1215	0	#N/A
5_T1-2-H3K27ac_p03_peak_6782_lociStitched	chr14	36793908	36799686	5	2980	1749.58	246.143	1216	0	#N/A
3_T1-2-H3K27ac_p03_peak_4958_lociStitched	chr13	24452	28248	3	872	2260.14	760.718	1217	0	#N/A
4_T1-2-H3K27ac_p03_peak_30055_lociStitched	chr8	19095104	19107953	4	863	2171.48	674.572	1218	0	#N/A
3_T1-2-H3K27ac_p03_peak_6696_lociStitched	chr14	31846490	31853156	3	1753	1937.14	443.289	1219	0	#N/A
5_T1-2-H3K27ac_p03_peak_26034_lociStitched	chr5_KZ114873v1_alt	324578	338257	5	1480	2797.36	1304.98	1220	0	#N/A
3_T1-2-H3K27ac_p03_peak_3216_lociStitched	chr11	13592727	13600033	3	2305	2212.99	721.833	1221	0	#N/A
2_T1-2-H3K27ac_p03_peak_29785_lociStitched	chr8	8927983	8930397	2	2213	1687.39	196.741	1222	0	#N/A
2_T1-2-H3K27ac_p03_peak_19250_lociStitched	chr23_KZ115687v1_alt	253881	256536	2	2111	1590.88	100.624	1223	0	#N/A
6_T1-2-H3K27ac_p03_peak_25766_lociStitched	chr5	60827912	60832853	6	1981	1579.14	91.9026	1224	0	#N/A
7_T1-2-H3K27ac_p03_peak_10800_lociStitched	chr17_KZ115536v1_alt	61551	68056	7	2446	1735.53	249.142	1225	0	#N/A
4_T1-2-H3K27ac_p03_peak_19969_lociStitched	chr24	31486743	31490256	4	1868	1817.63	331.627	1226	0	#N/A
3_T1-2-H3K27ac_p03_peak_27162_lociStitched	chr6	42042653	42058048	3	534	2989.71	1504.09	1227	0	#N/A
2_T1-2-H3K27ac_p03_peak_13162_lociStitched	chr1_KZ114998v1_alt	74189	77703	2	1510	1621.36	135.992	1228	0	#N/A
3_T1-2-H3K27ac_p03_peak_2246_lociStitched	chr10	31840988	31852874	3	718	2376.01	893.827	1229	0	#N/A
4_T1-2-H3K27ac_p03_peak_19979_lociStitched	chr24	32205656	32210141	4	1949	2016.46	535.061	1230	0	#N/A
2_T1-2-H3K27ac_p03_peak_29228_lociStitched	chr7	61616412	61623090	2	1755	1701.55	221.042	1231	0	#N/A
2_T1-2-H3K27ac_p03_peak_26438_lociStitched	chr6	5550036	5555879	2	1815	1816.59	337.725	1232	0	#N/A
2_T1-2-H3K27ac_p03_peak_27663_lociStitched	chr6_KZ115161v1_alt	140689	154331	2	1254	2291.86	815.792	1233	0	#N/A
5_T1-2-H3K27ac_p03_peak_21325_lociStitched	chr3	11898382	11922711	5	1332	4208.92	2734.58	1234	0	#N/A
4_T1-2-H3K27ac_p03_peak_21480_lociStitched	chr3	17619363	17625492	4	1811	2023.8	552.223	1235	0	#N/A
3_T1-2-H3K27ac_p03_peak_9963_lociStitched	chr17	17011300	17023565	3	1569	2683.58	1214.23	1236	0	#N/A
2_T1-2-H3K27ac_p03_peak_32570_lociStitched	chrUn_KN150226v1	10434	12182	2	1358	1872.98	404.312	1237	0	#N/A
3_T1-2-H3K27ac_p03_peak_21447_lociStitched	chr3	16820828	16831170	3	1687	2149.07	680.504	1238	0	#N/A
4_T1-2-H3K27ac_p03_peak_8489_lociStitched	chr16	13434465	13444381	4	1343	2285.64	817.078	1239	0	#N/A
4_T1-2-H3K27ac_p03_peak_32777_lociStitched	chrUn_KZ116067v1	52043	71478	4	1201	4260.15	2792.81	1240	0	#N/A
7_T1-2-H3K27ac_p03_peak_8974_lociStitched	chr16	29561484	29572244	7	1803	2629.74	1164.23	1241	0	#N/A
2_T1-2-H3K27ac_p03_peak_25096_lociStitched	chr5	31746511	31749460	2	2687	1662.94	197.583	1242	0	#N/A
4_T1-2-H3K27ac_p03_peak_9947_lociStitched	chr17	16360262	16367596	4	2013	1948.64	484.777	1243	0	#N/A
1_T1-2-H3K27ac_p03_peak_27608_lociStitched	chr6_KZ114874v1_alt	370300	371079	1	780	1560.26	100.335	1244	0	#N/A
3_T1-2-H3K27ac_p03_peak_2802_lociStitched	chr10_KZ115329v1_alt	109260	114903	3	1588	1742.56	282.714	1245	0	#N/A
4_T1-2-H3K27ac_p03_peak_14011_lociStitched	chr2	32094558	32108214	4	1762	3043.92	1585.46	1246	0	#N/A
4_T1-2-H3K27ac_p03_peak_24808_lociStitched	chr5	21869199	21879396	4	1514	2384.06	926.907	1247	0	#N/A
4_T1-2-H3K27ac_p03_peak_1784_lociStitched	chr10	14079955	14097665	4	1181	2994.76	1539	1248	0	#N/A
5_T1-2-H3K27ac_p03_peak_2067_lociStitched	chr10	25501746	25516073	5	1995	2872.56	1416.94	1249	0	#N/A
5_T1-2-H3K27ac_p03_peak_6045_lociStitched	chr13_KZ114934v1_alt	177887	201351	5	1164	2954.12	1499.35	1250	0	#N/A
1_T1-2-H3K27ac_p03_peak_21065_lociStitched	chr2_KZ115042v1_alt	57872	58849	1	978	1705.84	253.825	1251	0	#N/A
2_T1-2-H3K27ac_p03_peak_27847_lociStitched	chr6_KZ115200v1_alt	943	5039	2	3373	1726.87	277.299	1252	0	#N/A
3_T1-2-H3K27ac_p03_peak_26927_lociStitched	chr6	32430071	32441590	3	648	2144.84	695.748	1253	0	#N/A
1_T1-2-H3K27ac_p03_peak_21798_lociStitched	chr3	26470319	26471663	1	1345	1807.01	360.998	1254	0	#N/A
3_T1-2-H3K27ac_p03_peak_28659_lociStitched	chr7	37788624	37808195	3	774	4575.7	3131.36	1255	0	#N/A
3_T1-2-H3K27ac_p03_peak_29483_lociStitched	chr7_KZ115221v1_alt	242480	246613	3	2253	1685.44	241.78	1256	0	#N/A
3_T1-2-H3K27ac_p03_peak_7126_lociStitched	chr14_KZ115440v1_alt	206153	218811	3	1182	1740.47	298.729	1257	0	#N/A
5_T1-2-H3K27ac_p03_peak_5088_lociStitched	chr13	8586097	8598389	5	1716	2250.67	810.043	1258	0	#N/A
2_T1-2-H3K27ac_p03_peak_7735_lociStitched	chr15	23563080	23565441	2	2013	1717.16	277.181	1259	0	#N/A
3_T1-2-H3K27ac_p03_peak_7799_lociStitched	chr15	25608928	25615312	3	1551	2044.8	605.203	1260	0	#N/A
5_T1-2-H3K27ac_p03_peak_28374_lociStitched	chr7	24607422	24616783	5	1210	2187.67	748.88	1261	0	#N/A
4_T1-2-H3K27ac_p03_peak_11865_lociStitched	chr18_KZ115567v1_alt	76325	85169	4	1673	1901.46	463.426	1262	0	#N/A
3_T1-2-H3K27ac_p03_peak_10677_lociStitched	chr17_KZ114955v1_alt	292372	296045	3	2092	1714.56	276.577	1263	0	#N/A
3_T1-2-H3K27ac_p03_peak_16047_lociStitched	chr20_KZ115614v1_alt	203014	214151	3	1673	2234.08	797.409	1264	0	#N/A
4_T1-2-H3K27ac_p03_peak_13230_lociStitched	chr1_KZ115018v1_alt	3446	10804	4	2209	1808.6	372.315	1265	0	#N/A
3_T1-2-H3K27ac_p03_peak_29073_lociStitched	chr7	55234063	55248166	3	1777	3254.97	1820.7	1266	0	#N/A
2_T1-2-H3K27ac_p03_peak_3907_lociStitched	chr11_KZ115363v1_alt	240042	244573	2	1688	1847.74	414.587	1267	0	#N/A
4_T1-2-H3K27ac_p03_peak_23127_lociStitched	chr4	1677107	1682864	4	1334	1910.75	478.407	1268	0	#N/A
3_T1-2-H3K27ac_p03_peak_14711_lociStitched	chr20	4601024	4605300	3	1465	3012.87	1585.97	1269	0	#N/A
4_T1-2-H3K27ac_p03_peak_19575_lociStitched	chr24	12683401	12687297	4	2035	1534.63	111.036	1270	0	#N/A
6_T1-2-H3K27ac_p03_peak_19256_lociStitched	chr23_KZ115687v1_alt	291089	296613	6	2258	1756.08	332.545	1271	0	#N/A
6_T1-2-H3K27ac_p03_peak_16020_lociStitched	chr20_KZ115611v1_alt	16857	27202	6	2044	2002.79	581.389	1272	0	#N/A
2_T1-2-H3K27ac_p03_peak_2513_lociStitched	chr10	43134934	43140697	2	1494	2230.86	810.278	1273	0	#N/A
5_T1-2-H3K27ac_p03_peak_9901_lociStitched	chr17	13606552	13615124	5	2457	2593.89	1173.51	1274	0	#N/A
1_T1-2-H3K27ac_p03_peak_8380_lociStitched	chr16	7580459	7582049	1	1591	1522.11	101.76	1275	0	#N/A
4_T1-2-H3K27ac_p03_peak_1263_lociStitched	chr1	46334056	46345832	4	1862	2279.83	862.003	1276	0	#N/A
3_T1-2-H3K27ac_p03_peak_21110_lociStitched	chr2_KZ115051v1_alt	144603	157361	3	1741	2223.72	806.306	1277	0	#N/A
2_T1-2-H3K27ac_p03_peak_6286_lociStitched	chr14	7914783	7917951	2	1763	1766.16	349.747	1278	0	#N/A
2_T1-2-H3K27ac_p03_peak_31450_lociStitched	chr9	19550600	19558754	2	1149	2799.27	1382.92	1279	0	#N/A
4_T1-2-H3K27ac_p03_peak_22917_lociStitched	chr3_KZ115057v1_alt	110355	118147	4	1057	1716.58	302.33	1280	0	#N/A
6_T1-2-H3K27ac_p03_peak_26220_lociStitched	chr5_KZ115136v1_alt	462648	468247	6	1870	1528.53	115.339	1281	0	#N/A
1_T1-2-H3K27ac_p03_peak_18838_lociStitched	chr23	32162370	32163786	1	1417	1589.32	176.434	1282	0	#N/A
5_T1-2-H3K27ac_p03_peak_32267_lociStitched	chrUn_KN149686v1	183486	192026	5	3027	2314.34	901.824	1283	0	#N/A
5_T1-2-H3K27ac_p03_peak_31483_lociStitched	chr9	20173938	20178258	5	1820	1758.67	347.328	1284	0	#N/A
4_T1-2-H3K27ac_p03_peak_25627_lociStitched	chr5	54925963	54942779	4	1189	2687.2	1279.7	1285	0	#N/A
3_T1-2-H3K27ac_p03_peak_2810_lociStitched	chr10_KZ115332v1_alt	280593	285204	3	1614	1727.74	322.309	1286	0	#N/A
4_T1-2-H3K27ac_p03_peak_31909_lociStitched	chr9	40688704	40699441	4	1345	2426.56	1023.24	1287	0	#N/A
3_T1-2-H3K27ac_p03_peak_13695_lociStitched	chr2	18302915	18320952	3	747	3277.32	1874.04	1288	0	#N/A
5_T1-2-H3K27ac_p03_peak_30034_lociStitched	chr8	17894921	17908793	5	968	2308.3	907.229	1289	0	#N/A
1_T1-2-H3K27ac_p03_peak_30224_lociStitched	chr8	23671292	23672094	1	803	1593.33	192.64	1290	0	#N/A
3_T1-2-H3K27ac_p03_peak_9103_lociStitched	chr16	35486019	35498000	3	2532	2301.55	902.169	1291	0	#N/A
2_T1-2-H3K27ac_p03_peak_3265_lociStitched	chr11	17118937	17129031	2	607	2324.65	927.639	1292	0	#N/A
3_T1-2-H3K27ac_p03_peak_23701_lociStitched	chr4	25290109	25304052	3	434	2156.98	761.288	1293	0	#N/A
5_T1-2-H3K27ac_p03_peak_31643_lociStitched	chr9	28706771	28710441	5	1799	1585.44	192.308	1294	0	#N/A
4_T1-2-H3K27ac_p03_peak_24721_lociStitched	chr5	17919861	17928263	4	1823	2071.09	680.562	1295	0	#N/A
3_T1-2-H3K27ac_p03_peak_26703_lociStitched	chr6	20026734	20029573	3	2397	1526.81	137.408	1296	0	#N/A
2_T1-2-H3K27ac_p03_peak_19052_lociStitched	chr23	43413054	43414885	2	1402	1864.32	474.961	1297	0	#N/A
3_T1-2-H3K27ac_p03_peak_30071_lociStitched	chr8	19569533	19575782	3	1154	2190.9	804.246	1298	0	#N/A
5_T1-2-H3K27ac_p03_peak_860_lociStitched	chr1	39867356	39873387	5	1882	1721.25	334.721	1299	0	#N/A
3_T1-2-H3K27ac_p03_peak_27951_lociStitched	chr7	5299309	5310380	3	1537	4509.22	3126.45	1300	0	#N/A
1_T1-2-H3K27ac_p03_peak_32456_lociStitched	chrUn_KN149993v1	16125	16921	1	797	1556.66	175.2	1301	0	#N/A
3_T1-2-H3K27ac_p03_peak_9484_lociStitched	chr16	49615108	49621083	3	1080	1969.36	588.538	1302	0	#N/A
2_T1-2-H3K27ac_p03_peak_17519_lociStitched	chr22	8938717	8944002	2	1016	1736.65	356.209	1303	0	#N/A
4_T1-2-H3K27ac_p03_peak_1006_lociStitched	chr1	41767155	41773868	4	1103	2130.71	750.513	1304	0	#N/A
1_T1-2-H3K27ac_p03_peak_17863_lociStitched	chr22	22821685	22823425	1	1741	1474.48	95.7	1305	0	#N/A
1_T1-2-H3K27ac_p03_peak_28834_lociStitched	chr7	41903158	41904404	1	1247	1471.28	93.3254	1306	0	#N/A
3_T1-2-H3K27ac_p03_peak_17024_lociStitched	chr21	45207636	45217571	3	763	3301.4	1926.4	1307	0	#N/A
2_T1-2-H3K27ac_p03_peak_3443_lociStitched	chr11	26197329	26199891	2	1214	1629.94	256.969	1308	0	#N/A
2_T1-2-H3K27ac_p03_peak_20194_lociStitched	chr24_KZ115703v1_alt	152806	155717	2	1773	1413.29	41.9184	1309	0	#N/A
2_T1-2-H3K27ac_p03_peak_16791_lociStitched	chr21	31975122	31985363	2	552	2241.75	870.485	1310	0	#N/A
3_T1-2-H3K27ac_p03_peak_1850_lociStitched	chr10	16042353	16056880	3	1739	3057.93	1689.49	1311	0	#N/A
2_T1-2-H3K27ac_p03_peak_17063_lociStitched	chr21	45574633	45588107	2	1182	3733.65	2367.38	1312	0	#N/A
5_T1-2-H3K27ac_p03_peak_6703_lociStitched	chr14	32556037	32560243	5	2260	1748.01	381.905	1313	0	#N/A
4_T1-2-H3K27ac_p03_peak_127_lociStitched	chr1	7914473	7918276	4	1625	1571.4	206.503	1314	0	#N/A
4_T1-2-H3K27ac_p03_peak_13745_lociStitched	chr2	21998017	22017772	4	848	3802.84	2439.74	1315	0	#N/A
1_T1-2-H3K27ac_p03_peak_5535_lociStitched	chr13	29292117	29294470	1	2354	1454.15	91.767	1316	0	#N/A
4_T1-2-H3K27ac_p03_peak_7149_lociStitched	chr14_KZ115445v1_alt	70755	80956	4	1468	1704.59	342.754	1317	0	#N/A
3_T1-2-H3K27ac_p03_peak_18762_lociStitched	chr23	29509646	29531382	3	507	3562.53	2201.86	1318	0	#N/A
1_T1-2-H3K27ac_p03_peak_7958_lociStitched	chr15	34611361	34612367	1	1007	1493	132.591	1319	0	#N/A
3_T1-2-H3K27ac_p03_peak_17448_lociStitched	chr22	5897987	5913016	3	552	2240.82	880.699	1320	0	#N/A
2_T1-2-H3K27ac_p03_peak_29393_lociStitched	chr7	72190688	72200956	2	1566	3261.12	1901.63	1321	0	#N/A
2_T1-2-H3K27ac_p03_peak_23031_lociStitched	chr3_KZ115072v1_alt	233759	246308	2	1058	1930.04	570.98	1322	0	#N/A
3_T1-2-H3K27ac_p03_peak_26576_lociStitched	chr6	11377295	11385687	3	738	1573.5	216.514	1323	0	#N/A
4_T1-2-H3K27ac_p03_peak_10071_lociStitched	chr17	23411797	23415267	4	1715	1726.33	369.555	1324	0	#N/A
2_T1-2-H3K27ac_p03_peak_23018_lociStitched	chr3_KZ115072v1_alt	81387	93198	2	318	2583.07	1229.53	1325	0	#N/A
3_T1-2-H3K27ac_p03_peak_16476_lociStitched	chr21	20037480	20043113	3	1732	1605.97	252.922	1326	0	#N/A
4_T1-2-H3K27ac_p03_peak_13515_lociStitched	chr2	6492888	6497476	4	2402	1795.74	443.201	1327	0	#N/A
2_T1-2-H3K27ac_p03_peak_8196_lociStitched	chr15_KZ114948v1_alt	88224	98613	2	2116	2110.01	760.475	1328	0	#N/A
4_T1-2-H3K27ac_p03_peak_10731_lociStitched	chr17_KZ115525v1_alt	246614	258704	4	1077	2194.34	846.3	1329	0	#N/A
3_T1-2-H3K27ac_p03_peak_4905_lociStitched	chr12_KZ115384v1_alt	50327	61184	3	2304	1944.49	597.135	1330	0	#N/A
1_T1-2-H3K27ac_p03_peak_27882_lociStitched	chr6_KZ115205v1_alt	162775	164465	1	1691	1412.16	65.403	1331	0	#N/A
3_T1-2-H3K27ac_p03_peak_4627_lociStitched	chr12	35817272	35829513	3	1652	2105.45	758.942	1332	0	#N/A
5_T1-2-H3K27ac_p03_peak_28796_lociStitched	chr7	40835796	40853202	5	2322	3623.93	2278.45	1333	0	#N/A
4_T1-2-H3K27ac_p03_peak_28454_lociStitched	chr7	27771915	27780593	4	1112	1993.34	649.114	1334	0	#N/A
2_T1-2-H3K27ac_p03_peak_12098_lociStitched	chr19	7639657	7643932	2	1958	1712.14	368.077	1335	0	#N/A
5_T1-2-H3K27ac_p03_peak_31053_lociStitched	chr8_KZ115274v1_alt	19498	33205	5	1182	2539.91	1200.73	1336	0	#N/A
2_T1-2-H3K27ac_p03_peak_2696_lociStitched	chr10_KZ115318v1_alt	297740	308367	2	1255	2376.2	1037.2	1337	0	#N/A
5_T1-2-H3K27ac_p03_peak_742_lociStitched	chr1	38501242	38518016	5	1396	4285.76	2947.19	1338	0	#N/A
2_T1-2-H3K27ac_p03_peak_10174_lociStitched	chr17	26832574	26834825	2	2034	1588.08	253.913	1339	0	#N/A
2_T1-2-H3K27ac_p03_peak_21314_lociStitched	chr3	11550144	11561720	2	594	2613.86	1280.31	1340	0	#N/A
2_T1-2-H3K27ac_p03_peak_9643_lociStitched	chr16_KZ115500v1_alt	154483	163557	2	1357	1797.56	464.589	1341	0	#N/A
1_T1-2-H3K27ac_p03_peak_12469_lociStitched	chr19	21366144	21367330	1	1187	1591.37	258.904	1342	0	#N/A
2_T1-2-H3K27ac_p03_peak_6458_lociStitched	chr14	21367100	21379360	2	939	1678.39	346.958	1343	0	#N/A
2_T1-2-H3K27ac_p03_peak_7728_lociStitched	chr15	23492444	23496307	2	1356	1582.28	251.095	1344	0	#N/A
5_T1-2-H3K27ac_p03_peak_22523_lociStitched	chr3	45407968	45417462	5	1431	2219.7	889.588	1345	0	#N/A
1_T1-2-H3K27ac_p03_peak_23027_lociStitched	chr3_KZ115072v1_alt	187073	187993	1	921	1367.95	38.272	1346	0	#N/A
3_T1-2-H3K27ac_p03_peak_64_lociStitched	chr1	2065555	2078822	3	1681	3742.62	2413.27	1347	0	#N/A
2_T1-2-H3K27ac_p03_peak_29221_lociStitched	chr7	61304044	61317320	2	1635	2607.41	1279.81	1348	0	#N/A
4_T1-2-H3K27ac_p03_peak_15535_lociStitched	chr20	36282346	36295642	4	862	2369.35	1042.41	1349	0	#N/A
2_T1-2-H3K27ac_p03_peak_29446_lociStitched	chr7_KZ115212v1_alt	8187	17868	2	1766	2243.09	916.791	1350	0	#N/A
4_T1-2-H3K27ac_p03_peak_22928_lociStitched	chr3_KZ115058v1_alt	180367	183677	4	2107	1734.44	410.109	1351	0	#N/A
2_T1-2-H3K27ac_p03_peak_15356_lociStitched	chr20	31652456	31664692	2	319	1888.01	564.08	1352	0	#N/A
3_T1-2-H3K27ac_p03_peak_1049_lociStitched	chr1	42127281	42135978	3	495	2514.3	1193.23	1353	0	#N/A
5_T1-2-H3K27ac_p03_peak_11524_lociStitched	chr18	41167531	41172282	5	1442	2041.03	721.677	1354	0	#N/A
2_T1-2-H3K27ac_p03_peak_14096_lociStitched	chr2	34134596	34141577	2	294	1711.04	393.03	1355	0	#N/A
2_T1-2-H3K27ac_p03_peak_31870_lociStitched	chr9	39032883	39041773	2	806	2016.25	698.754	1356	0	#N/A
3_T1-2-H3K27ac_p03_peak_27260_lociStitched	chr6	44765278	44789161	3	779	3582.45	2266.5	1357	0	#N/A
1_T1-2-H3K27ac_p03_peak_2547_lociStitched	chr10	44459995	44461312	1	1318	1704.46	388.515	1358	0	#N/A
4_T1-2-H3K27ac_p03_peak_623_lociStitched	chr1	37128252	37145551	4	817	3380.22	2065.5	1359	0	#N/A
3_T1-2-H3K27ac_p03_peak_16868_lociStitched	chr21	36673006	36681066	3	1682	2830.67	1516.89	1360	0	#N/A
3_T1-2-H3K27ac_p03_peak_9834_lociStitched	chr17	10872489	10884506	3	1927	3712.05	2398.59	1361	0	#N/A
3_T1-2-H3K27ac_p03_peak_28807_lociStitched	chr7	41166844	41176276	3	1953	2460.81	1147.87	1362	0	#N/A
5_T1-2-H3K27ac_p03_peak_17782_lociStitched	chr22	18204022	18208654	5	1577	1707.36	394.646	1363	0	#N/A
3_T1-2-H3K27ac_p03_peak_4574_lociStitched	chr12	33928069	33940393	3	1280	2318.14	1005.64	1364	0	#N/A
2_T1-2-H3K27ac_p03_peak_17640_lociStitched	chr22	12076368	12080163	2	1345	1903.57	591.261	1365	0	#N/A
1_T1-2-H3K27ac_p03_peak_24062_lociStitched	chr4	53071289	53072278	1	990	1362.94	53.2082	1366	0	#N/A
1_T1-2-H3K27ac_p03_peak_32665_lociStitched	chrUn_KN150537v1	257	1485	1	1229	1411.46	102.784	1367	0	#N/A
1_T1-2-H3K27ac_p03_peak_22418_lociStitched	chr3	40809063	40811218	1	2156	1595.13	286.83	1368	0	#N/A
3_T1-2-H3K27ac_p03_peak_27257_lociStitched	chr6	44698149	44714640	3	692	2648.45	1340.72	1369	0	#N/A
3_T1-2-H3K27ac_p03_peak_12862_lociStitched	chr19	37413487	37432240	3	515	3052.99	1745.9	1370	0	#N/A
1_T1-2-H3K27ac_p03_peak_16081_lociStitched	chr21	971561	972836	1	1276	1392.05	85.425	1371	0	#N/A
2_T1-2-H3K27ac_p03_peak_27606_lociStitched	chr6_KZ114874v1_alt	344098	350974	2	1049	1536.1	229.658	1372	0	#N/A
5_T1-2-H3K27ac_p03_peak_8272_lociStitched	chr15_KZ115484v1_alt	427591	436262	5	2401	1974.39	670.268	1373	0	#N/A
4_T1-2-H3K27ac_p03_peak_31864_lociStitched	chr9	38886126	38898167	4	947	2311.87	1007.83	1374	0	#N/A
1_T1-2-H3K27ac_p03_peak_7104_lociStitched	chr14_KZ115430v1_alt	492143	494286	1	2144	1489.17	185.369	1375	0	#N/A
5_T1-2-H3K27ac_p03_peak_6557_lociStitched	chr14	27315992	27341910	5	1212	4089.86	2786.18	1376	0	#N/A
1_T1-2-H3K27ac_p03_peak_8377_lociStitched	chr16	7382998	7385303	1	2306	1361.56	59.93	1377	0	#N/A
1_T1-2-H3K27ac_p03_peak_10739_lociStitched	chr17_KZ115527v1_alt	1593	3278	1	1686	1426.86	126.038	1378	0	#N/A
3_T1-2-H3K27ac_p03_peak_25721_lociStitched	chr5	59164542	59170015	3	1795	1857.54	557.699	1379	0	#N/A
4_T1-2-H3K27ac_p03_peak_21264_lociStitched	chr3	9204949	9211048	4	1896	1829.09	529.393	1380	0	#N/A
1_T1-2-H3K27ac_p03_peak_22189_lociStitched	chr3	35812153	35814252	1	2100	1391.64	92.5659	1381	0	#N/A
5_T1-2-H3K27ac_p03_peak_26639_lociStitched	chr6	15223370	15231594	5	1698	2000.08	702.33	1382	0	#N/A
1_T1-2-H3K27ac_p03_peak_10917_lociStitched	chr18	5621309	5622273	1	965	1569.68	272.137	1383	0	#N/A
4_T1-2-H3K27ac_p03_peak_920_lociStitched	chr1	40647135	40660398	4	772	15584	14286.9	1384	0	#N/A
4_T1-2-H3K27ac_p03_peak_589_lociStitched	chr1	36289245	36304307	4	1020	4577.34	3280.5	1385	0	#N/A
4_T1-2-H3K27ac_p03_peak_6447_lociStitched	chr14	20948142	20966422	4	964	3451.26	2155.21	1386	0	#N/A
2_T1-2-H3K27ac_p03_peak_32225_lociStitched	chrUn_KN147632v2	30285	40392	2	491	2198.27	902.555	1387	0	#N/A
3_T1-2-H3K27ac_p03_peak_7162_lociStitched	chr14_KZ115447v1_alt	533258	542099	3	1601	1854.84	559.635	1388	0	#N/A
3_T1-2-H3K27ac_p03_peak_19324_lociStitched	chr23_KZ115698v1_alt	263946	269871	3	1570	1582.57	287.363	1389	0	#N/A
1_T1-2-H3K27ac_p03_peak_32216_lociStitched	chr9_KZ115297v1_alt	304810	306383	1	1574	1491.36	196.468	1390	0	#N/A
3_T1-2-H3K27ac_p03_peak_25637_lociStitched	chr5	55449646	55453662	3	1064	1460.62	165.861	1391	0	#N/A
4_T1-2-H3K27ac_p03_peak_238_lociStitched	chr1	14245439	14260027	4	734	2421.61	1129.11	1392	0	#N/A
2_T1-2-H3K27ac_p03_peak_12975_lociStitched	chr19	43355236	43359677	2	1687	1791.94	500.945	1393	0	#N/A
4_T1-2-H3K27ac_p03_peak_507_lociStitched	chr1	33356920	33361038	4	2468	1624.96	334.793	1394	0	#N/A
2_T1-2-H3K27ac_p03_peak_17751_lociStitched	chr22	17163368	17174612	2	690	3043.75	1754.06	1395	0	#N/A
2_T1-2-H3K27ac_p03_peak_16031_lociStitched	chr20_KZ115611v1_alt	162634	175556	2	993	1783.24	493.62	1396	0	#N/A
2_T1-2-H3K27ac_p03_peak_17140_lociStitched	chr21_KZ115628v1_alt	112039	116762	2	1512	1450.43	161.054	1397	0	#N/A
5_T1-2-H3K27ac_p03_peak_26767_lociStitched	chr6	23672846	23676810	5	2016	1442.9	154.992	1398	0	#N/A
3_T1-2-H3K27ac_p03_peak_7220_lociStitched	chr14_KZ115454v1_alt	377939	392204	3	1165	1944.32	659.043	1399	0	#N/A
4_T1-2-H3K27ac_p03_peak_27073_lociStitched	chr6	39356248	39364704	4	1951	2113.15	831.225	1400	0	#N/A
2_T1-2-H3K27ac_p03_peak_23527_lociStitched	chr4	18543498	18545752	2	1928	1657.37	375.742	1401	0	#N/A
4_T1-2-H3K27ac_p03_peak_8007_lociStitched	chr15	37369326	37379461	4	787	2037.13	756.071	1402	0	#N/A
2_T1-2-H3K27ac_p03_peak_22572_lociStitched	chr3	47280001	47288361	2	739	1411.17	131.252	1403	0	#N/A
4_T1-2-H3K27ac_p03_peak_32526_lociStitched	chrUn_KN150158v1	9328	15861	4	1401	1700.54	421.378	1404	0	#N/A
3_T1-2-H3K27ac_p03_peak_24052_lociStitched	chr4	50957639	50966082	3	1242	1412.51	135.088	1405	0	#N/A
3_T1-2-H3K27ac_p03_peak_72_lociStitched	chr1	2388900	2395016	3	1687	2371.78	1094.76	1406	0	#N/A
2_T1-2-H3K27ac_p03_peak_15861_lociStitched	chr20	47518642	47528973	2	913	1720.11	444.233	1407	0	#N/A
4_T1-2-H3K27ac_p03_peak_8579_lociStitched	chr16	17538941	17556294	4	889	2708.8	1435.09	1408	0	#N/A
2_T1-2-H3K27ac_p03_peak_5918_lociStitched	chr13	46192926	46203553	2	1365	2729.01	1455.9	1409	0	#N/A
3_T1-2-H3K27ac_p03_peak_16028_lociStitched	chr20_KZ115611v1_alt	117918	123869	3	2068	1881.11	609.382	1410	0	#N/A
4_T1-2-H3K27ac_p03_peak_27615_lociStitched	chr6_KZ114877v1_alt	270990	284013	4	1344	1769.83	498.781	1411	0	#N/A
3_T1-2-H3K27ac_p03_peak_16223_lociStitched	chr21	5857920	5861065	3	2080	1655.21	384.319	1412	0	#N/A
1_T1-2-H3K27ac_p03_peak_17193_lociStitched	chr22	722737	723328	1	592	1495.47	224.816	1413	0	#N/A
2_T1-2-H3K27ac_p03_peak_11466_lociStitched	chr18	39071424	39084397	2	572	2162.6	892.542	1414	0	#N/A
4_T1-2-H3K27ac_p03_peak_27771_lociStitched	chr6_KZ115183v1_alt	323317	328617	4	982	1709.25	439.37	1415	0	#N/A
3_T1-2-H3K27ac_p03_peak_14290_lociStitched	chr2	42284492	42304337	3	1426	4665.56	3397.46	1416	0	#N/A
3_T1-2-H3K27ac_p03_peak_14892_lociStitched	chr20	15258298	15275828	3	1805	3923.21	2655.8	1417	0	#N/A
3_T1-2-H3K27ac_p03_peak_32295_lociStitched	chrUn_KN149689v2	182818	190510	3	1319	1863	597.668	1418	0	#N/A
3_T1-2-H3K27ac_p03_peak_9126_lociStitched	chr16	35875075	35879013	3	2020	1439.73	174.847	1419	0	#N/A
T1-2-H3K27ac_p03_peak_29620	chr8	6955	7695	1	741	1704.96	440.818	1420	0	#N/A
2_T1-2-H3K27ac_p03_peak_5695_lociStitched	chr13	35470232	35480427	2	421	2731.24	1469.1	1421	0	#N/A
5_T1-2-H3K27ac_p03_peak_12299_lociStitched	chr19	14806313	14812272	5	1790	1295.49	34.5622	1422	0	#N/A
2_T1-2-H3K27ac_p03_peak_4265_lociStitched	chr12	18459681	18462811	2	2687	1349.03	90.77	1423	0	#N/A
4_T1-2-H3K27ac_p03_peak_28627_lociStitched	chr7	35418884	35429285	4	851	1741.13	483.647	1424	0	#N/A
2_T1-2-H3K27ac_p03_peak_31394_lociStitched	chr9	15897016	15905790	2	1050	1706.54	450.106	1425	0	#N/A
4_T1-2-H3K27ac_p03_peak_4143_lociStitched	chr12	12887461	12900921	4	1098	2650.27	1394.46	1426	0	#N/A
5_T1-2-H3K27ac_p03_peak_27963_lociStitched	chr7	5607765	5617865	5	2077	2738.11	1482.68	1427	0	#N/A
5_T1-2-H3K27ac_p03_peak_32483_lociStitched	chrUn_KN150063v1	6068	16647	5	1714	2617.24	1362.58	1428	0	#N/A
2_T1-2-H3K27ac_p03_peak_31604_lociStitched	chr9	26377213	26387767	2	389	1823.73	569.916	1429	0	#N/A
4_T1-2-H3K27ac_p03_peak_10483_lociStitched	chr17	43018594	43027832	4	1002	1711.8	460.052	1430	0	#N/A
3_T1-2-H3K27ac_p03_peak_30738_lociStitched	chr8	46036324	46043351	3	1343	2146.75	895.942	1431	0	#N/A
2_T1-2-H3K27ac_p03_peak_24477_lociStitched	chr4_KZ114856v1_alt	292698	301712	2	1041	1508.94	261.406	1432	0	#N/A
4_T1-2-H3K27ac_p03_peak_22725_lociStitched	chr3	55059646	55068377	4	1570	1853.59	606.804	1433	0	#N/A
3_T1-2-H3K27ac_p03_peak_32282_lociStitched	chrUn_KN149687v1	32231	39073	3	1486	1544.24	297.627	1434	0	#N/A
2_T1-2-H3K27ac_p03_peak_19289_lociStitched	chr23_KZ115691v1_alt	363623	366033	2	2024	1322.13	75.674	1435	0	#N/A
2_T1-2-H3K27ac_p03_peak_2499_lociStitched	chr10	42726643	42737341	2	302	2395.28	1148.97	1436	0	#N/A
3_T1-2-H3K27ac_p03_peak_11847_lociStitched	chr18_KZ115562v1_alt	154288	156853	3	1574	1337.65	91.5705	1437	0	#N/A
1_T1-2-H3K27ac_p03_peak_32576_lociStitched	chrUn_KN150242v1	18930	20026	1	1097	1407.81	162.318	1438	0	#N/A
5_T1-2-H3K27ac_p03_peak_12960_lociStitched	chr19	43041369	43050427	5	1415	1737.32	491.849	1439	0	#N/A
5_T1-2-H3K27ac_p03_peak_26070_lociStitched	chr5_KZ115109v1_alt	123070	132590	5	1298	1712.65	468.384	1440	0	#N/A
1_T1-2-H3K27ac_p03_peak_32390_lociStitched	chrUn_KN149816v1	2647	3341	1	695	1562.89	324.237	1441	0	#N/A
4_T1-2-H3K27ac_p03_peak_22785_lociStitched	chr3	58685159	58690451	4	1485	2085.05	846.72	1442	0	#N/A
3_T1-2-H3K27ac_p03_peak_303_lociStitched	chr1	19380576	19395822	3	589	2552.18	1315.73	1443	0	#N/A
3_T1-2-H3K27ac_p03_peak_22879_lociStitched	chr3_KZ114852v1_alt	183824	193510	3	1735	1961.41	725.481	1444	0	#N/A
3_T1-2-H3K27ac_p03_peak_24275_lociStitched	chr4	69730602	69733407	3	2312	1442.89	207.57	1445	0	#N/A
2_T1-2-H3K27ac_p03_peak_9133_lociStitched	chr16	35929024	35939645	2	826	2293.07	1057.85	1446	0	#N/A
4_T1-2-H3K27ac_p03_peak_354_lociStitched	chr1	23402369	23405075	4	1357	1284.81	50.3316	1447	0	#N/A
1_T1-2-H3K27ac_p03_peak_30871_lociStitched	chr8	53915694	53916894	1	1201	1461.6	228.24	1448	0	#N/A
4_T1-2-H3K27ac_p03_peak_4240_lociStitched	chr12	17068843	17073009	4	1493	1578.08	346.611	1449	0	#N/A
1_T1-2-H3K27ac_p03_peak_11565_lociStitched	chr18	44625679	44626733	1	1055	1561.29	332.537	1450	0	#N/A
4_T1-2-H3K27ac_p03_peak_32304_lociStitched	chrUn_KN149691v1	212588	222371	4	1118	5405.11	4177.34	1451	0	#N/A
1_T1-2-H3K27ac_p03_peak_21649_lociStitched	chr3	22060107	22061334	1	1228	1414.36	186.749	1452	0	#N/A
6_T1-2-H3K27ac_p03_peak_27970_lociStitched	chr7	6007581	6015842	6	1772	2113.99	887.231	1453	0	#N/A
T1-2-H3K27ac_p03_peak_29891	chr8	13035055	13037519	1	2465	1284.24	58.3968	1454	0	#N/A
2_T1-2-H3K27ac_p03_peak_19248_lociStitched	chr23_KZ115685v1_alt	258509	265987	2	470	1371.47	146.569	1455	0	#N/A
4_T1-2-H3K27ac_p03_peak_29138_lociStitched	chr7	57906588	57913305	4	877	1413.93	190.763	1456	0	#N/A
6_T1-2-H3K27ac_p03_peak_7193_lociStitched	chr14_KZ115452v1_alt	173672	189433	6	2291	3530.46	2307.41	1457	0	#N/A
4_T1-2-H3K27ac_p03_peak_30983_lociStitched	chr8_KZ115269v1_alt	80529	98060	4	1373	4754.41	3532.5	1458	0	#N/A
1_T1-2-H3K27ac_p03_peak_5293_lociStitched	chr13	17863344	17865181	1	1838	1440.58	219.338	1459	0	#N/A
3_T1-2-H3K27ac_p03_peak_20199_lociStitched	chr24_KZ115704v1_alt	82414	91566	3	1440	1639.12	418.246	1460	0	#N/A
3_T1-2-H3K27ac_p03_peak_27849_lociStitched	chr6_KZ115200v1_alt	35919	40250	3	2842	1441.79	221.314	1461	0	#N/A
T1-2-H3K27ac_p03_peak_21616	chr3	21008354	21010709	1	2356	1445.73	230.319	1462	0	#N/A
2_T1-2-H3K27ac_p03_peak_10843_lociStitched	chr18	1269966	1280610	2	672	2240.56	1026.08	1463	0	#N/A
2_T1-2-H3K27ac_p03_peak_31696_lociStitched	chr9	31125381	31134482	2	1299	1936.69	722.619	1464	0	#N/A
2_T1-2-H3K27ac_p03_peak_20988_lociStitched	chr25_KZ115729v1_alt	154917	162460	2	1133	1540.28	327.366	1465	0	#N/A
3_T1-2-H3K27ac_p03_peak_31599_lociStitched	chr9	26298524	26312025	3	753	1963.05	750.656	1466	0	#N/A
3_T1-2-H3K27ac_p03_peak_4733_lociStitched	chr12	44276093	44281934	3	1031	1801.36	589.941	1467	0	#N/A
2_T1-2-H3K27ac_p03_peak_19189_lociStitched	chr23_KZ115675v1_alt	4507	8341	2	1926	1568.49	358.862	1468	0	#N/A
5_T1-2-H3K27ac_p03_peak_14049_lociStitched	chr2	32689819	32698619	5	1460	2003.76	796.4	1469	0	#N/A
3_T1-2-H3K27ac_p03_peak_32447_lociStitched	chrUn_KN149969v1	8797	11308	3	1802	1228.63	22.0968	1470	0	#N/A
3_T1-2-H3K27ac_p03_peak_8277_lociStitched	chr15_KZ115484v1_alt	496860	507007	3	1648	1919.81	713.334	1471	0	#N/A
1_T1-2-H3K27ac_p03_peak_14440_lociStitched	chr2	48565916	48567491	1	1576	1231.18	24.885	1472	0	#N/A
3_T1-2-H3K27ac_p03_peak_23841_lociStitched	chr4	29769094	29773806	3	1163	1478.15	271.882	1473	0	#N/A
1_T1-2-H3K27ac_p03_peak_27466_lociStitched	chr6	54520185	54521420	1	1236	1527.57	322.459	1474	0	#N/A
2_T1-2-H3K27ac_p03_peak_19100_lociStitched	chr23	44999705	45004434	2	996	2459.08	1255.08	1475	0	#N/A
3_T1-2-H3K27ac_p03_peak_16671_lociStitched	chr21	26803116	26806744	3	1749	1688.83	485.064	1476	0	#N/A
4_T1-2-H3K27ac_p03_peak_30175_lociStitched	chr8	22380761	22394195	4	1344	2655.9	1454.9	1477	0	#N/A
4_T1-2-H3K27ac_p03_peak_22821_lociStitched	chr3	60680592	60707398	4	1375	6803.36	5602.45	1478	0	#N/A
3_T1-2-H3K27ac_p03_peak_10868_lociStitched	chr18	2453684	2459527	3	1468	2671.42	1471.27	1479	0	#N/A
3_T1-2-H3K27ac_p03_peak_5858_lociStitched	chr13	44426957	44443824	3	527	2727.39	1528.15	1480	0	#N/A
2_T1-2-H3K27ac_p03_peak_31285_lociStitched	chr9	10677876	10679440	2	1358	1373.5	176.263	1481	0	#N/A
4_T1-2-H3K27ac_p03_peak_7814_lociStitched	chr15	26093412	26097553	4	1700	1643.98	448.056	1482	0	#N/A
2_T1-2-H3K27ac_p03_peak_16470_lociStitched	chr21	19381877	19392473	2	725	2270.72	1077.61	1483	0	#N/A
4_T1-2-H3K27ac_p03_peak_13270_lociStitched	chr1_KZ115027v1_alt	310221	318308	4	1212	1540.57	347.741	1484	0	#N/A
5_T1-2-H3K27ac_p03_peak_27814_lociStitched	chr6_KZ115192v1_alt	276005	284566	5	2620	1979.3	786.756	1485	0	#N/A
1_T1-2-H3K27ac_p03_peak_7155_lociStitched	chr14_KZ115446v1_alt	244949	246705	1	1757	1539.84	347.512	1486	0	#N/A
5_T1-2-H3K27ac_p03_peak_13135_lociStitched	chr1_KZ114845v1_alt	183289	194200	5	1783	2495.35	1304.96	1487	0	#N/A
4_T1-2-H3K27ac_p03_peak_27593_lociStitched	chr6	60096374	60098328	4	1102	1895.77	707.543	1488	0	#N/A
5_T1-2-H3K27ac_p03_peak_21665_lociStitched	chr3	22431999	22440450	5	1875	1892.18	704.813	1489	0	#N/A
4_T1-2-H3K27ac_p03_peak_25949_lociStitched	chr5	70213710	70223308	4	974	2209.46	1022.19	1490	0	#N/A
3_T1-2-H3K27ac_p03_peak_18468_lociStitched	chr23	16329385	16339646	3	706	1496.05	308.856	1491	0	#N/A
3_T1-2-H3K27ac_p03_peak_29410_lociStitched	chr7	72380209	72391842	3	495	2020.65	834.086	1492	0	#N/A
5_T1-2-H3K27ac_p03_peak_6067_lociStitched	chr13_KZ115401v1_alt	210445	221767	5	1952	2332.33	1145.79	1493	0	#N/A
3_T1-2-H3K27ac_p03_peak_6054_lociStitched	chr13_KZ114934v1_alt	297011	306816	3	1424	1651.16	464.757	1494	0	#N/A
2_T1-2-H3K27ac_p03_peak_12867_lociStitched	chr19	37524594	37527133	2	2227	1227.35	42.4013	1495	0	#N/A
4_T1-2-H3K27ac_p03_peak_21097_lociStitched	chr2_KZ115050v1_alt	301656	312357	4	1394	1916.55	731.948	1496	0	#N/A
1_T1-2-H3K27ac_p03_peak_3003_lociStitched	chr11	6460687	6461303	1	617	1275.67	91.476	1497	0	#N/A
3_T1-2-H3K27ac_p03_peak_12443_lociStitched	chr19	19857384	19861972	3	1590	2003.12	818.958	1498	0	#N/A
2_T1-2-H3K27ac_p03_peak_230_lociStitched	chr1	13966096	13976619	2	940	1849.94	666.106	1499	0	#N/A
2_T1-2-H3K27ac_p03_peak_24138_lociStitched	chr4	60788601	60790120	2	901	1253.93	71.8487	1500	0	#N/A
2_T1-2-H3K27ac_p03_peak_20906_lociStitched	chr25	34491208	34492646	2	1036	1773.34	593.606	1501	0	#N/A
4_T1-2-H3K27ac_p03_peak_4754_lociStitched	chr12	46907780	46920644	4	1702	3869.49	2689.86	1502	0	#N/A
5_T1-2-H3K27ac_p03_peak_808_lociStitched	chr1	38975195	38986460	5	2049	2784.71	1606.39	1503	0	#N/A
4_T1-2-H3K27ac_p03_peak_32685_lociStitched	chrUn_KN150578v1	59437	65429	4	1868	1852.73	674.699	1504	0	#N/A
5_T1-2-H3K27ac_p03_peak_30500_lociStitched	chr8	34911508	34917074	5	1724	1341.41	164.197	1505	0	#N/A
3_T1-2-H3K27ac_p03_peak_8182_lociStitched	chr15_KZ114946v1_alt	390	2900	3	1674	1483.66	307.224	1506	0	#N/A
2_T1-2-H3K27ac_p03_peak_21420_lociStitched	chr3	16070876	16083530	2	536	2515.62	1341.32	1507	0	#N/A
3_T1-2-H3K27ac_p03_peak_26982_lociStitched	chr6	35823465	35840508	3	619	2917.76	1743.5	1508	0	#N/A
3_T1-2-H3K27ac_p03_peak_26914_lociStitched	chr6	31391985	31405000	3	1692	1824.7	650.75	1509	0	#N/A
2_T1-2-H3K27ac_p03_peak_22741_lociStitched	chr3	56699248	56702317	2	1312	1234.04	60.4593	1510	0	#N/A
2_T1-2-H3K27ac_p03_peak_20335_lociStitched	chr25	2408527	2410340	2	1518	1523.46	351.178	1511	0	#N/A
2_T1-2-H3K27ac_p03_peak_13235_lociStitched	chr1_KZ115018v1_alt	42892	48185	2	1771	1441.81	271.002	1512	0	#N/A
3_T1-2-H3K27ac_p03_peak_2149_lociStitched	chr10	28258599	28262468	3	1963	1543.73	372.972	1513	0	#N/A
1_T1-2-H3K27ac_p03_peak_17660_lociStitched	chr22	12857734	12859323	1	1590	1260.87	91.2086	1514	0	#N/A
3_T1-2-H3K27ac_p03_peak_31763_lociStitched	chr9	33711839	33722499	3	566	2176.77	1007.37	1515	0	#N/A
5_T1-2-H3K27ac_p03_peak_1428_lociStitched	chr1	54149450	54159660	5	2169	2984.38	1815.34	1516	0	#N/A
4_T1-2-H3K27ac_p03_peak_9729_lociStitched	chr17	2890277	2899937	4	1507	2015.08	846.216	1517	0	#N/A
3_T1-2-H3K27ac_p03_peak_11269_lociStitched	chr18	27542066	27555303	3	765	2184.11	1016.6	1518	0	#N/A
5_T1-2-H3K27ac_p03_peak_795_lociStitched	chr1	38859809	38864317	5	1710	1367.28	200.155	1519	0	#N/A
1_T1-2-H3K27ac_p03_peak_23062_lociStitched	chr3_KZ115081v1_alt	218198	219297	1	1100	1348.69	182.654	1520	0	#N/A
3_T1-2-H3K27ac_p03_peak_27138_lociStitched	chr6	41076228	41079188	3	1393	1422.28	256.336	1521	0	#N/A
2_T1-2-H3K27ac_p03_peak_27220_lociStitched	chr6	43053600	43056711	2	2208	1347.06	181.371	1522	0	#N/A
3_T1-2-H3K27ac_p03_peak_11026_lociStitched	chr18	14433894	14453910	3	843	3290.63	2125.7	1523	0	#N/A
3_T1-2-H3K27ac_p03_peak_30364_lociStitched	chr8	28420359	28434825	3	811	3100.06	1935.55	1524	0	#N/A
2_T1-2-H3K27ac_p03_peak_25006_lociStitched	chr5	29339336	29348005	2	571	1497.14	333.757	1525	0	#N/A
2_T1-2-H3K27ac_p03_peak_20805_lociStitched	chr25	26457244	26467833	2	1112	1767.3	604.632	1526	0	#N/A
1_T1-2-H3K27ac_p03_peak_27872_lociStitched	chr6_KZ115200v1_alt	252074	253166	1	1093	1192.46	29.8116	1527	0	#N/A
5_T1-2-H3K27ac_p03_peak_14626_lociStitched	chr20	348904	356428	5	1213	2539.35	1377.64	1528	0	#N/A
2_T1-2-H3K27ac_p03_peak_16517_lociStitched	chr21	22362528	22371971	2	1157	2274.82	1114.27	1529	0	#N/A
3_T1-2-H3K27ac_p03_peak_25407_lociStitched	chr5	48986055	48993765	3	1261	2519.63	1359.27	1530	0	#N/A
3_T1-2-H3K27ac_p03_peak_11380_lociStitched	chr18	33039565	33044672	3	1551	1379.91	220.622	1531	0	#N/A
1_T1-2-H3K27ac_p03_peak_1425_lociStitched	chr1	54103488	54104694	1	1207	1183.81	25.2054	1532	0	#N/A
2_T1-2-H3K27ac_p03_peak_12927_lociStitched	chr19	41682764	41684285	2	1015	1585.49	427.097	1533	0	#N/A
4_T1-2-H3K27ac_p03_peak_10895_lociStitched	chr18	3603604	3610843	4	1407	2290.42	1133.63	1534	0	#N/A
3_T1-2-H3K27ac_p03_peak_17629_lociStitched	chr22	11807018	11810643	3	1332	1588.84	432.1	1535	0	#N/A
7_T1-2-H3K27ac_p03_peak_24111_lociStitched	chr4	57686882	57695671	7	2522	1878.21	722.456	1536	0	#N/A
1_T1-2-H3K27ac_p03_peak_12024_lociStitched	chr19	4792988	4794024	1	1037	1226.21	70.7588	1537	0	#N/A
2_T1-2-H3K27ac_p03_peak_28956_lociStitched	chr7	50679858	50686568	2	1521	1975.42	820.633	1538	0	#N/A
1_T1-2-H3K27ac_p03_peak_17477_lociStitched	chr22	6834335	6835719	1	1385	1175.15	20.4832	1539	0	#N/A
3_T1-2-H3K27ac_p03_peak_3032_lociStitched	chr11	8422368	8435073	3	731	1947.68	794.062	1540	0	#N/A
1_T1-2-H3K27ac_p03_peak_11712_lociStitched	chr18_KZ114961v1_alt	319976	321667	1	1692	1286.34	135.28	1541	0	#N/A
3_T1-2-H3K27ac_p03_peak_11097_lociStitched	chr18	17637120	17646688	3	1110	2276.23	1126.15	1542	0	#N/A
2_T1-2-H3K27ac_p03_peak_27786_lociStitched	chr6_KZ115185v1_alt	73148	75431	2	1971	1245.6	95.6577	1543	0	#N/A
3_T1-2-H3K27ac_p03_peak_23768_lociStitched	chr4	26282893	26301960	3	768	3462.57	2312.83	1544	0	#N/A
1_T1-2-H3K27ac_p03_peak_25860_lociStitched	chr5	66243137	66244535	1	1399	1211.93	64.0284	1545	0	#N/A
3_T1-2-H3K27ac_p03_peak_21764_lociStitched	chr3	25538104	25543428	3	1248	1356.02	209.766	1546	0	#N/A
4_T1-2-H3K27ac_p03_peak_2641_lociStitched	chr10_KZ115301v1_alt	6422	11522	4	1600	1503.99	358.02	1547	0	#N/A
2_T1-2-H3K27ac_p03_peak_29207_lociStitched	chr7	60369031	60377603	2	1759	1659.54	514.32	1548	0	#N/A
2_T1-2-H3K27ac_p03_peak_6308_lociStitched	chr14	9484567	9487686	2	1580	1452.21	307.533	1549	0	#N/A
3_T1-2-H3K27ac_p03_peak_16701_lociStitched	chr21	28419004	28421680	3	1953	1342.82	200.165	1550	0	#N/A
3_T1-2-H3K27ac_p03_peak_4093_lociStitched	chr12	10147684	10161776	3	662	2681.71	1540.26	1551	0	#N/A
2_T1-2-H3K27ac_p03_peak_6440_lociStitched	chr14	19615231	19627867	2	450	2039.45	898.42	1552	0	#N/A
2_T1-2-H3K27ac_p03_peak_1741_lociStitched	chr10	11230163	11242373	2	508	2329.67	1189.25	1553	0	#N/A
3_T1-2-H3K27ac_p03_peak_15574_lociStitched	chr20	37221083	37233821	3	765	2343.79	1203.74	1554	0	#N/A
2_T1-2-H3K27ac_p03_peak_26170_lociStitched	chr5_KZ115127v1_alt	293068	304794	2	1577	2021.56	881.795	1555	0	#N/A
3_T1-2-H3K27ac_p03_peak_5504_lociStitched	chr13	28201081	28213967	3	1073	2548.85	1409.73	1556	0	#N/A
2_T1-2-H3K27ac_p03_peak_7962_lociStitched	chr15	34683160	34693988	2	1321	2409.23	1270.12	1557	0	#N/A
3_T1-2-H3K27ac_p03_peak_22024_lociStitched	chr3	32314621	32332901	3	809	3557.29	2418.44	1558	0	#N/A
2_T1-2-H3K27ac_p03_peak_3867_lociStitched	chr11_KZ115354v1_alt	146118	156550	2	542	1768.22	630.093	1559	0	#N/A
3_T1-2-H3K27ac_p03_peak_12820_lociStitched	chr19	35249959	35266484	3	887	3146.36	2009.44	1560	0	#N/A
2_T1-2-H3K27ac_p03_peak_21078_lociStitched	chr2_KZ115043v1_alt	297132	305804	2	715	1278.25	141.354	1561	0	#N/A
1_T1-2-H3K27ac_p03_peak_26124_lociStitched	chr5_KZ115118v1_alt	155309	156332	1	1024	1202.03	67.2111	1562	0	#N/A
2_T1-2-H3K27ac_p03_peak_7595_lociStitched	chr15	17036840	17038828	2	1600	1394.78	261.422	1563	0	#N/A
3_T1-2-H3K27ac_p03_peak_7630_lociStitched	chr15	18499804	18512797	3	817	3122.22	1989.23	1564	0	#N/A
3_T1-2-H3K27ac_p03_peak_6156_lociStitched	chr13_KZ115427v1_alt	230479	235322	3	1962	1542.01	409.233	1565	0	#N/A
3_T1-2-H3K27ac_p03_peak_27803_lociStitched	chr6_KZ115188v1_alt	19004	31381	3	1121	1688.22	555.727	1566	0	#N/A
2_T1-2-H3K27ac_p03_peak_2670_lociStitched	chr10_KZ115310v1_alt	23487	34297	2	1779	1836.62	705.893	1567	0	#N/A
1_T1-2-H3K27ac_p03_peak_9009_lociStitched	chr16	30931759	30932874	1	1116	1177.77	47.276	1568	0	#N/A
2_T1-2-H3K27ac_p03_peak_27291_lociStitched	chr6	46786321	46797839	2	363	1776.08	647.312	1569	0	#N/A
3_T1-2-H3K27ac_p03_peak_19452_lociStitched	chr24	7387392	7392380	3	1366	1554.76	427.97	1570	0	#N/A
3_T1-2-H3K27ac_p03_peak_31800_lociStitched	chr9	35538762	35551585	3	514	2074.76	948.902	1571	0	#N/A
4_T1-2-H3K27ac_p03_peak_15249_lociStitched	chr20	28755573	28765038	4	704	2052.01	927.57	1572	0	#N/A
3_T1-2-H3K27ac_p03_peak_11835_lociStitched	chr18_KZ115559v1_alt	51666	62377	3	1070	1607.72	486.279	1573	0	#N/A
2_T1-2-H3K27ac_p03_peak_26116_lociStitched	chr5_KZ115115v1_alt	128960	141213	2	952	1736.25	615.101	1574	0	#N/A
3_T1-2-H3K27ac_p03_peak_19874_lociStitched	chr24	26892843	26899359	3	591	1488.91	368.154	1575	0	#N/A
1_T1-2-H3K27ac_p03_peak_90_lociStitched	chr1	5104484	5105778	1	1295	1340.45	222.439	1576	0	#N/A
2_T1-2-H3K27ac_p03_peak_14434_lociStitched	chr2	48361781	48372378	2	296	1582.13	464.149	1577	0	#N/A
3_T1-2-H3K27ac_p03_peak_26558_lociStitched	chr6	10921118	10929803	3	839	2422.25	1305.36	1578	0	#N/A
2_T1-2-H3K27ac_p03_peak_29213_lociStitched	chr7	60774777	60784935	2	507	1746.16	629.796	1579	0	#N/A
3_T1-2-H3K27ac_p03_peak_7717_lociStitched	chr15	23318440	23327464	3	652	1388.79	272.525	1580	0	#N/A
4_T1-2-H3K27ac_p03_peak_7143_lociStitched	chr14_KZ115444v1_alt	211672	222475	4	986	2232.98	1117.03	1581	0	#N/A
3_T1-2-H3K27ac_p03_peak_15780_lociStitched	chr20	43862203	43865744	3	1199	1581.41	465.996	1582	0	#N/A
2_T1-2-H3K27ac_p03_peak_5896_lociStitched	chr13	45225269	45233408	2	826	1753.95	639.725	1583	0	#N/A
2_T1-2-H3K27ac_p03_peak_5656_lociStitched	chr13	33706274	33717542	2	1324	1666.54	553.259	1584	0	#N/A
3_T1-2-H3K27ac_p03_peak_11219_lociStitched	chr18	25081757	25088806	3	2139	1693.17	580.133	1585	0	#N/A
2_T1-2-H3K27ac_p03_peak_26453_lociStitched	chr6	6814583	6818497	2	1422	1360.51	247.756	1586	0	#N/A
4_T1-2-H3K27ac_p03_peak_30026_lociStitched	chr8	17785175	17788534	4	2149	1280.79	168.286	1587	0	#N/A
4_T1-2-H3K27ac_p03_peak_24190_lociStitched	chr4	62710016	62714446	4	1586	2570.73	1461.01	1588	0	#N/A
T1-2-H3K27ac_p03_peak_29997	chr8	16575390	16577317	1	1928	1202.45	92.8814	1589	0	#N/A
4_T1-2-H3K27ac_p03_peak_9626_lociStitched	chr16_KZ115498v1_alt	46911	50451	4	2279	1233.34	124.608	1590	0	#N/A
2_T1-2-H3K27ac_p03_peak_18230_lociStitched	chr23	191227	198712	2	889	2562.12	1454.34	1591	0	#N/A
3_T1-2-H3K27ac_p03_peak_31151_lociStitched	chr9	3539478	3554236	3	560	3888.73	2781.88	1592	0	#N/A
2_T1-2-H3K27ac_p03_peak_15418_lociStitched	chr20	33060465	33063080	2	1717	1405.56	298.894	1593	0	#N/A
2_T1-2-H3K27ac_p03_peak_24481_lociStitched	chr4_KZ114857v1_alt	193111	195295	2	1771	1244.22	137.592	1594	0	#N/A
2_T1-2-H3K27ac_p03_peak_25372_lociStitched	chr5	46122156	46129167	2	598	1512.97	407.339	1595	0	#N/A
4_T1-2-H3K27ac_p03_peak_1613_lociStitched	chr10	5666491	5682508	4	889	4085.94	2980.76	1596	0	#N/A
2_T1-2-H3K27ac_p03_peak_12756_lociStitched	chr19	31753934	31760713	2	1420	1991.67	886.693	1597	0	#N/A
3_T1-2-H3K27ac_p03_peak_686_lociStitched	chr1	38065102	38069777	3	1719	1596.51	493.68	1598	0	#N/A
2_T1-2-H3K27ac_p03_peak_22374_lociStitched	chr3	39681964	39689470	2	878	2348.63	1247.5	1599	0	#N/A
2_T1-2-H3K27ac_p03_peak_19045_lociStitched	chr23	42875687	42880119	2	1110	1796.29	695.381	1600	0	#N/A
2_T1-2-H3K27ac_p03_peak_18251_lociStitched	chr23	1171675	1172754	2	803	1451.36	350.999	1601	0	#N/A
3_T1-2-H3K27ac_p03_peak_24266_lociStitched	chr4	69618259	69622777	3	1740	1401.94	301.802	1602	0	#N/A
3_T1-2-H3K27ac_p03_peak_10698_lociStitched	chr17_KZ115514v1_alt	182855	193047	3	1663	1942.6	842.878	1603	0	#N/A
3_T1-2-H3K27ac_p03_peak_2553_lociStitched	chr10	44736118	44747037	3	735	2298.45	1200	1604	0	#N/A
3_T1-2-H3K27ac_p03_peak_7179_lociStitched	chr14_KZ115452v1_alt	44745	50564	3	2030	1524.58	426.533	1605	0	#N/A
2_T1-2-H3K27ac_p03_peak_18610_lociStitched	chr23	22866329	22867555	2	958	1486.4	388.887	1606	0	#N/A
3_T1-2-H3K27ac_p03_peak_23120_lociStitched	chr4	1582002	1588820	3	905	1924.04	827.705	1607	0	#N/A
4_T1-2-H3K27ac_p03_peak_20510_lociStitched	chr25	13436234	13441321	4	1827	1811.99	716.758	1608	0	#N/A
4_T1-2-H3K27ac_p03_peak_24096_lociStitched	chr4	56774164	56777944	4	2202	1653.37	558.684	1609	0	#N/A
5_T1-2-H3K27ac_p03_peak_1929_lociStitched	chr10	20509896	20512199	5	1351	1711.36	617.665	1610	0	#N/A
2_T1-2-H3K27ac_p03_peak_23846_lociStitched	chr4	30409766	30420977	2	573	3412.63	2319.56	1611	0	#N/A
1_T1-2-H3K27ac_p03_peak_5949_lociStitched	chr13	47694506	47695088	1	583	1104.64	13.5606	1612	0	#N/A
5_T1-2-H3K27ac_p03_peak_32251_lociStitched	chrUn_KN149685v1	96586	107768	5	1323	2520.42	1430.18	1613	0	#N/A
3_T1-2-H3K27ac_p03_peak_13203_lociStitched	chr1_KZ115010v1_alt	157715	165888	3	1561	1507.1	417.64	1614	0	#N/A
3_T1-2-H3K27ac_p03_peak_18971_lociStitched	chr23	38194072	38210267	3	790	2720.76	1632.46	1615	0	#N/A
1_T1-2-H3K27ac_p03_peak_29562_lociStitched	chr7_KZ115237v1_alt	379161	380244	1	1084	1164.22	76.1349	1616	0	#N/A
3_T1-2-H3K27ac_p03_peak_32047_lociStitched	chr9	54214052	54217518	3	1429	1289.01	201.375	1617	0	#N/A
5_T1-2-H3K27ac_p03_peak_11410_lociStitched	chr18	34688070	34692062	5	1925	1440.31	353.292	1618	0	#N/A
3_T1-2-H3K27ac_p03_peak_8674_lociStitched	chr16	19032050	19043081	3	624	1775.99	689.438	1619	0	#N/A
4_T1-2-H3K27ac_p03_peak_24232_lociStitched	chr4	66903975	66924502	4	731	2389.34	1303.46	1620	0	#N/A
3_T1-2-H3K27ac_p03_peak_1063_lociStitched	chr1	42450761	42460976	3	567	2101.23	1015.37	1621	0	#N/A
1_T1-2-H3K27ac_p03_peak_30909_lociStitched	chr8_KZ115253v1_alt	2486	4077	1	1592	1227.46	143.031	1622	0	#N/A
3_T1-2-H3K27ac_p03_peak_4456_lociStitched	chr12	27971748	27985633	3	847	2278.53	1194.11	1623	0	#N/A
2_T1-2-H3K27ac_p03_peak_1218_lociStitched	chr1	45400205	45407588	2	775	1960.92	877.1	1624	0	#N/A
3_T1-2-H3K27ac_p03_peak_16980_lociStitched	chr21	42821165	42830905	3	905	1615.87	532.778	1625	0	#N/A
4_T1-2-H3K27ac_p03_peak_6203_lociStitched	chr14	1411923	1430341	4	1179	3248.94	2165.96	1626	0	#N/A
2_T1-2-H3K27ac_p03_peak_18529_lociStitched	chr23	18956792	18959637	2	2622	1375.27	292.75	1627	0	#N/A
4_T1-2-H3K27ac_p03_peak_24813_lociStitched	chr5	21892531	21905905	4	849	2472.85	1390.9	1628	0	#N/A
4_T1-2-H3K27ac_p03_peak_1093_lociStitched	chr1	43590239	43606167	4	1064	4775.21	3693.7	1629	0	#N/A
2_T1-2-H3K27ac_p03_peak_26726_lociStitched	chr6	21705273	21715885	2	437	1441.11	359.747	1630	0	#N/A
2_T1-2-H3K27ac_p03_peak_17551_lociStitched	chr22	9768083	9779320	2	1398	2287.85	1206.85	1631	0	#N/A
1_T1-2-H3K27ac_p03_peak_20903_lociStitched	chr25	34429709	34430867	1	1159	1300.09	219.209	1632	0	#N/A
1_T1-2-H3K27ac_p03_peak_30627_lociStitched	chr8	40280478	40282207	1	1730	1106.56	26.9724	1633	0	#N/A
3_T1-2-H3K27ac_p03_peak_21690_lociStitched	chr3	23490474	23492366	3	1259	1334.62	255.609	1634	0	#N/A
2_T1-2-H3K27ac_p03_peak_7158_lociStitched	chr14_KZ115447v1_alt	432004	434571	2	2110	1234.47	156.33	1635	0	#N/A
3_T1-2-H3K27ac_p03_peak_21776_lociStitched	chr3	25976143	25983617	3	1306	1678.66	600.91	1636	0	#N/A
3_T1-2-H3K27ac_p03_peak_17610_lociStitched	chr22	10896795	10899603	3	1369	1415.79	340.61	1637	0	#N/A
3_T1-2-H3K27ac_p03_peak_3873_lociStitched	chr11_KZ115358v1_alt	1855	6941	3	1446	1409.33	335.167	1638	0	#N/A
3_T1-2-H3K27ac_p03_peak_1903_lociStitched	chr10	18897912	18904592	3	1058	1539.74	466.264	1639	0	#N/A
3_T1-2-H3K27ac_p03_peak_691_lociStitched	chr1	38147954	38150612	3	1779	1271.06	198.021	1640	0	#N/A
2_T1-2-H3K27ac_p03_peak_22528_lociStitched	chr3	45435122	45439739	2	602	1241.05	168.059	1641	0	#N/A
2_T1-2-H3K27ac_p03_peak_31890_lociStitched	chr9	39963712	39965346	2	1404	1111.94	39.0526	1642	0	#N/A
4_T1-2-H3K27ac_p03_peak_6402_lociStitched	chr14	16129732	16140587	4	769	1958.24	885.768	1643	0	#N/A
4_T1-2-H3K27ac_p03_peak_26377_lociStitched	chr6	2683418	2688977	4	2675	1485.36	413.59	1644	0	#N/A
3_T1-2-H3K27ac_p03_peak_25697_lociStitched	chr5	58159297	58168434	3	450	1380.6	308.831	1645	0	#N/A
T1-2-H3K27ac_p03_peak_29883	chr8	13016143	13017474	1	1332	1307.71	236.652	1646	0	#N/A
5_T1-2-H3K27ac_p03_peak_25906_lociStitched	chr5	69029218	69034907	5	1246	1207.77	137.105	1647	0	#N/A
3_T1-2-H3K27ac_p03_peak_830_lociStitched	chr1	39159509	39164366	3	1032	1653.81	583.326	1648	0	#N/A
1_T1-2-H3K27ac_p03_peak_5290_lociStitched	chr13	17741160	17743480	1	2321	1177.4	107.184	1649	0	#N/A
4_T1-2-H3K27ac_p03_peak_12774_lociStitched	chr19	32920901	32925463	4	1831	1316.59	247.26	1650	0	#N/A
2_T1-2-H3K27ac_p03_peak_24012_lociStitched	chr4	48532685	48536938	2	634	1337.57	272.192	1651	0	#N/A
1_T1-2-H3K27ac_p03_peak_2297_lociStitched	chr10	35070865	35072767	1	1903	1339.77	275.41	1652	0	#N/A
5_T1-2-H3K27ac_p03_peak_26935_lociStitched	chr6	32893133	32898665	5	1646	1639.13	575.328	1653	0	#N/A
3_T1-2-H3K27ac_p03_peak_19140_lociStitched	chr23_KZ114985v1_alt	319033	325181	3	677	1457.08	393.472	1654	0	#N/A
2_T1-2-H3K27ac_p03_peak_31114_lociStitched	chr9	1651996	1662464	2	256	2458.93	1395.38	1655	0	#N/A
2_T1-2-H3K27ac_p03_peak_29424_lociStitched	chr7	74121590	74123600	2	743	1259.06	197.784	1656	0	#N/A
1_T1-2-H3K27ac_p03_peak_32550_lociStitched	chrUn_KN150193v1	8014	9541	1	1528	1108.45	49.9329	1657	0	#N/A
2_T1-2-H3K27ac_p03_peak_888_lociStitched	chr1	40268620	40273199	2	529	1286.24	228.034	1658	0	#N/A
2_T1-2-H3K27ac_p03_peak_22062_lociStitched	chr3	33869367	33870895	2	1186	1327.37	269.234	1659	0	#N/A
2_T1-2-H3K27ac_p03_peak_6019_lociStitched	chr13	51841401	51843470	2	932	1211.61	154.761	1660	0	#N/A
3_T1-2-H3K27ac_p03_peak_5352_lociStitched	chr13	23004756	23011593	3	866	1555.42	499.101	1661	0	#N/A
T1-2-H3K27ac_p03_peak_14071	chr2	32801549	32802537	1	989	1127.8	71.5312	1662	0	#N/A
5_T1-2-H3K27ac_p03_peak_1108_lociStitched	chr1	43832764	43843002	5	1534	2658.81	1604.29	1663	0	#N/A
1_T1-2-H3K27ac_p03_peak_92_lociStitched	chr1	5333345	5334780	1	1436	1310.15	256.004	1664	0	#N/A
2_T1-2-H3K27ac_p03_peak_13160_lociStitched	chr1_KZ114997v1_alt	111841	113779	2	1689	1306.02	252.328	1665	0	#N/A
3_T1-2-H3K27ac_p03_peak_30417_lociStitched	chr8	31524207	31531233	3	1174	1633.55	581.05	1666	0	#N/A
4_T1-2-H3K27ac_p03_peak_25943_lociStitched	chr5	70036084	70044249	4	1363	1793.03	740.566	1667	0	#N/A
2_T1-2-H3K27ac_p03_peak_14477_lociStitched	chr2	50583312	50596273	2	702	2309.65	1257.22	1668	0	#N/A
6_T1-2-H3K27ac_p03_peak_30494_lociStitched	chr8	34879235	34895860	6	1229	3458	2405.64	1669	0	#N/A
2_T1-2-H3K27ac_p03_peak_30817_lociStitched	chr8	52317296	52321378	2	1053	1278.89	226.959	1670	0	#N/A
3_T1-2-H3K27ac_p03_peak_23578_lociStitched	chr4	20421134	20425604	3	1927	1459.01	407.217	1671	0	#N/A
1_T1-2-H3K27ac_p03_peak_27376_lociStitched	chr6	50718694	50720046	1	1353	1147.85	96.1272	1672	0	#N/A
2_T1-2-H3K27ac_p03_peak_24483_lociStitched	chr4_KZ114857v1_alt	221760	228846	2	1043	1296.03	244.467	1673	0	#N/A
3_T1-2-H3K27ac_p03_peak_15246_lociStitched	chr20	28700429	28714858	3	855	2715.54	1665.11	1674	0	#N/A
2_T1-2-H3K27ac_p03_peak_12603_lociStitched	chr19	26020366	26030059	2	808	2184.8	1135.05	1675	0	#N/A
1_T1-2-H3K27ac_p03_peak_13333_lociStitched	chr1_KZ115037v1_alt	246746	247651	1	906	1237.5	188.331	1676	0	#N/A
2_T1-2-H3K27ac_p03_peak_27907_lociStitched	chr7	141009	142480	2	1176	1331.26	282.432	1677	0	#N/A
3_T1-2-H3K27ac_p03_peak_19352_lociStitched	chr24	816062	819489	3	1318	1371.14	322.823	1678	0	#N/A
2_T1-2-H3K27ac_p03_peak_10796_lociStitched	chr17_KZ115534v1_alt	513490	524307	2	1566	2165.56	1117.4	1679	0	#N/A
3_T1-2-H3K27ac_p03_peak_13751_lociStitched	chr2	22129660	22136218	3	1189	1267.66	219.693	1680	0	#N/A
4_T1-2-H3K27ac_p03_peak_19416_lociStitched	chr24	5171233	5180361	4	1737	1926.01	878.114	1681	0	#N/A
2_T1-2-H3K27ac_p03_peak_3881_lociStitched	chr11_KZ115359v1_alt	111766	124789	2	961	1851.87	804.821	1682	0	#N/A
3_T1-2-H3K27ac_p03_peak_22133_lociStitched	chr3	34693321	34706207	3	1082	2557.87	1511.53	1683	0	#N/A
2_T1-2-H3K27ac_p03_peak_7522_lociStitched	chr15	13141941	13153815	2	336	1806.04	761.123	1684	0	#N/A
3_T1-2-H3K27ac_p03_peak_31648_lociStitched	chr9	29029066	29035798	3	1300	1576.63	533.174	1685	0	#N/A
3_T1-2-H3K27ac_p03_peak_6142_lociStitched	chr13_KZ115425v1_alt	85313	91920	3	722	1230.22	187.639	1686	0	#N/A
2_T1-2-H3K27ac_p03_peak_17110_lociStitched	chr21_KZ115617v1_alt	320094	326054	2	880	1826.74	785.528	1687	0	#N/A
2_T1-2-H3K27ac_p03_peak_9286_lociStitched	chr16	41946906	41952502	2	1114	1277.57	236.711	1688	0	#N/A
1_T1-2-H3K27ac_p03_peak_32370_lociStitched	chrUn_KN149779v1	19385	20497	1	1113	1221.2	181.367	1689	0	#N/A
2_T1-2-H3K27ac_p03_peak_470_lociStitched	chr1	30557470	30563634	2	1568	1416.49	377.853	1690	0	#N/A
2_T1-2-H3K27ac_p03_peak_28097_lociStitched	chr7	13530988	13539663	2	1437	2362.2	1323.81	1691	0	#N/A
1_T1-2-H3K27ac_p03_peak_14860_lociStitched	chr20	13647134	13648576	1	1443	1075.44	37.2036	1692	0	#N/A
2_T1-2-H3K27ac_p03_peak_9444_lociStitched	chr16	49099081	49100455	2	1133	1183.29	146.194	1693	0	#N/A
4_T1-2-H3K27ac_p03_peak_29310_lociStitched	chr7	65126460	65137310	4	1019	2523.71	1487.54	1694	0	#N/A
3_T1-2-H3K27ac_p03_peak_14374_lociStitched	chr2	45669890	45681904	3	677	2275.45	1239.84	1695	0	#N/A
3_T1-2-H3K27ac_p03_peak_32510_lociStitched	chrUn_KN150102v1	7639	10277	3	2026	1111.92	78.3486	1696	0	#N/A
2_T1-2-H3K27ac_p03_peak_24309_lociStitched	chr4	70957904	70968218	2	688	1464.59	431.125	1697	0	#N/A
4_T1-2-H3K27ac_p03_peak_29200_lociStitched	chr7	60201868	60212337	4	768	1731.57	701.423	1698	0	#N/A
2_T1-2-H3K27ac_p03_peak_32610_lociStitched	chrUn_KN150385v1	102	3343	2	2151	1325.89	295.903	1699	0	#N/A
5_T1-2-H3K27ac_p03_peak_4913_lociStitched	chr12_KZ115384v1_alt	117573	136128	5	1709	2712.74	1682.94	1700	0	#N/A
2_T1-2-H3K27ac_p03_peak_7321_lociStitched	chr15	1419398	1420561	2	941	1234.64	204.921	1701	0	#N/A
1_T1-2-H3K27ac_p03_peak_26105_lociStitched	chr5_KZ115112v1_alt	260440	262431	1	1992	1209.13	180.982	1702	0	#N/A
2_T1-2-H3K27ac_p03_peak_11588_lociStitched	chr18	45799079	45800259	2	852	1458.36	431.526	1703	0	#N/A
1_T1-2-H3K27ac_p03_peak_22561_lociStitched	chr3	46524360	46525714	1	1355	1099.18	72.5744	1704	0	#N/A
1_T1-2-H3K27ac_p03_peak_6827_lociStitched	chr14	38781376	38783476	1	2101	1158.99	133.14	1705	0	#N/A
2_T1-2-H3K27ac_p03_peak_17851_lociStitched	chr22	21512408	21514387	2	1694	1130.4	105.283	1706	0	#N/A
3_T1-2-H3K27ac_p03_peak_22696_lociStitched	chr3	54723165	54737023	3	1236	3447.87	2423.76	1707	0	#N/A
2_T1-2-H3K27ac_p03_peak_4991_lociStitched	chr13	1161087	1167624	2	1528	1506.78	486.353	1708	0	#N/A
6_T1-2-H3K27ac_p03_peak_18179_lociStitched	chr22_KZ115656v1_alt	110968	115007	6	1991	1271.48	251.63	1709	0	#N/A
2_T1-2-H3K27ac_p03_peak_259_lociStitched	chr1	15607348	15615502	2	404	1301.38	282.128	1710	0	#N/A
3_T1-2-H3K27ac_p03_peak_16619_lociStitched	chr21	25302556	25308407	3	1076	1463.92	445.261	1711	0	#N/A
2_T1-2-H3K27ac_p03_peak_27645_lociStitched	chr6_KZ114884v1_alt	231511	240958	2	786	1806.27	787.88	1712	0	#N/A
4_T1-2-H3K27ac_p03_peak_10505_lociStitched	chr17	43766922	43786127	4	926	3195.71	2177.85	1713	0	#N/A
2_T1-2-H3K27ac_p03_peak_12650_lociStitched	chr19	27372408	27374182	2	1509	1144.23	126.664	1714	0	#N/A
3_T1-2-H3K27ac_p03_peak_31241_lociStitched	chr9	8971033	8976710	3	1807	2019.88	1003.13	1715	0	#N/A
5_T1-2-H3K27ac_p03_peak_10189_lociStitched	chr17	27326895	27333600	5	1110	1476.44	459.963	1716	0	#N/A
2_T1-2-H3K27ac_p03_peak_14103_lociStitched	chr2	34575399	34585406	2	467	1469.03	453.317	1717	0	#N/A
3_T1-2-H3K27ac_p03_peak_647_lociStitched	chr1	37456064	37462278	3	547	1826.92	811.548	1718	0	#N/A
3_T1-2-H3K27ac_p03_peak_159_lociStitched	chr1	9832909	9849191	3	656	2294.13	1279.77	1719	0	#N/A
2_T1-2-H3K27ac_p03_peak_11370_lociStitched	chr18	31654167	31656677	2	1939	1103.65	91.364	1720	0	#N/A
1_T1-2-H3K27ac_p03_peak_32695_lociStitched	chrUn_KN150593v1	10327	10741	1	415	1132.21	120.557	1721	0	#N/A
2_T1-2-H3K27ac_p03_peak_24414_lociStitched	chr4	76179569	76189659	2	858	1640.63	629.616	1722	0	#N/A
3_T1-2-H3K27ac_p03_peak_28515_lociStitched	chr7	30434099	30443914	3	869	1818.72	807.774	1723	0	#N/A
5_T1-2-H3K27ac_p03_peak_3356_lociStitched	chr11	23602863	23614006	5	987	2502.72	1492.05	1724	0	#N/A
4_T1-2-H3K27ac_p03_peak_25745_lociStitched	chr5	59847175	59868632	4	703	3469.6	2458.97	1725	0	#N/A
3_T1-2-H3K27ac_p03_peak_25589_lociStitched	chr5	54429797	54439275	3	720	1947.73	939.27	1726	0	#N/A
2_T1-2-H3K27ac_p03_peak_13276_lociStitched	chr1_KZ115029v1_alt	3133	9083	2	1817	1664.21	656.285	1727	0	#N/A
3_T1-2-H3K27ac_p03_peak_29438_lociStitched	chr7_KZ115209v1_alt	44064	48097	3	1375	1429.7	422.658	1728	0	#N/A
2_T1-2-H3K27ac_p03_peak_25108_lociStitched	chr5	32147154	32149346	2	1686	1092.05	85.0496	1729	0	#N/A
2_T1-2-H3K27ac_p03_peak_27100_lociStitched	chr6	40375561	40382523	2	534	1328.35	321.644	1730	0	#N/A
2_T1-2-H3K27ac_p03_peak_132_lociStitched	chr1	7994469	8003227	2	533	1616.73	610.433	1731	0	#N/A
3_T1-2-H3K27ac_p03_peak_28695_lociStitched	chr7	38670111	38678007	3	771	1497.87	491.921	1732	0	#N/A
3_T1-2-H3K27ac_p03_peak_18662_lociStitched	chr23	25083598	25087930	3	1711	1383.64	378.184	1733	0	#N/A
2_T1-2-H3K27ac_p03_peak_26133_lociStitched	chr5_KZ115120v1_alt	268051	278425	2	1283	1728.31	723.068	1734	0	#N/A
3_T1-2-H3K27ac_p03_peak_23063_lociStitched	chr3_KZ115082v1_alt	17866	23556	3	761	1218.8	213.944	1735	0	#N/A
2_T1-2-H3K27ac_p03_peak_18844_lociStitched	chr23	32298282	32300723	2	2061	1185.59	181.122	1736	0	#N/A
2_T1-2-H3K27ac_p03_peak_12512_lociStitched	chr19	23577755	23588822	2	678	1921.23	917.454	1737	0	#N/A
2_T1-2-H3K27ac_p03_peak_9011_lociStitched	chr16	31009301	31011116	2	1568	1053.97	50.457	1738	0	#N/A
1_T1-2-H3K27ac_p03_peak_12152_lociStitched	chr19	9232696	9234284	1	1589	1406.49	404.622	1739	0	#N/A
2_T1-2-H3K27ac_p03_peak_2100_lociStitched	chr10	26895058	26906504	2	835	2086.61	1085.08	1740	0	#N/A
3_T1-2-H3K27ac_p03_peak_25645_lociStitched	chr5	55594000	55603377	3	721	1752.56	751.098	1741	0	#N/A
3_T1-2-H3K27ac_p03_peak_31493_lociStitched	chr9	20602136	20612445	3	1582	2028.81	1027.81	1742	0	#N/A
2_T1-2-H3K27ac_p03_peak_3413_lociStitched	chr11	24431282	24438295	2	451	1356.31	356.26	1743	0	#N/A
2_T1-2-H3K27ac_p03_peak_26103_lociStitched	chr5_KZ115112v1_alt	235151	247577	2	817	1804.26	805.205	1744	0	#N/A
2_T1-2-H3K27ac_p03_peak_21862_lociStitched	chr3	27691898	27700215	2	784	1647.6	648.726	1745	0	#N/A
2_T1-2-H3K27ac_p03_peak_15176_lociStitched	chr20	26732007	26742020	2	647	1745.27	747.971	1746	0	#N/A
5_T1-2-H3K27ac_p03_peak_22909_lociStitched	chr3_KZ115057v1_alt	29460	37595	5	1044	1701.84	705.304	1747	0	#N/A
1_T1-2-H3K27ac_p03_peak_22938_lociStitched	chr3_KZ115061v1_alt	12374	13296	1	923	1098.56	102.987	1748	0	#N/A
2_T1-2-H3K27ac_p03_peak_7064_lociStitched	chr14_KZ114936v1_alt	176011	178420	2	2111	1138.01	143.576	1749	0	#N/A
2_T1-2-H3K27ac_p03_peak_16194_lociStitched	chr21	4309085	4311626	2	1578	1497.92	503.88	1750	0	#N/A
2_T1-2-H3K27ac_p03_peak_10369_lociStitched	chr17	37733727	37735553	2	1427	1267.61	273.9	1751	0	#N/A
3_T1-2-H3K27ac_p03_peak_26112_lociStitched	chr5_KZ115115v1_alt	16515	28450	3	1189	1524.1	531.107	1752	0	#N/A
3_T1-2-H3K27ac_p03_peak_261_lociStitched	chr1	15741973	15744835	3	1566	1116.18	123.638	1753	0	#N/A
2_T1-2-H3K27ac_p03_peak_31012_lociStitched	chr8_KZ115270v1_alt	120298	124514	2	2376	1251.73	259.706	1754	0	#N/A
3_T1-2-H3K27ac_p03_peak_16977_lociStitched	chr21	42800585	42804522	3	1163	1658.26	666.534	1755	0	#N/A
3_T1-2-H3K27ac_p03_peak_30648_lociStitched	chr8	41894025	41899860	3	654	1318.71	327.344	1756	0	#N/A
1_T1-2-H3K27ac_p03_peak_11891_lociStitched	chr18_KZ115574v1_alt	153852	155116	1	1265	1083	92.7776	1757	0	#N/A
3_T1-2-H3K27ac_p03_peak_29177_lociStitched	chr7	59302740	59317855	3	570	2243.07	1254.55	1758	0	#N/A
2_T1-2-H3K27ac_p03_peak_1171_lociStitched	chr1	44755430	44765625	2	491	1915.64	927.745	1759	0	#N/A
3_T1-2-H3K27ac_p03_peak_6844_lociStitched	chr14	40504459	40508849	3	1261	1469.77	482.461	1760	0	#N/A
6_T1-2-H3K27ac_p03_peak_27394_lociStitched	chr6	51900730	51906230	6	1785	1416.8	429.55	1761	0	#N/A
4_T1-2-H3K27ac_p03_peak_30877_lociStitched	chr8	54002490	54008894	4	1261	1993.57	1007.35	1762	0	#N/A
3_T1-2-H3K27ac_p03_peak_32327_lociStitched	chrUn_KN149696v2	264461	272571	3	876	1334.91	348.73	1763	0	#N/A
4_T1-2-H3K27ac_p03_peak_27233_lociStitched	chr6	43184418	43187948	4	1889	1183.96	198.033	1764	0	#N/A
4_T1-2-H3K27ac_p03_peak_12508_lociStitched	chr19	23531205	23548101	4	1265	2573.26	1588.22	1765	0	#N/A
2_T1-2-H3K27ac_p03_peak_9611_lociStitched	chr16_KZ115494v1_alt	338997	340590	2	1161	1043.1	58.3038	1766	0	#N/A
2_T1-2-H3K27ac_p03_peak_21976_lociStitched	chr3	30936493	30938251	2	1476	1201.42	216.761	1767	0	#N/A
1_T1-2-H3K27ac_p03_peak_13014_lociStitched	chr19	45644859	45646210	1	1352	1234.54	249.935	1768	0	#N/A
6_T1-2-H3K27ac_p03_peak_6626_lociStitched	chr14	30056791	30062882	6	985	1386.31	402.615	1769	0	#N/A
2_T1-2-H3K27ac_p03_peak_11447_lociStitched	chr18	37682443	37695453	2	638	2287.16	1304.9	1770	0	#N/A
4_T1-2-H3K27ac_p03_peak_2731_lociStitched	chr10_KZ115325v1_alt	172627	179457	4	1280	1264.92	282.762	1771	0	#N/A
4_T1-2-H3K27ac_p03_peak_19864_lociStitched	chr24	26582287	26596580	4	1033	3035.83	2053.9	1772	0	#N/A
2_T1-2-H3K27ac_p03_peak_19966_lociStitched	chr24	31454701	31466767	2	810	2000.54	1019.58	1773	0	#N/A
2_T1-2-H3K27ac_p03_peak_32117_lociStitched	chr9_KZ114909v1_alt	298705	305456	2	1877	1394.08	413.161	1774	0	#N/A
1_T1-2-H3K27ac_p03_peak_24934_lociStitched	chr5	26071347	26072971	1	1625	1141.35	161.263	1775	0	#N/A
4_T1-2-H3K27ac_p03_peak_24899_lociStitched	chr5	24934866	24939039	4	1762	1390.44	410.623	1776	0	#N/A
2_T1-2-H3K27ac_p03_peak_21320_lociStitched	chr3	11739306	11742408	2	1204	1240.18	262.119	1777	0	#N/A
1_T1-2-H3K27ac_p03_peak_27905_lociStitched	chr6_KZ115761v1_alt	302815	304164	1	1350	1008.24	30.2176	1778	0	#N/A
2_T1-2-H3K27ac_p03_peak_3667_lociStitched	chr11	40710889	40712056	2	963	1078.07	100.829	1779	0	#N/A
1_T1-2-H3K27ac_p03_peak_13477_lociStitched	chr2	5295094	5295984	1	891	1026.7	50.285	1780	0	#N/A
3_T1-2-H3K27ac_p03_peak_23566_lociStitched	chr4	20140476	20147141	3	1097	1696.91	721.153	1781	0	#N/A
2_T1-2-H3K27ac_p03_peak_22761_lociStitched	chr3	57518138	57522496	2	1791	1654.3	678.976	1782	0	#N/A
3_T1-2-H3K27ac_p03_peak_20080_lociStitched	chr24	37395736	37399560	3	1204	1836.67	861.547	1783	0	#N/A
4_T1-2-H3K27ac_p03_peak_318_lociStitched	chr1	21183287	21189547	4	1107	1174.38	200.946	1784	0	#N/A
1_T1-2-H3K27ac_p03_peak_8742_lociStitched	chr16	22143383	22144752	1	1370	1043.18	71.5987	1785	0	#N/A
3_T1-2-H3K27ac_p03_peak_14965_lociStitched	chr20	18582477	18586222	3	1916	1110.02	138.94	1786	0	#N/A
1_T1-2-H3K27ac_p03_peak_32628_lociStitched	chrUn_KN150449v1	16	1060	1	1045	1020.51	49.7988	1787	0	#N/A
3_T1-2-H3K27ac_p03_peak_19668_lociStitched	chr24	16846738	16857153	3	636	1663.28	692.597	1788	0	#N/A
5_T1-2-H3K27ac_p03_peak_32196_lociStitched	chr9_KZ115294v1_alt	200749	205815	5	1000	1086.66	116.518	1789	0	#N/A
2_T1-2-H3K27ac_p03_peak_12731_lociStitched	chr19	31004945	31010499	2	903	1801.72	831.989	1790	0	#N/A
1_T1-2-H3K27ac_p03_peak_18436_lociStitched	chr23	14725117	14726651	1	1535	1059.38	90.8128	1791	0	#N/A
2_T1-2-H3K27ac_p03_peak_20582_lociStitched	chr25	16199328	16209606	2	552	1667.09	698.904	1792	0	#N/A
T1-2-H3K27ac_p03_peak_29889	chr8	13030710	13032543	1	1834	1014.38	46.3749	1793	0	#N/A
2_T1-2-H3K27ac_p03_peak_32111_lociStitched	chr9_KZ114907v1_alt	534915	543889	2	1415	1767.88	800.481	1794	0	#N/A
2_T1-2-H3K27ac_p03_peak_2798_lociStitched	chr10_KZ115328v1_alt	52968	54907	2	1602	1055.98	89.194	1795	0	#N/A
3_T1-2-H3K27ac_p03_peak_27304_lociStitched	chr6	47984856	48001669	3	776	2844.76	1878.01	1796	0	#N/A
1_T1-2-H3K27ac_p03_peak_24177_lociStitched	chr4	62362441	62363066	1	626	1009.25	43.0625	1797	0	#N/A
1_T1-2-H3K27ac_p03_peak_17491_lociStitched	chr22	7644272	7645493	1	1222	1018.56	52.3809	1798	0	#N/A
2_T1-2-H3K27ac_p03_peak_27699_lociStitched	chr6_KZ115173v1_alt	219613	228075	2	1082	1368.31	402.791	1799	0	#N/A
1_T1-2-H3K27ac_p03_peak_16879_lociStitched	chr21	37342532	37343747	1	1216	1066.41	104.976	1800	0	#N/A
1_T1-2-H3K27ac_p03_peak_6212_lociStitched	chr14	1842435	1844517	1	2083	1366.21	405.574	1801	0	#N/A
2_T1-2-H3K27ac_p03_peak_17489_lociStitched	chr22	7555275	7567710	2	911	2387.52	1427.54	1802	0	#N/A
2_T1-2-H3K27ac_p03_peak_8700_lociStitched	chr16	20635918	20647089	2	1178	2393.95	1434.36	1803	0	#N/A
2_T1-2-H3K27ac_p03_peak_10439_lociStitched	chr17	41279673	41290959	2	876	1925.39	966.082	1804	0	#N/A
1_T1-2-H3K27ac_p03_peak_13736_lociStitched	chr2	21546825	21547838	1	1014	1006.11	48.2188	1805	0	#N/A
2_T1-2-H3K27ac_p03_peak_10356_lociStitched	chr17	37314511	37316612	2	1212	1199.25	241.615	1806	0	#N/A
2_T1-2-H3K27ac_p03_peak_29963_lociStitched	chr8	15164978	15177239	2	314	2433.81	1476.22	1807	0	#N/A
2_T1-2-H3K27ac_p03_peak_26883_lociStitched	chr6	30258310	30265912	2	412	1128.14	171.045	1808	0	#N/A
3_T1-2-H3K27ac_p03_peak_32315_lociStitched	chrUn_KN149696v2	29367	36902	3	614	1697.64	740.691	1809	0	#N/A
2_T1-2-H3K27ac_p03_peak_26491_lociStitched	chr6	8481121	8487273	2	1598	1575.53	619.506	1810	0	#N/A
1_T1-2-H3K27ac_p03_peak_4660_lociStitched	chr12	37939326	37941046	1	1721	1066.4	111.112	1811	0	#N/A
3_T1-2-H3K27ac_p03_peak_28770_lociStitched	chr7	39614101	39620532	3	1044	1458.55	504.19	1812	0	#N/A
1_T1-2-H3K27ac_p03_peak_27697_lociStitched	chr6_KZ115173v1_alt	110490	112110	1	1621	1111.16	156.978	1813	0	#N/A
3_T1-2-H3K27ac_p03_peak_4935_lociStitched	chr12_KZ115392v1_alt	21286	23670	3	1304	1073.52	120.869	1814	0	#N/A
3_T1-2-H3K27ac_p03_peak_18632_lociStitched	chr23	24108450	24117079	3	686	2100.3	1148.52	1815	0	#N/A
4_T1-2-H3K27ac_p03_peak_30019_lociStitched	chr8	17424060	17428353	4	2018	1325.68	373.92	1816	0	#N/A
3_T1-2-H3K27ac_p03_peak_650_lociStitched	chr1	37480511	37484055	3	1375	1040.16	88.9544	1817	0	#N/A
2_T1-2-H3K27ac_p03_peak_18108_lociStitched	chr22_KZ115636v1_alt	14821	18406	2	1623	1036.07	85.6815	1818	0	#N/A
1_T1-2-H3K27ac_p03_peak_27670_lociStitched	chr6_KZ115163v1_alt	87466	89257	1	1792	1028.57	79.3413	1819	0	#N/A
2_T1-2-H3K27ac_p03_peak_8214_lociStitched	chr15_KZ115473v1_alt	13499	17253	2	1288	1110.06	161.422	1820	0	#N/A
4_T1-2-H3K27ac_p03_peak_25141_lociStitched	chr5	33982337	33989171	4	1074	1291.63	343.067	1821	0	#N/A
2_T1-2-H3K27ac_p03_peak_18841_lociStitched	chr23	32218026	32227460	2	893	1451.89	503.776	1822	0	#N/A
4_T1-2-H3K27ac_p03_peak_19268_lociStitched	chr23_KZ115688v1_alt	218887	225575	4	1617	1720.15	773.802	1823	0	#N/A
1_T1-2-H3K27ac_p03_peak_29529_lociStitched	chr7_KZ115231v1_alt	13	1118	1	1106	964.444	20.111	1824	0	#N/A
1_T1-2-H3K27ac_p03_peak_26485_lociStitched	chr6	8247773	8249572	1	1800	1053.49	109.739	1825	0	#N/A
4_T1-2-H3K27ac_p03_peak_32309_lociStitched	chrUn_KN149694v1	150752	156813	4	1279	1467.37	523.67	1826	0	#N/A
2_T1-2-H3K27ac_p03_peak_11017_lociStitched	chr18	13257842	13263605	2	1700	1240.77	297.371	1827	0	#N/A
2_T1-2-H3K27ac_p03_peak_84_lociStitched	chr1	4105227	4115410	2	509	1797.3	854.354	1828	0	#N/A
1_T1-2-H3K27ac_p03_peak_13316_lociStitched	chr1_KZ115035v1_alt	169527	170309	1	783	1117.17	174.699	1829	0	#N/A
1_T1-2-H3K27ac_p03_peak_17500_lociStitched	chr22	8005411	8006354	1	944	994.299	52.9023	1830	0	#N/A
1_T1-2-H3K27ac_p03_peak_7085_lociStitched	chr14_KZ114940v1_alt	322194	323551	1	1358	1043.4	104.76	1831	0	#N/A
2_T1-2-H3K27ac_p03_peak_32359_lociStitched	chrUn_KN149754v1	1139	10706	2	530	1556.55	618.028	1832	0	#N/A
1_T1-2-H3K27ac_p03_peak_24256_lociStitched	chr4	68644349	68644955	1	607	974.569	36.2994	1833	0	#N/A
3_T1-2-H3K27ac_p03_peak_13421_lociStitched	chr2	3025213	3030329	3	1273	1134.22	196.454	1834	0	#N/A
3_T1-2-H3K27ac_p03_peak_16970_lociStitched	chr21	42373233	42383003	3	495	1676.53	740.566	1835	0	#N/A
4_T1-2-H3K27ac_p03_peak_25752_lociStitched	chr5	59950100	59953201	4	1763	1008.14	73.1836	1836	0	#N/A
3_T1-2-H3K27ac_p03_peak_29458_lociStitched	chr7_KZ115215v1_alt	240681	243783	3	1677	1019.32	84.6846	1837	0	#N/A
2_T1-2-H3K27ac_p03_peak_2423_lociStitched	chr10	38649466	38653714	2	447	1110.85	176.292	1838	0	#N/A
1_T1-2-H3K27ac_p03_peak_14896_lociStitched	chr20	15490670	15492314	1	1645	1113.97	179.689	1839	0	#N/A
2_T1-2-H3K27ac_p03_peak_26194_lociStitched	chr5_KZ115132v1_alt	136622	141899	2	1655	1621.09	687.065	1840	0	#N/A
3_T1-2-H3K27ac_p03_peak_6121_lociStitched	chr13_KZ115413v1_alt	276050	286336	3	1342	1972.85	1038.89	1841	0	#N/A
1_T1-2-H3K27ac_p03_peak_10619_lociStitched	chr17	50382772	50383552	1	781	999.492	67.08	1842	0	#N/A
2_T1-2-H3K27ac_p03_peak_16108_lociStitched	chr21	1338757	1343045	2	1229	982.81	52.3136	1843	0	#N/A
1_T1-2-H3K27ac_p03_peak_19167_lociStitched	chr23_KZ115673v1_alt	192730	194238	1	1509	1007.95	77.662	1844	0	#N/A
4_T1-2-H3K27ac_p03_peak_30342_lociStitched	chr8	26757308	26760665	4	1606	1087	156.772	1845	0	#N/A
2_T1-2-H3K27ac_p03_peak_21678_lociStitched	chr3	23003862	23014820	2	339	1065.12	135.879	1846	0	#N/A
5_T1-2-H3K27ac_p03_peak_29254_lociStitched	chr7	63240509	63246218	5	1580	1504.32	575.467	1847	0	#N/A
2_T1-2-H3K27ac_p03_peak_2650_lociStitched	chr10_KZ115302v1_alt	278283	279696	2	1161	1008.6	80.1171	1848	0	#N/A
2_T1-2-H3K27ac_p03_peak_4784_lociStitched	chr12	48329998	48332882	2	2443	1108.61	180.25	1849	0	#N/A
3_T1-2-H3K27ac_p03_peak_11707_lociStitched	chr18_KZ114960v1_alt	245301	248965	3	1886	1073.55	146.194	1850	0	#N/A
1_T1-2-H3K27ac_p03_peak_271_lociStitched	chr1	16457714	16458664	1	951	1007.48	80.275	1851	0	#N/A
2_T1-2-H3K27ac_p03_peak_32109_lociStitched	chr9_KZ114907v1_alt	416203	417908	2	1143	1077.73	151.575	1852	0	#N/A
3_T1-2-H3K27ac_p03_peak_15769_lociStitched	chr20	43499646	43503403	3	834	1262.73	337.754	1853	0	#N/A
2_T1-2-H3K27ac_p03_peak_28768_lociStitched	chr7	39558874	39567609	2	737	1300.64	376.478	1854	0	#N/A
3_T1-2-H3K27ac_p03_peak_29029_lociStitched	chr7	52589198	52599154	3	827	3048.53	2124.61	1855	0	#N/A
2_T1-2-H3K27ac_p03_peak_13075_lociStitched	chr19_KZ115592v1_alt	56333	69182	2	1585	2102.1	1178.25	1856	0	#N/A
5_T1-2-H3K27ac_p03_peak_14_lociStitched	chr1	566209	572451	5	1923	2409.41	1485.6	1857	0	#N/A
4_T1-2-H3K27ac_p03_peak_24044_lociStitched	chr4	50762230	50765539	4	1271	1113.15	189.937	1858	0	#N/A
3_T1-2-H3K27ac_p03_peak_19297_lociStitched	chr23_KZ115695v1_alt	439819	458932	3	975	2796.23	1873.07	1859	0	#N/A
2_T1-2-H3K27ac_p03_peak_29060_lociStitched	chr7	54133563	54136984	2	1240	1002.01	79.7093	1860	0	#N/A
3_T1-2-H3K27ac_p03_peak_22076_lociStitched	chr3	34017003	34030748	3	551	2177.21	1254.92	1861	0	#N/A
2_T1-2-H3K27ac_p03_peak_13459_lociStitched	chr2	4881695	4892255	2	1462	2488.99	1567.1	1862	0	#N/A
2_T1-2-H3K27ac_p03_peak_14907_lociStitched	chr20	16080912	16086082	2	974	1364.88	443.586	1863	0	#N/A
2_T1-2-H3K27ac_p03_peak_12557_lociStitched	chr19	24869744	24878387	2	514	1279.16	358.685	1864	0	#N/A
3_T1-2-H3K27ac_p03_peak_13888_lociStitched	chr2	27361917	27373486	3	704	1978.3	1058.56	1865	0	#N/A
4_T1-2-H3K27ac_p03_peak_13156_lociStitched	chr1_KZ114997v1_alt	68574	77746	4	930	1654.63	735.594	1866	0	#N/A
2_T1-2-H3K27ac_p03_peak_15445_lociStitched	chr20	33689961	33702069	2	406	2020.83	1101.83	1867	0	#N/A
4_T1-2-H3K27ac_p03_peak_28196_lociStitched	chr7	19558682	19569089	4	1145	1519.42	600.484	1868	0	#N/A
3_T1-2-H3K27ac_p03_peak_31352_lociStitched	chr9	15646333	15652989	3	661	1389.11	470.579	1869	0	#N/A
2_T1-2-H3K27ac_p03_peak_19134_lociStitched	chr23_KZ114985v1_alt	199171	212766	2	1193	1567.5	649.841	1870	0	#N/A
2_T1-2-H3K27ac_p03_peak_27017_lociStitched	chr6	37357429	37363350	2	667	1019	101.841	1871	0	#N/A
2_T1-2-H3K27ac_p03_peak_11194_lociStitched	chr18	23242555	23249970	2	800	2131.81	1216.06	1872	0	#N/A
2_T1-2-H3K27ac_p03_peak_5309_lociStitched	chr13	18649232	18655436	2	1040	1472.83	557.119	1873	0	#N/A
1_T1-2-H3K27ac_p03_peak_6026_lociStitched	chr13	52108306	52109123	1	818	935.302	20.6701	1874	0	#N/A
1_T1-2-H3K27ac_p03_peak_27831_lociStitched	chr6_KZ115198v1_alt	34249	35889	1	1641	938.9	27.552	1875	0	#N/A
3_T1-2-H3K27ac_p03_peak_18881_lociStitched	chr23	33934972	33937010	3	1076	1212.81	302.439	1876	0	#N/A
3_T1-2-H3K27ac_p03_peak_3194_lociStitched	chr11	13356655	13358795	3	1175	984.186	73.83	1877	0	#N/A
1_T1-2-H3K27ac_p03_peak_24178_lociStitched	chr4	62528807	62529437	1	631	938.007	28.854	1878	0	#N/A
3_T1-2-H3K27ac_p03_peak_9351_lociStitched	chr16	44799003	44810504	3	827	1987.37	1078.79	1879	0	#N/A
1_T1-2-H3K27ac_p03_peak_32377_lociStitched	chrUn_KN149789v1	8817	10295	1	1479	1002.08	93.5574	1880	0	#N/A
3_T1-2-H3K27ac_p03_peak_23831_lociStitched	chr4	29106042	29121812	3	996	2244.07	1335.72	1881	0	#N/A
2_T1-2-H3K27ac_p03_peak_31754_lociStitched	chr9	33463836	33475244	2	470	2016.93	1108.86	1882	0	#N/A
3_T1-2-H3K27ac_p03_peak_21352_lociStitched	chr3	13375673	13390169	3	1853	2949.94	2042.49	1883	0	#N/A
3_T1-2-H3K27ac_p03_peak_29474_lociStitched	chr7_KZ115220v1_alt	280896	291265	3	1514	1551.2	643.915	1884	0	#N/A
3_T1-2-H3K27ac_p03_peak_11350_lociStitched	chr18	31505904	31516764	3	989	1931.99	1025.18	1885	0	#N/A
3_T1-2-H3K27ac_p03_peak_606_lociStitched	chr1	36801842	36807706	3	1177	1723.43	816.855	1886	0	#N/A
3_T1-2-H3K27ac_p03_peak_4810_lociStitched	chr12_KZ114926v1_alt	113110	121854	3	831	1221.54	315.658	1887	0	#N/A
5_T1-2-H3K27ac_p03_peak_32502_lociStitched	chrUn_KN150084v1	9601	18336	5	1188	1640.43	735.487	1888	0	#N/A
2_T1-2-H3K27ac_p03_peak_19215_lociStitched	chr23_KZ115680v1_alt	237062	242965	2	1085	1519.43	615.093	1889	0	#N/A
2_T1-2-H3K27ac_p03_peak_11896_lociStitched	chr18_KZ115576v1_alt	135680	137441	2	1470	1138.13	233.861	1890	0	#N/A
2_T1-2-H3K27ac_p03_peak_28605_lociStitched	chr7	34574175	34581174	2	354	1209.43	305.156	1891	0	#N/A
5_T1-2-H3K27ac_p03_peak_13148_lociStitched	chr1_KZ114847v1_alt	286031	300980	5	953	3187.13	2284.21	1892	0	#N/A
3_T1-2-H3K27ac_p03_peak_25624_lociStitched	chr5	54899613	54901911	3	1570	955.049	52.1646	1893	0	#N/A
2_T1-2-H3K27ac_p03_peak_4487_lociStitched	chr12	29121585	29124722	2	1209	1353.3	450.473	1894	0	#N/A
3_T1-2-H3K27ac_p03_peak_31264_lociStitched	chr9	9827871	9837867	3	544	2138.14	1235.51	1895	0	#N/A
2_T1-2-H3K27ac_p03_peak_17703_lociStitched	chr22	14521294	14524593	2	1929	1056.34	153.733	1896	0	#N/A
2_T1-2-H3K27ac_p03_peak_23509_lociStitched	chr4	18037821	18050745	2	584	2023.9	1121.8	1897	0	#N/A
T1-2-H3K27ac_p03_peak_21609	chr3	20999144	21000946	1	1803	1032.01	130.645	1898	0	#N/A
2_T1-2-H3K27ac_p03_peak_1914_lociStitched	chr10	19612383	19624945	2	266	2291.31	1390.61	1899	0	#N/A
2_T1-2-H3K27ac_p03_peak_26016_lociStitched	chr5_KZ114867v1_alt	403083	408916	2	898	1269.84	369.229	1900	0	#N/A
2_T1-2-H3K27ac_p03_peak_19120_lociStitched	chr23	45937917	45940854	2	873	1101.08	200.891	1901	0	#N/A
1_T1-2-H3K27ac_p03_peak_3680_lociStitched	chr11	41508186	41509197	1	1012	1089.25	189.765	1902	0	#N/A
3_T1-2-H3K27ac_p03_peak_25960_lociStitched	chr5	71566645	71574978	3	1241	2019.92	1120.79	1903	0	#N/A
2_T1-2-H3K27ac_p03_peak_11801_lociStitched	chr18_KZ115556v1_alt	1160	10663	2	849	1726.7	827.711	1904	0	#N/A
1_T1-2-H3K27ac_p03_peak_2888_lociStitched	chr11	272144	273171	1	1028	998.655	100.646	1905	0	#N/A
2_T1-2-H3K27ac_p03_peak_20386_lociStitched	chr25	5695339	5708054	2	687	2245.47	1347.79	1906	0	#N/A
3_T1-2-H3K27ac_p03_peak_32595_lociStitched	chrUn_KN150332v1	248	7439	3	524	2091.86	1194.43	1907	0	#N/A
2_T1-2-H3K27ac_p03_peak_24448_lociStitched	chr4	77391414	77400117	2	329	1063.51	166.227	1908	0	#N/A
2_T1-2-H3K27ac_p03_peak_13756_lociStitched	chr2	22467975	22480109	2	669	2116.17	1219.47	1909	0	#N/A
2_T1-2-H3K27ac_p03_peak_7932_lociStitched	chr15	32562269	32573684	2	389	1740.79	844.71	1910	0	#N/A
3_T1-2-H3K27ac_p03_peak_22703_lociStitched	chr3	54929144	54932057	3	1111	1137.53	241.779	1911	0	#N/A
2_T1-2-H3K27ac_p03_peak_23657_lociStitched	chr4	24100995	24104000	2	1823	1114.55	219.666	1912	0	#N/A
3_T1-2-H3K27ac_p03_peak_26186_lociStitched	chr5_KZ115130v1_alt	31	2306	3	1419	948.22	53.4625	1913	0	#N/A
2_T1-2-H3K27ac_p03_peak_12717_lociStitched	chr19	30627390	30629745	2	968	1022.31	127.641	1914	0	#N/A
5_T1-2-H3K27ac_p03_peak_24015_lociStitched	chr4	48704328	48710721	5	1378	1202.52	308.782	1915	0	#N/A
4_T1-2-H3K27ac_p03_peak_1002_lociStitched	chr1	41704798	41713565	4	1425	2098.82	1205.46	1916	0	#N/A
1_T1-2-H3K27ac_p03_peak_7667_lociStitched	chr15	20866189	20867443	1	1255	1091.23	199.261	1917	0	#N/A
4_T1-2-H3K27ac_p03_peak_15265_lociStitched	chr20	29234381	29238768	4	975	1098.5	206.628	1918	0	#N/A
5_T1-2-H3K27ac_p03_peak_9173_lociStitched	chr16	36371385	36388599	5	1335	8006.23	7114.55	1919	0	#N/A
5_T1-2-H3K27ac_p03_peak_31431_lociStitched	chr9	18240336	18249229	5	1348	1952.01	1060.93	1920	0	#N/A
2_T1-2-H3K27ac_p03_peak_17707_lociStitched	chr22	14705574	14708626	2	1017	1407.58	517.314	1921	0	#N/A
3_T1-2-H3K27ac_p03_peak_12897_lociStitched	chr19	40253102	40256135	3	643	1023.94	133.755	1922	0	#N/A
2_T1-2-H3K27ac_p03_peak_523_lociStitched	chr1	34447128	34454372	2	646	1060.52	170.958	1923	0	#N/A
2_T1-2-H3K27ac_p03_peak_12606_lociStitched	chr19	26070831	26072213	2	893	944.597	56.1092	1924	0	#N/A
2_T1-2-H3K27ac_p03_peak_19522_lociStitched	chr24	11870009	11879121	2	435	1472.5	584.99	1925	0	#N/A
2_T1-2-H3K27ac_p03_peak_13265_lociStitched	chr1_KZ115026v1_alt	182148	191002	2	1061	1128	241.714	1926	0	#N/A
3_T1-2-H3K27ac_p03_peak_12437_lociStitched	chr19	19687395	19691591	3	543	1086.34	201.828	1927	0	#N/A
3_T1-2-H3K27ac_p03_peak_24709_lociStitched	chr5	15582187	15588617	3	543	990.863	106.738	1928	0	#N/A
2_T1-2-H3K27ac_p03_peak_31639_lociStitched	chr9	28589194	28595236	2	450	1013.85	131.111	1929	0	#N/A
3_T1-2-H3K27ac_p03_peak_11242_lociStitched	chr18	26138314	26143528	3	1365	1445.84	563.112	1930	0	#N/A
3_T1-2-H3K27ac_p03_peak_3188_lociStitched	chr11	13300687	13308254	3	1387	1424.11	541.797	1931	0	#N/A
1_T1-2-H3K27ac_p03_peak_3904_lociStitched	chr11_KZ115362v1_alt	331685	332434	1	750	1003.88	121.787	1932	0	#N/A
3_T1-2-H3K27ac_p03_peak_28648_lociStitched	chr7	37027471	37034973	3	892	1472.64	591.158	1933	0	#N/A
3_T1-2-H3K27ac_p03_peak_7464_lociStitched	chr15	9858558	9866819	3	652	2389.08	1507.63	1934	0	#N/A
4_T1-2-H3K27ac_p03_peak_2081_lociStitched	chr10	25918099	25923368	4	1378	1246.65	365.669	1935	0	#N/A
2_T1-2-H3K27ac_p03_peak_14205_lociStitched	chr2	37623565	37630922	2	1069	1564.1	683.465	1936	0	#N/A
4_T1-2-H3K27ac_p03_peak_22748_lociStitched	chr3	57209881	57214493	4	1061	1062.6	182.174	1937	0	#N/A
2_T1-2-H3K27ac_p03_peak_32520_lociStitched	chrUn_KN150127v1	18920	20233	2	571	1560.89	681.184	1938	0	#N/A
3_T1-2-H3K27ac_p03_peak_26360_lociStitched	chr6	1636112	1639550	3	1149	1461.15	582.053	1939	0	#N/A
2_T1-2-H3K27ac_p03_peak_4118_lociStitched	chr12	10993874	11004548	2	301	1659.81	781.337	1940	0	#N/A
3_T1-2-H3K27ac_p03_peak_2627_lociStitched	chr10_KZ114915v1_alt	226033	235015	3	577	1452.39	575.746	1941	0	#N/A
3_T1-2-H3K27ac_p03_peak_284_lociStitched	chr1	18489754	18501270	3	635	2307.81	1433.74	1942	0	#N/A
3_T1-2-H3K27ac_p03_peak_851_lociStitched	chr1	39784015	39789772	3	701	1570.51	696.597	1943	0	#N/A
3_T1-2-H3K27ac_p03_peak_12329_lociStitched	chr19	15951202	15953722	3	1620	964.908	91.224	1944	0	#N/A
2_T1-2-H3K27ac_p03_peak_27169_lociStitched	chr6	42315518	42317236	2	1245	969.983	97.2388	1945	0	#N/A
1_T1-2-H3K27ac_p03_peak_15637_lociStitched	chr20	37981778	37982507	1	730	944.201	71.8065	1946	0	#N/A
2_T1-2-H3K27ac_p03_peak_31283_lociStitched	chr9	10650019	10662200	2	413	2171.87	1299.71	1947	0	#N/A
4_T1-2-H3K27ac_p03_peak_29605_lociStitched	chr7_KZ115249v1_alt	171673	176491	4	862	1160.17	288.116	1948	0	#N/A
3_T1-2-H3K27ac_p03_peak_29669_lociStitched	chr8	3349328	3361406	3	1286	3024.33	2152.3	1949	0	#N/A
2_T1-2-H3K27ac_p03_peak_17290_lociStitched	chr22	2100760	2111712	2	770	2401.77	1529.99	1950	0	#N/A
2_T1-2-H3K27ac_p03_peak_27010_lociStitched	chr6	37061819	37072190	2	448	1622.02	750.86	1951	0	#N/A
3_T1-2-H3K27ac_p03_peak_3901_lociStitched	chr11_KZ115362v1_alt	302562	308278	3	1113	1230.65	359.536	1952	0	#N/A
5_T1-2-H3K27ac_p03_peak_18391_lociStitched	chr23	12529394	12534293	5	1219	1234.06	363.016	1953	0	#N/A
2_T1-2-H3K27ac_p03_peak_32217_lociStitched	chr9_KZ115298v1_alt	189998	202162	2	1039	1279.65	408.71	1954	0	#N/A
3_T1-2-H3K27ac_p03_peak_22752_lociStitched	chr3	57305196	57307195	3	1356	1105.65	234.882	1955	0	#N/A
2_T1-2-H3K27ac_p03_peak_11919_lociStitched	chr18_KZ115584v1_alt	62403	74244	2	1023	1972.71	1102.4	1956	0	#N/A
2_T1-2-H3K27ac_p03_peak_26211_lociStitched	chr5_KZ115135v1_alt	137076	144730	2	504	1192.49	322.233	1957	0	#N/A
2_T1-2-H3K27ac_p03_peak_15233_lociStitched	chr20	28165970	28167771	2	1292	1004.78	134.895	1958	0	#N/A
2_T1-2-H3K27ac_p03_peak_10105_lociStitched	chr17	24732856	24744986	2	577	2256.18	1386.46	1959	0	#N/A
1_T1-2-H3K27ac_p03_peak_3707_lociStitched	chr11	43430497	43431888	1	1392	940.177	70.941	1960	0	#N/A
2_T1-2-H3K27ac_p03_peak_10690_lociStitched	chr17_KZ115512v1_alt	77064	79525	2	873	1129.11	259.882	1961	0	#N/A
1_T1-2-H3K27ac_p03_peak_4761_lociStitched	chr12	47044764	47045584	1	821	962.024	92.824	1962	0	#N/A
1_T1-2-H3K27ac_p03_peak_16761_lociStitched	chr21	30834383	30835347	1	965	905.196	36.0536	1963	0	#N/A
1_T1-2-H3K27ac_p03_peak_7124_lociStitched	chr14_KZ115440v1_alt	81316	82364	1	1049	898.974	30.2872	1964	0	#N/A
3_T1-2-H3K27ac_p03_peak_971_lociStitched	chr1	41417084	41422228	3	769	1386.31	519.03	1965	0	#N/A
2_T1-2-H3K27ac_p03_peak_4932_lociStitched	chr12_KZ115390v1_alt	48675	60488	2	930	1457.72	590.65	1966	0	#N/A
2_T1-2-H3K27ac_p03_peak_17352_lociStitched	chr22	2792714	2801905	2	818	2534.88	1669.09	1967	0	#N/A
2_T1-2-H3K27ac_p03_peak_19239_lociStitched	chr23_KZ115683v1_alt	141996	145226	2	1681	955.434	90.117	1968	0	#N/A
4_T1-2-H3K27ac_p03_peak_8683_lociStitched	chr16	19808696	19813588	4	1028	979.378	114.473	1969	0	#N/A
2_T1-2-H3K27ac_p03_peak_9821_lociStitched	chr17	10481907	10488975	2	631	1166.93	302.51	1970	0	#N/A
2_T1-2-H3K27ac_p03_peak_542_lociStitched	chr1	35365904	35367726	2	1456	1196.33	332.151	1971	0	#N/A
2_T1-2-H3K27ac_p03_peak_22440_lociStitched	chr3	42169053	42171554	2	926	1007.9	144.808	1972	0	#N/A
3_T1-2-H3K27ac_p03_peak_14468_lociStitched	chr2	49846960	49856316	3	1042	1961.02	1098.39	1973	0	#N/A
2_T1-2-H3K27ac_p03_peak_23025_lociStitched	chr3_KZ115072v1_alt	158863	169970	2	861	1844.87	984.08	1974	0	#N/A
3_T1-2-H3K27ac_p03_peak_10219_lociStitched	chr17	29237605	29247028	3	1490	1671.64	811.32	1975	0	#N/A
1_T1-2-H3K27ac_p03_peak_23014_lociStitched	chr3_KZ115071v1_alt	231809	232802	1	994	1087.93	227.695	1976	0	#N/A
1_T1-2-H3K27ac_p03_peak_16248_lociStitched	chr21	6392292	6393079	1	788	900.564	40.6092	1977	0	#N/A
3_T1-2-H3K27ac_p03_peak_20170_lociStitched	chr24	41895452	41899070	3	1995	1061.16	201.523	1978	0	#N/A
3_T1-2-H3K27ac_p03_peak_15913_lociStitched	chr20	51222519	51226504	3	908	1172.39	313.221	1979	0	#N/A
1_T1-2-H3K27ac_p03_peak_11752_lociStitched	chr18_KZ115541v1_alt	7354	8582	1	1229	969.629	110.888	1980	0	#N/A
2_T1-2-H3K27ac_p03_peak_25705_lociStitched	chr5	58438726	58446342	2	958	1779.1	921.536	1981	0	#N/A
3_T1-2-H3K27ac_p03_peak_3960_lociStitched	chr12	2389480	2395086	3	1055	1610.04	752.886	1982	0	#N/A
4_T1-2-H3K27ac_p03_peak_4046_lociStitched	chr12	6507501	6513101	4	1803	1547.28	690.48	1983	0	#N/A
4_T1-2-H3K27ac_p03_peak_2938_lociStitched	chr11	2610557	2614495	4	998	878.568	23.2342	1984	0	#N/A
2_T1-2-H3K27ac_p03_peak_26316_lociStitched	chr5_KZ115750v1_alt	232243	233314	2	686	1072.61	218.377	1985	0	#N/A
3_T1-2-H3K27ac_p03_peak_9490_lociStitched	chr16	50110672	50119701	3	464	1454.57	600.428	1986	0	#N/A
3_T1-2-H3K27ac_p03_peak_32489_lociStitched	chrUn_KN150067v1	11304	23557	3	421	1922.5	1068.46	1987	0	#N/A
2_T1-2-H3K27ac_p03_peak_29913_lociStitched	chr8	13482527	13492929	2	267	1893.16	1039.16	1988	0	#N/A
4_T1-2-H3K27ac_p03_peak_8812_lociStitched	chr16	24801225	24805514	4	1321	1064.96	211.448	1989	0	#N/A
2_T1-2-H3K27ac_p03_peak_27909_lociStitched	chr7	181555	183108	2	1259	884.899	31.5259	1990	0	#N/A
2_T1-2-H3K27ac_p03_peak_19303_lociStitched	chr23_KZ115696v1_alt	204278	209162	2	1025	1054.94	201.709	1991	0	#N/A
3_T1-2-H3K27ac_p03_peak_32242_lociStitched	chrUn_KN147651v2	265540	277952	3	710	1889.11	1037.64	1992	0	#N/A
2_T1-2-H3K27ac_p03_peak_7937_lociStitched	chr15	33030169	33041669	2	504	1835.4	984.4	1993	0	#N/A
2_T1-2-H3K27ac_p03_peak_19839_lociStitched	chr24	25510130	25511423	2	970	1065.56	215.026	1994	0	#N/A
3_T1-2-H3K27ac_p03_peak_10644_lociStitched	chr17	52430677	52443198	3	1859	2704.54	1854.36	1995	0	#N/A
3_T1-2-H3K27ac_p03_peak_13337_lociStitched	chr1_KZ115039v1_alt	148110	149748	3	1172	890.417	40.4586	1996	0	#N/A
4_T1-2-H3K27ac_p03_peak_770_lociStitched	chr1	38680106	38683664	4	1426	1036.45	186.795	1997	0	#N/A
3_T1-2-H3K27ac_p03_peak_10347_lociStitched	chr17	37083511	37091050	3	629	1126.33	277.435	1998	0	#N/A
2_T1-2-H3K27ac_p03_peak_9617_lociStitched	chr16_KZ115497v1_alt	75869	80545	2	1318	1135.33	286.639	1999	0	#N/A
[truncated: 8,943 more rows]

## Sheet: Tumor3
REGION_ID	CHROM	START	STOP	NUM_LOCI	CONSTITUENT_SIZE	Tumor3 H3K27ac Signal	control Signal	enhancerRank	isSuper	topGene
24_TA-H3K27ac_p03_peak_12610_lociStitched	chr2	19424103	19482936	24	5851	625636	425251	1	1	NONE
10_TA-H3K27ac_p03_peak_5730_lociStitched	chr14	20079841	20110787	10	1948	541001	351915	2	1	fmr1
11_TA-H3K27ac_p03_peak_9392_lociStitched	chr17	39903792	39963573	11	2645	469263	321646	3	1	NONE
14_TA-H3K27ac_p03_peak_28215_lociStitched	chr8	34770825	34812607	14	3397	413224	279977	4	1	LOC103911534
7_TA-H3K27ac_p03_peak_1293_lociStitched	chr10	16815554	16841248	7	1901	402795	272768	5	1	stoml2
22_TA-H3K27ac_p03_peak_9500_lociStitched	chr17	46472632	46518266	22	5164	405946	276067	6	1	LOC110438064
18_TA-H3K27ac_p03_peak_29789_lociStitched	chrUn_KN149692v1	369	35357	18	4709	397604	269054	7	1	NONE
17_TA-H3K27ac_p03_peak_29807_lociStitched	chrUn_KN149693v1	288	39488	17	4486	359574	243134	8	1	NONE
12_TA-H3K27ac_p03_peak_15094_lociStitched	chr21	25839355	25868946	12	2861	303938	205486	9	1	NONE
5_TA-H3K27ac_p03_peak_21148_lociStitched	chr3	55350058	55369485	5	1256	288501	197207	10	1	NONE
9_TA-H3K27ac_p03_peak_26965_lociStitched	chr7	55067504	55094805	9	1993	279199	191424	11	1	NONE
11_TA-H3K27ac_p03_peak_28229_lociStitched	chr8	35045130	35065380	11	3215	229414	152318	12	1	NONE
3_TA-H3K27ac_p03_peak_6886_lociStitched	chr15	14764279	14775012	3	881	203805	138446	13	1	or129-1
10_TA-H3K27ac_p03_peak_16431_lociStitched	chr22	24515013	24533906	10	2503	191258	129502	14	1	NONE
9_TA-H3K27ac_p03_peak_18245_lociStitched	chr24	16261846	16280999	9	2472	175976	121323	15	1	LOC110437797
7_TA-H3K27ac_p03_peak_22116_lociStitched	chr4	28588026	28617084	7	1893	158915	110078	16	1	NONE
7_TA-H3K27ac_p03_peak_4627_lociStitched	chr13	19109989	19123762	7	2245	152591	104719	17	1	LOC100330690
7_TA-H3K27ac_p03_peak_23754_lociStitched	chr5	58626865	58646534	7	1705	144136	99865.4	18	1	zgc:171734
9_TA-H3K27ac_p03_peak_28368_lociStitched	chr8	44384481	44400561	9	2881	126693	84720.7	19	1	si:ch73-211l2.1
4_TA-H3K27ac_p03_peak_9803_lociStitched	chr17_KZ115528v1_alt	305073	325493	4	7620	50996.9	11337.2	20	1	NONE
TA-H3K27ac_p03_peak_9169	chr17	25378300	25383915	1	5616	49009.4	9844.78	21	1	lck
3_TA-H3K27ac_p03_peak_9524_lociStitched	chr17	47051941	47061375	3	786	104226	70954.1	22	1	NONE
64_TA-H3K27ac_p03_peak_2329_lociStitched	chr10_KZ115333v1_alt	95187	223173	64	39763	47534	19927.4	23	1	NONE
56_TA-H3K27ac_p03_peak_1725_lociStitched	chr10	37500231	37630576	56	36640	47628.1	20034	24	1	msi2a
15_TA-H3K27ac_p03_peak_11522_lociStitched	chr19	25106794	25149361	15	24344	32312.6	7960.03	25	1	ptp4a3
8_TA-H3K27ac_p03_peak_26941_lociStitched	chr7	53024752	53035671	8	1505	66274	45254.9	26	1	LOC101887003
4_TA-H3K27ac_p03_peak_17140_lociStitched	chr23	15996183	16006292	4	958	66294.8	45280.2	27	1	NONE
34_TA-H3K27ac_p03_peak_10638_lociStitched	chr18	48261190	48373482	34	20439	38067	17719.7	28	1	ets1
4_TA-H3K27ac_p03_peak_23571_lociStitched	chr5	47762461	47767010	4	1301	59592.4	40542.5	29	1	cox7c
3_TA-H3K27ac_p03_peak_7983_lociStitched	chr16	25944921	25950064	3	665	55703.3	36849.1	30	1	LOC110437799
22_TA-H3K27ac_p03_peak_14157_lociStitched	chr20	37579558	37633713	22	17996	28046.9	10273.2	31	1	hivep2a
23_TA-H3K27ac_p03_peak_16276_lociStitched	chr22	18689759	18747176	23	22130	28450.1	11121.7	32	1	midn
3_TA-H3K27ac_p03_peak_6756_lociStitched	chr15	7282134	7286562	3	885	56426	39148.8	33	1	NONE
26_TA-H3K27ac_p03_peak_8438_lociStitched	chr16	48866087	48943787	26	16576	31445.2	14359	34	1	LOC101885083
36_TA-H3K27ac_p03_peak_2219_lociStitched	chr10_KZ115325v1_alt	153272	241962	36	19093	29250	13002	35	1	rps6kb1a
34_TA-H3K27ac_p03_peak_15463_lociStitched	chr21	45247470	45340204	34	16047	31650.1	15440.2	36	1	cdkn2aipnl
32_TA-H3K27ac_p03_peak_14603_lociStitched	chr21	1142670	1214687	32	20035	28093.8	11983.6	37	1	tcf4
16_TA-H3K27ac_p03_peak_27757_lociStitched	chr8	13001000	13037486	16	12369	22103.2	6866.67	38	1	LOC101886593
3_TA-H3K27ac_p03_peak_22111_lociStitched	chr4	28552293	28558635	3	841	44028.7	29586.7	39	1	LOC110439426
32_TA-H3K27ac_p03_peak_1496_lociStitched	chr10	28034577	28114047	32	16871	25962.8	11610.6	40	1	med13a
32_TA-H3K27ac_p03_peak_11811_lociStitched	chr19	40252754	40320457	32	16793	26201.1	12057.9	41	1	cdk6
11_TA-H3K27ac_p03_peak_20949_lociStitched	chr3	45501789	45533110	11	9640	19657.1	5722.35	42	1	baiap3
25_TA-H3K27ac_p03_peak_5033_lociStitched	chr13	45100698	45153328	25	15054	22488.8	8878.68	43	1	runx3
30_TA-H3K27ac_p03_peak_2613_lociStitched	chr11	8598451	8664239	30	17128	25677.1	12131.3	44	1	tbl1xr1a
18_TA-H3K27ac_p03_peak_22007_lociStitched	chr4	24890595	24941465	18	13538	21787.6	8464.77	45	1	gata3
12_TA-H3K27ac_p03_peak_13593_lociStitched	chr20	4646121	4678410	12	14170	20167.7	6877.56	46	1	papola
22_TA-H3K27ac_p03_peak_1806_lociStitched	chr10	38258366	38298332	22	11549	23663.9	10411.1	47	1	nrip1b
25_TA-H3K27ac_p03_peak_6842_lociStitched	chr15	13921817	13983865	25	17123	22895.7	9654.67	48	1	zgc:162730
4_TA-H3K27ac_p03_peak_2769_lociStitched	chr11	17565610	17568380	4	864	38816.6	26090.6	49	1	fam19a4b
23_TA-H3K27ac_p03_peak_16817_lociStitched	chr23	43942	102088	23	15773	22339.7	10006.9	50	1	hdac7a
5_TA-H3K27ac_p03_peak_21971_lociStitched	chr4	22460781	22478710	5	10572	15675.3	3363.48	51	1	ndufb2
30_TA-H3K27ac_p03_peak_25412_lociStitched	chr6	58000936	58128664	30	12706	33784.1	21637.1	52	1	tox2
19_TA-H3K27ac_p03_peak_21099_lociStitched	chr3	54619266	54682895	19	12245	22747.4	10670.6	53	1	s1pr2
9_TA-H3K27ac_p03_peak_1093_lociStitched	chr10	5903627	5929612	9	7964	16661.6	4674.7	54	1	map3k1
2_TA-H3K27ac_p03_peak_22114_lociStitched	chr4	28571403	28574633	2	481	33528	21855.1	55	1	LOC110439426
18_TA-H3K27ac_p03_peak_18822_lociStitched	chr25	867000	936086	18	11650	24145.6	12601.3	56	1	znf609a
25_TA-H3K27ac_p03_peak_18212_lociStitched	chr24	15127798	15174848	25	12912	19403.4	8102.01	57	1	cd226
19_TA-H3K27ac_p03_peak_12856_lociStitched	chr2	31847230	31890641	19	17499	15463	4701.41	58	1	rnf182
14_TA-H3K27ac_p03_peak_12801_lociStitched	chr2	27490583	27531196	14	10629	19096.2	8427.2	59	1	LOC103910056
9_TA-H3K27ac_p03_peak_9031_lociStitched	chr17	18116395	18136127	9	12704	14224.8	3601.09	60	1	bcl11ba
3_TA-H3K27ac_p03_peak_19002_lociStitched	chr25	9008063	9019839	3	1774	14339.6	3727.1	61	1	rag2
9_TA-H3K27ac_p03_peak_28192_lociStitched	chr8	32858247	32894356	9	5506	26020.1	15487.2	62	1	si:dkey-56i24.1
24_TA-H3K27ac_p03_peak_8414_lociStitched	chr16	48791480	48851732	24	10656	22443.9	11972.1	63	1	LOC101885083
12_TA-H3K27ac_p03_peak_1382_lociStitched	chr10	22728230	22751357	12	13091	14838.3	4680.9	64	1	kdm6bb
5_TA-H3K27ac_p03_peak_13745_lociStitched	chr20	17019440	17023456	5	1226	37624.7	27493.1	65	1	NONE
13_TA-H3K27ac_p03_peak_26293_lociStitched	chr7	20306921	20357291	13	10892	20208.4	10114.3	66	1	zgc:194312
17_TA-H3K27ac_p03_peak_11961_lociStitched	chr19	45587885	45647202	17	10109	20416.9	10410.1	67	1	trps1
13_TA-H3K27ac_p03_peak_11325_lociStitched	chr19	12297972	12320091	13	11568	14370.7	4368.5	68	1	ncaldb
15_TA-H3K27ac_p03_peak_17436_lociStitched	chr23	29757372	29815738	15	9269	21128.5	11136.2	69	1	pik3cd
23_TA-H3K27ac_p03_peak_20263_lociStitched	chr3	20734170	20793686	23	13123	20556.8	10570	70	1	NONE
12_TA-H3K27ac_p03_peak_23261_lociStitched	chr5	30521122	30537573	12	10729	12808.7	2831.22	71	1	h2afx
26_TA-H3K27ac_p03_peak_9885_lociStitched	chr18	832572	879127	26	12971	19143.4	9217.89	72	1	pkma
13_TA-H3K27ac_p03_peak_29908_lociStitched	chrUn_KN149953v1	4523	38640	13	11908	15970.2	6069.41	73	1	NONE
16_TA-H3K27ac_p03_peak_26878_lociStitched	chr7	50708477	50763377	16	11667	19604.8	9925.92	74	1	iqgap1
2_TA-H3K27ac_p03_peak_4636_lociStitched	chr13	19170491	19178616	2	417	30636.9	21058.4	75	1	LOC100330690
17_TA-H3K27ac_p03_peak_19427_lociStitched	chr25	34474595	34549932	17	9644	23422.3	13884.6	76	1	klf13
11_TA-H3K27ac_p03_peak_19130_lociStitched	chr25	16984232	17043005	11	8090	20982	11619.4	77	1	ccnd2a
10_TA-H3K27ac_p03_peak_24432_lociStitched	chr6	409285	444872	10	7176	14875.4	5790	78	1	LOC108190355
1_TA-H3K27ac_p03_peak_9125_lociStitched	chr17	23964531	23967796	1	3266	9718.6	656.265	79	1	xpo1b
8_TA-H3K27ac_p03_peak_14032_lociStitched	chr20	32221200	32252957	8	9232	15741.9	6967.49	80	1	sesn1
14_TA-H3K27ac_p03_peak_10485_lociStitched	chr18	39108729	39142987	14	8787	15056.4	6512.45	81	1	bcl2l10
9_TA-H3K27ac_p03_peak_4469_lociStitched	chr13	11546695	11569424	9	7124	12164.6	3727.56	82	1	desi2
14_TA-H3K27ac_p03_peak_20016_lociStitched	chr3	11534034	11573342	14	9806	15652.4	7228.74	83	1	mmd
8_TA-H3K27ac_p03_peak_22384_lociStitched	chr4	62546406	62561852	8	6797	12091.1	3931.01	84	1	LOC103910871
13_TA-H3K27ac_p03_peak_15914_lociStitched	chr22	5789530	5819994	13	9742	12404.9	4292.38	85	1	cox14
16_TA-H3K27ac_p03_peak_13998_lociStitched	chr20	30576465	30614121	16	9540	15141.5	7143.34	86	1	ccr6a
14_TA-H3K27ac_p03_peak_18727_lociStitched	chr24_KZ115708v1_alt	380373	420211	14	14404	11489.3	3497.78	87	1	flt3
7_TA-H3K27ac_p03_peak_15196_lociStitched	chr21	31229878	31249932	7	4658	11651.4	3756.11	88	1	tpst1l
19_TA-H3K27ac_p03_peak_17010_lociStitched	chr23	9092957	9126480	19	10887	13218.1	5400.56	89	1	cables2b
3_TA-H3K27ac_p03_peak_11614_lociStitched	chr19	28564450	28573968	3	7271	9394.27	1589.51	90	1	NONE
8_TA-H3K27ac_p03_peak_14705_lociStitched	chr21	2912624	2927780	8	8018	10710.7	2912.98	91	1	LOC101885243
9_TA-H3K27ac_p03_peak_1853_lociStitched	chr10	40158311	40195012	9	7758	16820.1	9035.79	92	1	gramd1ba
26_TA-H3K27ac_p03_peak_2019_lociStitched	chr10_KZ114915v1_alt	108226	180897	26	12032	14272.6	6583.99	93	1	cblb
14_TA-H3K27ac_p03_peak_22053_lociStitched	chr4	25364173	25417613	14	8394	16790.8	9111.52	94	1	prkcq
17_TA-H3K27ac_p03_peak_4553_lociStitched	chr13	15970770	16006463	17	7367	14391.4	6738.84	95	1	ikzf1
14_TA-H3K27ac_p03_peak_4180_lociStitched	chr12_KZ115382v1_alt	311288	353983	14	11062	11946.1	4406.12	96	1	LOC103911924
26_TA-H3K27ac_p03_peak_1557_lociStitched	chr10	28584187	28655308	26	10325	14046.4	6578.69	97	1	cblb
8_TA-H3K27ac_p03_peak_7014_lociStitched	chr15	23207975	23244766	8	6258	13866.5	6471.54	98	1	ccdc153
16_TA-H3K27ac_p03_peak_21632_lociStitched	chr4	1877784	1915075	16	11271	12764.7	5407.19	99	1	ano6
10_TA-H3K27ac_p03_peak_27910_lociStitched	chr8	20428920	20459355	10	6002	12998.8	5779.61	100	1	zap70
2_TA-H3K27ac_p03_peak_26585_lociStitched	chr7	33347481	33354478	2	4987	8512.55	1325.23	101	1	anp32a
6_TA-H3K27ac_p03_peak_26503_lociStitched	chr7	28683273	28698785	6	7224	10248.8	3096.2	102	1	adgrg1
6_TA-H3K27ac_p03_peak_5102_lociStitched	chr13	46857905	46884602	6	6332	11749.3	4618.58	103	1	slc29a1a
17_TA-H3K27ac_p03_peak_16083_lociStitched	chr22	10987258	11041397	17	7193	17643.9	10562.5	104	1	insrb
3_TA-H3K27ac_p03_peak_28808_lociStitched	chr9	1317058	1331569	3	3704	9806.53	2736.77	105	1	prkra
4_TA-H3K27ac_p03_peak_1449_lociStitched	chr10	25853863	25864111	4	5787	9098.17	2038.33	106	1	trpc4a
22_TA-H3K27ac_p03_peak_17914_lociStitched	chr23_KZ115687v1_alt	253491	297165	22	12715	11189.3	4188.34	107	1	ptpn11b
12_TA-H3K27ac_p03_peak_18340_lociStitched	chr24	21711827	21747138	12	11231	10459.1	3488.73	108	1	pan3
8_TA-H3K27ac_p03_peak_15276_lociStitched	chr21	36621343	36655199	8	5145	13904.7	6991.26	109	1	nop16
17_TA-H3K27ac_p03_peak_16164_lociStitched	chr22	14370061	14435877	17	8093	17750.6	10879.4	110	1	si:dkeyp-122a9.2
19_TA-H3K27ac_p03_peak_6495_lociStitched	chr14_KZ115455v1_alt	193977	250877	19	8702	12819.6	5968.81	111	1	lonrf1
17_TA-H3K27ac_p03_peak_25463_lociStitched	chr6	58981453	59025236	17	9068	13301.3	6523.67	112	1	arhgap9
20_TA-H3K27ac_p03_peak_14095_lociStitched	chr20	35260442	35289253	20	8205	12043	5275.29	113	1	fam49a
13_TA-H3K27ac_p03_peak_6076_lociStitched	chr14	40764496	40795046	13	7316	12366.6	5667.02	114	1	ef1
14_TA-H3K27ac_p03_peak_13196_lociStitched	chr2	47699836	47751254	14	7566	16314.9	9625.45	115	1	cul3a
10_TA-H3K27ac_p03_peak_12901_lociStitched	chr2	32168639	32203915	10	7357	13634.2	6988.18	116	1	NONE
8_TA-H3K27ac_p03_peak_20563_lociStitched	chr3	31765608	31786670	8	5671	10031.8	3424.68	117	1	kcnh6a
9_TA-H3K27ac_p03_peak_19630_lociStitched	chr25_KZ115732v1_alt	54000	84507	9	10537	9014.82	2449.71	118	1	elmo3
19_TA-H3K27ac_p03_peak_25842_lociStitched	chr6_KZ115200v1_alt	101705	139437	19	10035	11319.6	4791.96	119	1	si:dkey-178o16.4
11_TA-H3K27ac_p03_peak_19271_lociStitched	chr25	22013241	22048667	11	5644	12895.1	6390.85	120	1	si:dkey-217l24.1
13_TA-H3K27ac_p03_peak_3765_lociStitched	chr12	25432178	25466943	13	9553	9939.31	3511.26	121	1	ppm1bb
4_TA-H3K27ac_p03_peak_18521_lociStitched	chr24	33723074	33733209	4	5443	8302.59	1896.26	122	1	cdk5
1_TA-H3K27ac_p03_peak_11642_lociStitched	chr19	30419974	30423878	1	3905	7049.45	721.85	123	1	ppp1r10
13_TA-H3K27ac_p03_peak_12881_lociStitched	chr2	32041225	32101355	13	3695	17780.4	11587.1	124	1	mycb/fam49ba
5_TA-H3K27ac_p03_peak_9055_lociStitched	chr17	18660692	18672574	5	5965	8116.59	2034.2	125	1	LOC110438037
12_TA-H3K27ac_p03_peak_9535_lociStitched	chr17	48466341	48484320	12	8414	8874.43	2905.41	126	1	NONE
4_TA-H3K27ac_p03_peak_7003_lociStitched	chr15	22245456	22260611	4	5107	8764.14	2830.95	127	1	LOC100005689
1_TA-H3K27ac_p03_peak_20252_lociStitched	chr3	20061372	20064171	1	2800	6391.8	551.963	128	1	ubtf
13_TA-H3K27ac_p03_peak_23302_lociStitched	chr5	31450465	31477959	13	7909	10293.8	4476.02	129	1	p2rx1
1_TA-H3K27ac_p03_peak_27627_lociStitched	chr8	7565027	7568172	1	3146	6456.69	653.531	130	1	irak1
4_TA-H3K27ac_p03_peak_18267_lociStitched	chr24	17129660	17148193	4	5023	9640.87	3840.04	131	1	skida1
9_TA-H3K27ac_p03_peak_16395_lociStitched	chr22	23061443	23082953	9	6780	9619.27	3837.38	132	1	ptprc
9_TA-H3K27ac_p03_peak_7265_lociStitched	chr15	40028218	40062286	9	3941	11508.2	5754.09	133	1	lpar5b
4_TA-H3K27ac_p03_peak_8473_lociStitched	chr16	49030993	49048232	4	3887	9445.25	3699.49	134	1	LOC110438004
2_TA-H3K27ac_p03_peak_15614_lociStitched	chr21_KZ115628v1_alt	258023	264505	2	2615	6879.99	1151.2	135	1	ddias
6_TA-H3K27ac_p03_peak_28081_lociStitched	chr8	25899732	25910780	6	5148	8042.94	2318.98	136	1	rhoab
5_TA-H3K27ac_p03_peak_19153_lociStitched	chr25	17228067	17239300	5	7806	6514.02	808.776	137	1	ccnd2a
7_TA-H3K27ac_p03_peak_6686_lociStitched	chr15	4520400	4540784	7	7684	9095.34	3444.9	138	1	LOC103908797
11_TA-H3K27ac_p03_peak_7209_lociStitched	chr15	35184521	35207624	11	6769	10160.7	4516.64	139	1	mrpl44
17_TA-H3K27ac_p03_peak_2279_lociStitched	chr10_KZ115326v1_alt	324371	382591	17	7768	10980.3	5344.6	140	1	cblb
5_TA-H3K27ac_p03_peak_29408_lociStitched	chr9	40000658	40025890	5	3848	9762.26	4160.76	141	1	si:zfos-1425h8.1
9_TA-H3K27ac_p03_peak_6796_lociStitched	chr15	9549022	9590822	9	5846	12464.8	6867.74	142	1	gab2
9_TA-H3K27ac_p03_peak_232_lociStitched	chr1	12068679	12088250	9	6334	8959.6	3385.78	143	1	LOC110439783
16_TA-H3K27ac_p03_peak_2858_lociStitched	chr11	23656446	23694598	16	5985	12361.2	6794.87	144	1	pik3c2b
14_TA-H3K27ac_p03_peak_70_lociStitched	chr1	1455528	1503249	14	5838	13042.1	7492.2	145	1	runx1
4_TA-H3K27ac_p03_peak_26055_lociStitched	chr7	6544818	6558980	4	6690	7539.85	2037.91	146	1	si:ch1073-220m6.1
4_TA-H3K27ac_p03_peak_20709_lociStitched	chr3	35088341	35099415	4	6764	7632.2	2151.68	147	1	prkcbb
6_TA-H3K27ac_p03_peak_29066_lociStitched	chr9	19612807	19630157	6	7374	8213.49	2744.77	148	1	fgf9
3_TA-H3K27ac_p03_peak_533_lociStitched	chr1	35388024	35394384	3	5440	6484.66	1050.67	149	1	LOC101883801
3_TA-H3K27ac_p03_peak_20680_lociStitched	chr3	34330634	34347381	3	4201	8820.64	3444.86	150	0	#N/A
6_TA-H3K27ac_p03_peak_28095_lociStitched	chr8	26329003	26355485	6	6579	10579.6	5209.01	151	0	#N/A
4_TA-H3K27ac_p03_peak_23634_lociStitched	chr5	52248447	52255102	4	5643	6754.82	1386.24	152	0	#N/A
14_TA-H3K27ac_p03_peak_16368_lociStitched	chr22	22839874	22866482	14	8078	10220.1	4853.3	153	0	#N/A
8_TA-H3K27ac_p03_peak_20739_lociStitched	chr3	36168164	36196312	8	5535	10921.4	5564.86	154	0	#N/A
3_TA-H3K27ac_p03_peak_8215_lociStitched	chr16	36459017	36467921	3	4272	8231.75	2904.48	155	0	#N/A
12_TA-H3K27ac_p03_peak_28873_lociStitched	chr9	5242350	5285218	12	4798	12294.5	6996.06	156	0	#N/A
10_TA-H3K27ac_p03_peak_10628_lociStitched	chr18	48222575	48248002	10	5348	10036	4744.68	157	0	#N/A
5_TA-H3K27ac_p03_peak_2524_lociStitched	chr11	5516986	5531354	5	4923	7895.22	2604.92	158	0	#N/A
8_TA-H3K27ac_p03_peak_17186_lociStitched	chr23	18642339	18671395	8	5838	10916.3	5628.15	159	0	#N/A
1_TA-H3K27ac_p03_peak_12334_lociStitched	chr2	257426	259178	1	1753	5574.34	312.907	160	0	#N/A
4_TA-H3K27ac_p03_peak_22038_lociStitched	chr4	25060868	25076701	4	6493	8196.74	2940.19	161	0	#N/A
1_TA-H3K27ac_p03_peak_3925_lociStitched	chr12	34885607	34888502	1	2896	5847.9	603.318	162	0	#N/A
8_TA-H3K27ac_p03_peak_2656_lociStitched	chr11	10575540	10602866	8	5529	10362	5148.22	163	0	#N/A
2_TA-H3K27ac_p03_peak_8148_lociStitched	chr16	33945860	33955432	2	2971	7033.51	1825.38	164	0	#N/A
7_TA-H3K27ac_p03_peak_26703_lociStitched	chr7	39045112	39059273	7	5965	8189.31	3002.13	165	0	#N/A
10_TA-H3K27ac_p03_peak_26712_lociStitched	chr7	39073373	39101241	10	6677	10386.4	5208.53	166	0	#N/A
7_TA-H3K27ac_p03_peak_13234_lociStitched	chr2	48275323	48298061	7	3630	9490.84	4320.22	167	0	#N/A
3_TA-H3K27ac_p03_peak_2405_lociStitched	chr10_KZ115335v1_alt	128674	147038	3	6652	8379.49	3210.03	168	0	#N/A
12_TA-H3K27ac_p03_peak_26818_lociStitched	chr7	46368379	46401259	12	6291	10817.5	5652.07	169	0	#N/A
10_TA-H3K27ac_p03_peak_25239_lociStitched	chr6	49122306	49163499	10	4515	11941.9	6780.37	170	0	#N/A
16_TA-H3K27ac_p03_peak_6462_lociStitched	chr14_KZ115453v1_alt	227431	261160	16	8565	9231.63	4074.46	171	0	#N/A
8_TA-H3K27ac_p03_peak_2196_lociStitched	chr10_KZ115324v1_alt	78222	120745	8	4356	9406.09	4256.55	172	0	#N/A
8_TA-H3K27ac_p03_peak_9941_lociStitched	chr18	2452754	2465110	8	5972	8733.22	3611.66	173	0	#N/A
9_TA-H3K27ac_p03_peak_28341_lociStitched	chr8	43491144	43503747	9	6360	7202.61	2083.28	174	0	#N/A
4_TA-H3K27ac_p03_peak_15059_lociStitched	chr21	23734294	23746938	4	4539	7843.07	2729.84	175	0	#N/A
13_TA-H3K27ac_p03_peak_27667_lociStitched	chr8	8873354	8900502	13	8326	9982.32	4875.78	176	0	#N/A
3_TA-H3K27ac_p03_peak_26663_lociStitched	chr7	37829226	37837743	3	5468	6637.3	1634.41	177	0	#N/A
4_TA-H3K27ac_p03_peak_5154_lociStitched	chr13	49441863	49460273	4	1704	8330.52	3335.89	178	0	#N/A
6_TA-H3K27ac_p03_peak_25557_lociStitched	chr6_KZ114880v1_alt	182766	206444	6	7857	6831.1	1861.09	179	0	#N/A
12_TA-H3K27ac_p03_peak_16644_lociStitched	chr22_KZ114977v1_alt	381285	417752	12	6711	10021.1	5076.21	180	0	#N/A
12_TA-H3K27ac_p03_peak_25320_lociStitched	chr6	53099864	53134638	12	5974	11259.8	6342.78	181	0	#N/A
8_TA-H3K27ac_p03_peak_21679_lociStitched	chr4	3317292	3348594	8	5315	9994.73	5092.84	182	0	#N/A
6_TA-H3K27ac_p03_peak_14197_lociStitched	chr20	38424644	38447082	6	5898	9087.39	4186.93	183	0	#N/A
5_TA-H3K27ac_p03_peak_24848_lociStitched	chr6	28220244	28244092	5	7510	6660.75	1767.14	184	0	#N/A
7_TA-H3K27ac_p03_peak_2649_lociStitched	chr11	10541049	10553766	7	4959	7042.67	2196.23	185	0	#N/A
6_TA-H3K27ac_p03_peak_16053_lociStitched	chr22	10540639	10551461	6	5442	6731.28	1906.84	186	0	#N/A
10_TA-H3K27ac_p03_peak_13359_lociStitched	chr2	56361307	56395530	10	3283	11447.6	6629	187	0	#N/A
8_TA-H3K27ac_p03_peak_23292_lociStitched	chr5	31167411	31187687	8	6146	8635.55	3826.08	188	0	#N/A
15_TA-H3K27ac_p03_peak_2068_lociStitched	chr10_KZ114918v1_alt	117306	150271	15	5466	8976.37	4173.37	189	0	#N/A
8_TA-H3K27ac_p03_peak_11888_lociStitched	chr19	42872371	42890164	8	3891	8325.34	3523.01	190	0	#N/A
6_TA-H3K27ac_p03_peak_26272_lociStitched	chr7	19761960	19785139	6	6186	9169.61	4392.42	191	0	#N/A
2_TA-H3K27ac_p03_peak_18081_lociStitched	chr24	3382953	3399790	2	4497	8036.3	3295	192	0	#N/A
4_TA-H3K27ac_p03_peak_14402_lociStitched	chr20	51288383	51307951	4	4054	7596.3	2878.45	193	0	#N/A
5_TA-H3K27ac_p03_peak_17458_lociStitched	chr23	29907936	29929942	5	4515	8683.57	3991.89	194	0	#N/A
2_TA-H3K27ac_p03_peak_23575_lociStitched	chr5	47801435	47803452	2	480	14684.8	10007.1	195	0	#N/A
7_TA-H3K27ac_p03_peak_8808_lociStitched	chr17	6206188	6233529	7	4894	9041.67	4371.83	196	0	#N/A
8_TA-H3K27ac_p03_peak_20823_lociStitched	chr3	39632364	39663171	8	3493	10261.8	5594.55	197	0	#N/A
8_TA-H3K27ac_p03_peak_16382_lociStitched	chr22	22884857	22909407	8	5656	9022.12	4357.62	198	0	#N/A
4_TA-H3K27ac_p03_peak_11187_lociStitched	chr19	7141587	7161071	4	4148	7251.94	2597.22	199	0	#N/A
14_TA-H3K27ac_p03_peak_6448_lociStitched	chr14_KZ115453v1_alt	169040	212125	14	7756	9944.02	5308.07	200	0	#N/A
4_TA-H3K27ac_p03_peak_12729_lociStitched	chr2	23782430	23793490	4	4037	6598.4	2001.86	201	0	#N/A
6_TA-H3K27ac_p03_peak_2885_lociStitched	chr11	24167885	24189169	6	5720	8509.34	3937.54	202	0	#N/A
4_TA-H3K27ac_p03_peak_4986_lociStitched	chr13	43087456	43101283	4	4760	6764.17	2217.85	203	0	#N/A
5_TA-H3K27ac_p03_peak_13584_lociStitched	chr20	4593450	4606137	5	3521	7612.2	3068.99	204	0	#N/A
17_TA-H3K27ac_p03_peak_17301_lociStitched	chr23	23939234	23971132	17	7443	7958.55	3416.28	205	0	#N/A
1_TA-H3K27ac_p03_peak_13610_lociStitched	chr20	5050080	5052588	1	2509	5341.29	851.466	206	0	#N/A
4_TA-H3K27ac_p03_peak_8308_lociStitched	chr16	42096747	42112178	4	6220	7399.16	2925.72	207	0	#N/A
2_TA-H3K27ac_p03_peak_28120_lociStitched	chr8	28339758	28343010	2	3021	5089.38	627.636	208	0	#N/A
9_TA-H3K27ac_p03_peak_13566_lociStitched	chr20	4395290	4415489	9	4998	8744.15	4290.27	209	0	#N/A
13_TA-H3K27ac_p03_peak_13115_lociStitched	chr2	42458679	42487174	13	6275	9429	4978.08	210	0	#N/A
8_TA-H3K27ac_p03_peak_567_lociStitched	chr1	39043572	39073918	8	5476	9646.99	5237.72	211	0	#N/A
6_TA-H3K27ac_p03_peak_8198_lociStitched	chr16	36176060	36196662	6	5865	8349.99	3961.76	212	0	#N/A
10_TA-H3K27ac_p03_peak_8828_lociStitched	chr17	6706026	6733371	10	4329	8769.54	4386.14	213	0	#N/A
6_TA-H3K27ac_p03_peak_20491_lociStitched	chr3	28580484	28599406	6	5847	8019.14	3644.38	214	0	#N/A
2_TA-H3K27ac_p03_peak_16534_lociStitched	chr22	31522441	31530994	2	3972	5713.4	1346.24	215	0	#N/A
5_TA-H3K27ac_p03_peak_8815_lociStitched	chr17	6252730	6274852	5	3203	8667.4	4311.58	216	0	#N/A
9_TA-H3K27ac_p03_peak_15575_lociStitched	chr21_KZ115619v1_alt	131259	152638	9	5455	6713.01	2362.38	217	0	#N/A
2_TA-H3K27ac_p03_peak_15503_lociStitched	chr21	45378013	45386718	2	1622	5889.8	1572.12	218	0	#N/A
14_TA-H3K27ac_p03_peak_27646_lociStitched	chr8	8294745	8332036	14	4993	10344.5	6029.95	219	0	#N/A
12_TA-H3K27ac_p03_peak_1434_lociStitched	chr10	25628094	25656973	12	5353	9197.96	4886.33	220	0	#N/A
14_TA-H3K27ac_p03_peak_9548_lociStitched	chr17	48548991	48591023	14	7102	8330.74	4026.67	221	0	#N/A
1_TA-H3K27ac_p03_peak_4922_lociStitched	chr13	36595460	36600107	1	4648	5272.49	1021.41	222	0	#N/A
7_TA-H3K27ac_p03_peak_20858_lociStitched	chr3	40629463	40652640	7	4594	8415.57	4188.08	223	0	#N/A
4_TA-H3K27ac_p03_peak_20715_lociStitched	chr3	35494838	35507526	4	4277	6653.59	2428.48	224	0	#N/A
2_TA-H3K27ac_p03_peak_30078_lociStitched	chrUn_KN150487v1	30162	40556	2	4880	5820.64	1602.75	225	0	#N/A
4_TA-H3K27ac_p03_peak_28679_lociStitched	chr8_KZ115262v1_alt	462807	481797	4	5412	5795.75	1578.07	226	0	#N/A
16_TA-H3K27ac_p03_peak_25152_lociStitched	chr6	43146615	43190985	16	6152	8128.58	3931.18	227	0	#N/A
1_TA-H3K27ac_p03_peak_1147_lociStitched	chr10	8436762	8439350	1	2589	4540.65	346.016	228	0	#N/A
7_TA-H3K27ac_p03_peak_5135_lociStitched	chr13	48474404	48509453	7	3655	10427.1	6256.25	229	0	#N/A
1_TA-H3K27ac_p03_peak_1990_lociStitched	chr10	45344979	45347853	1	2875	4851.02	688.036	230	0	#N/A
4_TA-H3K27ac_p03_peak_26699_lociStitched	chr7	39002304	39013737	4	4225	6292.72	2135.68	231	0	#N/A
2_TA-H3K27ac_p03_peak_28411_lociStitched	chr8	47144943	47152244	2	2387	5352.36	1203.93	232	0	#N/A
9_TA-H3K27ac_p03_peak_20172_lociStitched	chr3	16853956	16878853	9	4519	8860.84	4725.45	233	0	#N/A
13_TA-H3K27ac_p03_peak_17359_lociStitched	chr23	25954439	25973410	13	6264	7495.44	3365.46	234	0	#N/A
6_TA-H3K27ac_p03_peak_9049_lociStitched	chr17	18586809	18609412	6	5376	7732.49	3614.22	235	0	#N/A
1_TA-H3K27ac_p03_peak_7023_lociStitched	chr15	23417592	23420711	1	3120	4656.04	548.008	236	0	#N/A
11_TA-H3K27ac_p03_peak_27735_lociStitched	chr8	11811871	11842549	11	6042	9476.43	5380.92	237	0	#N/A
10_TA-H3K27ac_p03_peak_6022_lociStitched	chr14	36813890	36831253	10	6407	7203.91	3120.13	238	0	#N/A
3_TA-H3K27ac_p03_peak_8102_lociStitched	chr16	31690161	31702211	3	4057	6402.16	2369.03	239	0	#N/A
24_TA-H3K27ac_p03_peak_5921_lociStitched	chr14	32546945	32598052	24	7410	8355.99	4328.76	240	0	#N/A
6_TA-H3K27ac_p03_peak_19237_lociStitched	chr25	20635338	20660989	6	4294	8539.22	4517.14	241	0	#N/A
9_TA-H3K27ac_p03_peak_24861_lociStitched	chr6	28745935	28762805	9	6452	5710.49	1702.18	242	0	#N/A
5_TA-H3K27ac_p03_peak_6791_lociStitched	chr15	9514527	9533988	5	4076	6445.48	2438.46	243	0	#N/A
7_TA-H3K27ac_p03_peak_24142_lociStitched	chr5_KZ115112v1_alt	160427	175539	7	7074	7421.5	3422.87	244	0	#N/A
2_TA-H3K27ac_p03_peak_30075_lociStitched	chrUn_KN150486v1	2088	4331	2	1936	4340.88	376.375	245	0	#N/A
1_TA-H3K27ac_p03_peak_8214_lociStitched	chr16	36423360	36424268	1	909	4815.21	861.056	246	0	#N/A
4_TA-H3K27ac_p03_peak_2257_lociStitched	chr10_KZ115325v1_alt	323164	342007	4	6435	6570.55	2647.44	247	0	#N/A
17_TA-H3K27ac_p03_peak_14683_lociStitched	chr21	2781242	2840837	17	3953	11287.3	7365.94	248	0	#N/A
8_TA-H3K27ac_p03_peak_11500_lociStitched	chr19	24507706	24543629	8	3911	10733.8	6814.59	249	0	#N/A
6_TA-H3K27ac_p03_peak_16188_lociStitched	chr22	15268235	15280713	6	4015	5895.85	1995.23	250	0	#N/A
10_TA-H3K27ac_p03_peak_10818_lociStitched	chr18_KZ115547v1_alt	235145	269347	10	6214	6881.44	3016.62	251	0	#N/A
3_TA-H3K27ac_p03_peak_14312_lociStitched	chr20	46580295	46590935	3	3570	5782.84	1940.74	252	0	#N/A
10_TA-H3K27ac_p03_peak_17083_lociStitched	chr23	14447565	14470611	10	6397	8142.15	4300.38	253	0	#N/A
9_TA-H3K27ac_p03_peak_20505_lociStitched	chr3	29487490	29526295	9	5339	10446.3	6612.37	254	0	#N/A
12_TA-H3K27ac_p03_peak_21128_lociStitched	chr3	54958827	54990842	12	3672	8845.74	5026.35	255	0	#N/A
2_TA-H3K27ac_p03_peak_13967_lociStitched	chr20	29497395	29511125	2	1665	5795.43	1979.87	256	0	#N/A
8_TA-H3K27ac_p03_peak_15041_lociStitched	chr21	23485230	23516139	8	4798	9575.61	5761.44	257	0	#N/A
9_TA-H3K27ac_p03_peak_27385_lociStitched	chr7_KZ115229v1_alt	53380	85299	9	5277	6958.34	3147.21	258	0	#N/A
7_TA-H3K27ac_p03_peak_24998_lociStitched	chr6	37759121	37774132	7	4417	6559.81	2756.02	259	0	#N/A
2_TA-H3K27ac_p03_peak_19036_lociStitched	chr25	12493817	12497899	2	3440	4591.84	801.297	260	0	#N/A
9_TA-H3K27ac_p03_peak_28650_lociStitched	chr8_KZ115257v1_alt	138817	179194	9	7019	7667.59	3880.23	261	0	#N/A
3_TA-H3K27ac_p03_peak_6531_lociStitched	chr14_KZ115462v1_alt	103842	116162	3	4132	5086.93	1310.85	262	0	#N/A
1_TA-H3K27ac_p03_peak_406_lociStitched	chr1	26662419	26664855	1	2437	4191.14	435.8	263	0	#N/A
5_TA-H3K27ac_p03_peak_20153_lociStitched	chr3	16139184	16151073	5	3721	6239.35	2484.8	264	0	#N/A
1_TA-H3K27ac_p03_peak_18057_lociStitched	chr24	1008489	1010997	1	2509	4090.05	340.336	265	0	#N/A
3_TA-H3K27ac_p03_peak_1346_lociStitched	chr10	20548053	20554524	3	5189	4584.06	840.583	266	0	#N/A
6_TA-H3K27ac_p03_peak_20414_lociStitched	chr3	25471031	25491148	6	4391	7173.72	3438	267	0	#N/A
10_TA-H3K27ac_p03_peak_1265_lociStitched	chr10	15968466	15989061	10	5967	7097.04	3387.88	268	0	#N/A
11_TA-H3K27ac_p03_peak_22025_lociStitched	chr4	24954393	24982747	11	5408	8588.43	4885.39	269	0	#N/A
4_TA-H3K27ac_p03_peak_1534_lociStitched	chr10	28200759	28220235	4	4951	6419.29	2726.64	270	0	#N/A
1_TA-H3K27ac_p03_peak_20310_lociStitched	chr3	22058738	22061086	1	2349	4160.19	484.158	271	0	#N/A
5_TA-H3K27ac_p03_peak_10694_lociStitched	chr18	49278770	49300642	5	3247	6845.94	3199.87	272	0	#N/A
3_TA-H3K27ac_p03_peak_27993_lociStitched	chr8	23319515	23328662	3	3637	5213.79	1584.26	273	0	#N/A
14_TA-H3K27ac_p03_peak_11758_lociStitched	chr19	35474709	35489088	14	5714	6345.45	2724.82	274	0	#N/A
4_TA-H3K27ac_p03_peak_8278_lociStitched	chr16	40926279	40952520	4	4975	8132.09	4537.07	275	0	#N/A
4_TA-H3K27ac_p03_peak_7726_lociStitched	chr16	11169667	11187850	4	4368	6896.81	3307.49	276	0	#N/A
2_TA-H3K27ac_p03_peak_25207_lociStitched	chr6	46695494	46706862	2	559	5622.61	2038.28	277	0	#N/A
7_TA-H3K27ac_p03_peak_29782_lociStitched	chrUn_KN149691v1	202285	222436	7	3424	8255.86	4685.11	278	0	#N/A
5_TA-H3K27ac_p03_peak_15051_lociStitched	chr21	23625505	23638377	5	3510	6079.45	2524.2	279	0	#N/A
4_TA-H3K27ac_p03_peak_28951_lociStitched	chr9	9025553	9038548	4	3705	5799.67	2254.63	280	0	#N/A
7_TA-H3K27ac_p03_peak_25729_lociStitched	chr6_KZ115183v1_alt	91605	106793	7	6544	5141.14	1605.37	281	0	#N/A
6_TA-H3K27ac_p03_peak_1281_lociStitched	chr10	16244283	16254454	6	4008	5105.84	1581.59	282	0	#N/A
7_TA-H3K27ac_p03_peak_5977_lociStitched	chr14	33580046	33590134	7	4978	5143.87	1628.2	283	0	#N/A
5_TA-H3K27ac_p03_peak_5683_lociStitched	chr14	15772222	15780681	5	4807	5016.19	1521.77	284	0	#N/A
6_TA-H3K27ac_p03_peak_17580_lociStitched	chr23	36718379	36727968	6	3953	5008.33	1528.49	285	0	#N/A
7_TA-H3K27ac_p03_peak_28571_lociStitched	chr8	54005580	54031856	7	3042	7422.97	3946.66	286	0	#N/A
2_TA-H3K27ac_p03_peak_13632_lociStitched	chr20	7381634	7384102	2	639	10823.7	7354.64	287	0	#N/A
7_TA-H3K27ac_p03_peak_26347_lociStitched	chr7	21812165	21848377	7	3927	9085.59	5623.72	288	0	#N/A
5_TA-H3K27ac_p03_peak_1470_lociStitched	chr10	26865479	26882014	5	3110	4783.58	1382.33	289	0	#N/A
10_TA-H3K27ac_p03_peak_10138_lociStitched	chr18	16049780	16068300	10	4377	6513.48	3115.06	290	0	#N/A
2_TA-H3K27ac_p03_peak_10571_lociStitched	chr18	44625702	44629999	2	2498	4170.24	779.476	291	0	#N/A
1_TA-H3K27ac_p03_peak_6152_lociStitched	chr14	45637871	45640502	1	2632	3953.08	574.61	292	0	#N/A
3_TA-H3K27ac_p03_peak_29446_lociStitched	chr9	41688078	41699905	3	1599	5518.48	2154.88	293	0	#N/A
6_TA-H3K27ac_p03_peak_11219_lociStitched	chr19	7960850	7968781	6	4446	4547.64	1206.31	294	0	#N/A
12_TA-H3K27ac_p03_peak_28475_lociStitched	chr8	51058722	51079275	12	4425	6634.51	3311.09	295	0	#N/A
10_TA-H3K27ac_p03_peak_5945_lociStitched	chr14	32611446	32631735	10	6156	5287.31	1963.98	296	0	#N/A
3_TA-H3K27ac_p03_peak_26308_lociStitched	chr7	20373655	20384805	3	3019	5434.51	2117.39	297	0	#N/A
4_TA-H3K27ac_p03_peak_2267_lociStitched	chr10_KZ115326v1_alt	108012	120168	4	3335	5203.98	1889.04	298	0	#N/A
2_TA-H3K27ac_p03_peak_19055_lociStitched	chr25	13405476	13409593	2	3358	4237.22	932.089	299	0	#N/A
6_TA-H3K27ac_p03_peak_27264_lociStitched	chr7_KZ115209v1_alt	116023	123948	6	3663	4705.07	1400.35	300	0	#N/A
4_TA-H3K27ac_p03_peak_8098_lociStitched	chr16	31632919	31644242	4	2973	5334.27	2041.54	301	0	#N/A
1_TA-H3K27ac_p03_peak_12410_lociStitched	chr2	5157106	5158515	1	1410	3530.81	243.898	302	0	#N/A
14_TA-H3K27ac_p03_peak_17826_lociStitched	chr23_KZ115673v1_alt	257954	291397	14	5464	6976.21	3698.8	303	0	#N/A
5_TA-H3K27ac_p03_peak_12146_lociStitched	chr1_KZ115002v1_alt	173055	196240	5	6339	5193.44	1922.04	304	0	#N/A
1_TA-H3K27ac_p03_peak_10923_lociStitched	chr18_KZ115562v1_alt	138615	140246	1	1632	3450.05	200.776	305	0	#N/A
4_TA-H3K27ac_p03_peak_18263_lociStitched	chr24	17080657	17093379	4	3887	5205.84	1963	306	0	#N/A
4_TA-H3K27ac_p03_peak_13846_lociStitched	chr20	24105696	24122968	4	4725	6366.46	3127.96	307	0	#N/A
5_TA-H3K27ac_p03_peak_7546_lociStitched	chr16	60942	74094	5	2110	5239.76	2005.68	308	0	#N/A
3_TA-H3K27ac_p03_peak_13794_lociStitched	chr20	20351914	20358281	3	3372	4296.45	1067.75	309	0	#N/A
2_TA-H3K27ac_p03_peak_14457_lociStitched	chr20	54151789	54154618	2	2484	3733.71	532.701	310	0	#N/A
4_TA-H3K27ac_p03_peak_17373_lociStitched	chr23	26008867	26014726	4	2858	4306.36	1122.58	311	0	#N/A
9_TA-H3K27ac_p03_peak_29183_lociStitched	chr9	26205813	26231715	9	4577	7420.92	4240.16	312	0	#N/A
3_TA-H3K27ac_p03_peak_29244_lociStitched	chr9	30236874	30248498	3	2490	5262.18	2081.86	313	0	#N/A
6_TA-H3K27ac_p03_peak_4990_lociStitched	chr13	43128102	43146942	6	3327	6580.81	3404.39	314	0	#N/A
3_TA-H3K27ac_p03_peak_10601_lociStitched	chr18	46181329	46186853	3	1847	4330.82	1155.62	315	0	#N/A
7_TA-H3K27ac_p03_peak_10842_lociStitched	chr18_KZ115552v1_alt	167972	185775	7	5006	6010.29	2839.58	316	0	#N/A
7_TA-H3K27ac_p03_peak_133_lociStitched	chr1	5327643	5349827	7	4141	6606.4	3436.3	317	0	#N/A
3_TA-H3K27ac_p03_peak_24829_lociStitched	chr6	26259126	26266300	3	670	12220.2	9055.74	318	0	#N/A
8_TA-H3K27ac_p03_peak_8378_lociStitched	chr16	47247101	47274171	8	3126	6837.88	3678.81	319	0	#N/A
9_TA-H3K27ac_p03_peak_685_lociStitched	chr1	45591541	45609538	9	3253	6869.45	3714.58	320	0	#N/A
5_TA-H3K27ac_p03_peak_17723_lociStitched	chr23	44581236	44617746	5	2651	6768.95	3618.14	321	0	#N/A
6_TA-H3K27ac_p03_peak_10618_lociStitched	chr18	47757267	47778635	6	3474	7179.65	4038.55	322	0	#N/A
1_TA-H3K27ac_p03_peak_24608_lociStitched	chr6	10727064	10729109	1	2046	3538.26	402.661	323	0	#N/A
4_TA-H3K27ac_p03_peak_18099_lociStitched	chr24	6069342	6088682	4	3237	6217.81	3086.66	324	0	#N/A
9_TA-H3K27ac_p03_peak_58_lociStitched	chr1	1372172	1400041	9	4463	8196.27	5066.58	325	0	#N/A
1_TA-H3K27ac_p03_peak_9263_lociStitched	chr17	30860696	30863287	1	2592	3564.7	438.656	326	0	#N/A
6_TA-H3K27ac_p03_peak_23362_lociStitched	chr5	33916650	33946139	6	5452	6012.81	2889.92	327	0	#N/A
1_TA-H3K27ac_p03_peak_29318_lociStitched	chr9	33787503	33790616	1	3114	3607.97	489.986	328	0	#N/A
6_TA-H3K27ac_p03_peak_19066_lociStitched	chr25	13571613	13580273	6	3973	4637.43	1522.43	329	0	#N/A
2_TA-H3K27ac_p03_peak_20259_lociStitched	chr3	20557022	20564642	2	3184	4191.76	1078.23	330	0	#N/A
9_TA-H3K27ac_p03_peak_6032_lociStitched	chr14	36844272	36858459	9	5505	5206.63	2094	331	0	#N/A
9_TA-H3K27ac_p03_peak_14256_lociStitched	chr20	42561865	42582724	9	3511	6487.15	3379.16	332	0	#N/A
8_TA-H3K27ac_p03_peak_374_lociStitched	chr1	25222190	25249638	8	3567	8404.58	5308.44	333	0	#N/A
1_TA-H3K27ac_p03_peak_1962_lociStitched	chr10	44459958	44461454	1	1497	3449.93	361.583	334	0	#N/A
4_TA-H3K27ac_p03_peak_20729_lociStitched	chr3	35844547	35850982	4	4532	4608.1	1523.81	335	0	#N/A
6_TA-H3K27ac_p03_peak_9369_lociStitched	chr17	37824581	37848175	6	2870	6821.03	3746.73	336	0	#N/A
3_TA-H3K27ac_p03_peak_6749_lociStitched	chr15	7045131	7059284	3	3705	4537.45	1471.91	337	0	#N/A
7_TA-H3K27ac_p03_peak_14863_lociStitched	chr21	13333558	13345616	7	3895	5189.76	2133.06	338	0	#N/A
2_TA-H3K27ac_p03_peak_7442_lociStitched	chr15_KZ115469v1_alt	205572	208606	2	2834	3442.38	387.745	339	0	#N/A
1_TA-H3K27ac_p03_peak_21575_lociStitched	chr4	61408	64649	1	3242	3610.47	560.693	340	0	#N/A
3_TA-H3K27ac_p03_peak_23326_lociStitched	chr5	31742465	31749748	3	3800	4106.16	1056.76	341	0	#N/A
2_TA-H3K27ac_p03_peak_13577_lociStitched	chr20	4517105	4522589	2	3763	4633.43	1595.3	342	0	#N/A
7_TA-H3K27ac_p03_peak_2720_lociStitched	chr11	13565450	13580830	7	4769	6052.03	3016.02	343	0	#N/A
6_TA-H3K27ac_p03_peak_17281_lociStitched	chr23	22855761	22874059	6	3311	6556.17	3524.19	344	0	#N/A
7_TA-H3K27ac_p03_peak_11954_lociStitched	chr19	45536461	45566114	7	2869	8682.4	5654.83	345	0	#N/A
5_TA-H3K27ac_p03_peak_4495_lociStitched	chr13	12052347	12066447	5	3105	5459.52	2442.12	346	0	#N/A
5_TA-H3K27ac_p03_peak_12497_lociStitched	chr2	9976062	9988280	5	3771	5179.21	2184.58	347	0	#N/A
1_TA-H3K27ac_p03_peak_8063_lociStitched	chr16	29192916	29195807	1	2892	3514.88	526.162	348	0	#N/A
4_TA-H3K27ac_p03_peak_26134_lociStitched	chr7	11539486	11547291	4	4626	4510.51	1522.76	349	0	#N/A
8_TA-H3K27ac_p03_peak_1936_lociStitched	chr10	43725636	43743914	8	2844	6464.93	3481.96	350	0	#N/A
1_TA-H3K27ac_p03_peak_9214_lociStitched	chr17	26754018	26756539	1	2522	3415.95	434.62	351	0	#N/A
4_TA-H3K27ac_p03_peak_20796_lociStitched	chr3	37723051	37734750	4	3623	5276.25	2304.7	352	0	#N/A
9_TA-H3K27ac_p03_peak_5288_lociStitched	chr13_KZ115401v1_alt	210466	245760	9	5657	6388.21	3419.99	353	0	#N/A
3_TA-H3K27ac_p03_peak_27887_lociStitched	chr8	19974180	19982920	3	4490	4411.08	1460.45	354	0	#N/A
6_TA-H3K27ac_p03_peak_15946_lociStitched	chr22	6732697	6746397	6	4320	4566.21	1641.26	355	0	#N/A
8_TA-H3K27ac_p03_peak_2605_lociStitched	chr11	8567113	8583284	8	3254	5441.54	2517.82	356	0	#N/A
7_TA-H3K27ac_p03_peak_2804_lociStitched	chr11	19653606	19677351	7	4698	6047.85	3143.84	357	0	#N/A
4_TA-H3K27ac_p03_peak_23058_lociStitched	chr5	21157563	21163258	4	4457	3620.31	719.848	358	0	#N/A
1_TA-H3K27ac_p03_peak_1829_lociStitched	chr10	38313761	38316297	1	2537	3654.88	765.872	359	0	#N/A
5_TA-H3K27ac_p03_peak_20758_lociStitched	chr3	36336143	36357783	5	3271	7359.76	4472.99	360	0	#N/A
4_TA-H3K27ac_p03_peak_21089_lociStitched	chr3	54541082	54563951	4	2328	6510.8	3624.74	361	0	#N/A
4_TA-H3K27ac_p03_peak_26183_lociStitched	chr7	15404911	15414043	4	6427	3661.93	781.699	362	0	#N/A
1_TA-H3K27ac_p03_peak_23149_lociStitched	chr5	24810547	24813045	1	2499	3337.83	458.883	363	0	#N/A
4_TA-H3K27ac_p03_peak_26214_lociStitched	chr7	17984623	17997010	4	2613	5029.12	2161.53	364	0	#N/A
7_TA-H3K27ac_p03_peak_4200_lociStitched	chr12_KZ115384v1_alt	50262	81467	7	4219	5960.15	3095.54	365	0	#N/A
8_TA-H3K27ac_p03_peak_29400_lociStitched	chr9	39953189	39977007	8	3438	7307.36	4446.82	366	0	#N/A
2_TA-H3K27ac_p03_peak_24882_lociStitched	chr6	29216796	29231189	2	3615	5821.97	2966.4	367	0	#N/A
3_TA-H3K27ac_p03_peak_27688_lociStitched	chr8	9661271	9673755	3	3401	4892.48	2038.64	368	0	#N/A
4_TA-H3K27ac_p03_peak_9223_lociStitched	chr17	27134493	27148627	4	3498	5057.15	2203.49	369	0	#N/A
9_TA-H3K27ac_p03_peak_2170_lociStitched	chr10_KZ115317v1_alt	9965	50885	9	4689	8278.12	5425.99	370	0	#N/A
3_TA-H3K27ac_p03_peak_30039_lociStitched	chrUn_KN150361v1	6004	27176	3	1507	6703.06	3851.19	371	0	#N/A
4_TA-H3K27ac_p03_peak_29580_lociStitched	chr9	56264717	56272467	4	3836	4081.15	1233.8	372	0	#N/A
3_TA-H3K27ac_p03_peak_727_lociStitched	chr1	46726266	46743718	3	3649	6094.24	3247.82	373	0	#N/A
4_TA-H3K27ac_p03_peak_10081_lociStitched	chr18	13229579	13242854	4	3233	4898.48	2052.32	374	0	#N/A
10_TA-H3K27ac_p03_peak_21989_lociStitched	chr4	24053143	24104205	10	3124	11739.2	8900.11	375	0	#N/A
10_TA-H3K27ac_p03_peak_27484_lociStitched	chr7_KZ115249v1_alt	122965	155539	10	2434	6078.31	3260.66	376	0	#N/A
3_TA-H3K27ac_p03_peak_26092_lociStitched	chr7	7766254	7779185	3	1932	4999.12	2182.75	377	0	#N/A
4_TA-H3K27ac_p03_peak_21400_lociStitched	chr3_KZ115060v1_alt	50873	64122	4	3124	4170.79	1356.7	378	0	#N/A
3_TA-H3K27ac_p03_peak_9823_lociStitched	chr17_KZ115531v1_alt	64644	71124	3	2951	3581.5	770.472	379	0	#N/A
5_TA-H3K27ac_p03_peak_19915_lociStitched	chr3	5684167	5702889	5	4005	6185.75	3375.58	380	0	#N/A
10_TA-H3K27ac_p03_peak_15315_lociStitched	chr21	38065422	38087861	10	2409	6742.92	3940.29	381	0	#N/A
7_TA-H3K27ac_p03_peak_20407_lociStitched	chr3	25438879	25457123	7	4934	6086.2	3285.74	382	0	#N/A
4_TA-H3K27ac_p03_peak_12925_lociStitched	chr2	32728610	32740882	4	1550	4902.66	2105.88	383	0	#N/A
1_TA-H3K27ac_p03_peak_20477_lociStitched	chr3	27713097	27716080	1	2984	3396.74	602.268	384	0	#N/A
3_TA-H3K27ac_p03_peak_29397_lociStitched	chr9	39923333	39936209	3	2772	4876.14	2087.2	385	0	#N/A
2_TA-H3K27ac_p03_peak_11623_lociStitched	chr19	28778688	28789372	2	2665	4572.75	1784.23	386	0	#N/A
9_TA-H3K27ac_p03_peak_21412_lociStitched	chr3_KZ115061v1_alt	97226	152737	9	5495	8626.41	5839.76	387	0	#N/A
1_TA-H3K27ac_p03_peak_9380_lociStitched	chr17	38602884	38606115	1	3232	3277.53	494.989	388	0	#N/A
5_TA-H3K27ac_p03_peak_14931_lociStitched	chr21	17067186	17080305	5	4779	5314.51	2534.59	389	0	#N/A
3_TA-H3K27ac_p03_peak_10451_lociStitched	chr18	36761214	36774393	3	2443	5185.94	2414.39	390	0	#N/A
4_TA-H3K27ac_p03_peak_24611_lociStitched	chr6	10788083	10809819	4	3066	7429.36	4658.02	391	0	#N/A
7_TA-H3K27ac_p03_peak_9949_lociStitched	chr18	2503970	2522714	7	2483	7019.63	4256.76	392	0	#N/A
8_TA-H3K27ac_p03_peak_1067_lociStitched	chr10	5161847	5184699	8	3312	5299.38	2543.43	393	0	#N/A
6_TA-H3K27ac_p03_peak_23678_lociStitched	chr5	54766210	54787432	6	2053	4965.95	2224.07	394	0	#N/A
7_TA-H3K27ac_p03_peak_27175_lociStitched	chr7	72246553	72256520	7	3367	4670.54	1932.6	395	0	#N/A
2_TA-H3K27ac_p03_peak_16443_lociStitched	chr22	24623100	24627511	2	3278	3329.42	596.808	396	0	#N/A
11_TA-H3K27ac_p03_peak_1791_lociStitched	chr10	37759035	37777448	11	3996	4763.44	2030.95	397	0	#N/A
2_TA-H3K27ac_p03_peak_4692_lociStitched	chr13	23984160	23986925	2	2211	3282.33	552.17	398	0	#N/A
7_TA-H3K27ac_p03_peak_24243_lociStitched	chr5_KZ115125v1_alt	603485	632649	7	4436	6220.68	3490.93	399	0	#N/A
7_TA-H3K27ac_p03_peak_28321_lociStitched	chr8	42558352	42592354	7	3188	7167.62	4450.86	400	0	#N/A
1_TA-H3K27ac_p03_peak_3731_lociStitched	chr12	22557445	22559662	1	2218	3088.95	373.121	401	0	#N/A
2_TA-H3K27ac_p03_peak_16959_lociStitched	chr23	5443071	5447315	2	3973	3354.46	641.693	402	0	#N/A
4_TA-H3K27ac_p03_peak_9381_lociStitched	chr17	38622048	38635218	4	3898	4874.22	2163.83	403	0	#N/A
3_TA-H3K27ac_p03_peak_29389_lociStitched	chr9	38736404	38740956	3	3726	3534.17	828.464	404	0	#N/A
5_TA-H3K27ac_p03_peak_23286_lociStitched	chr5	31098929	31108731	5	3377	4771.61	2069.2	405	0	#N/A
4_TA-H3K27ac_p03_peak_11664_lociStitched	chr19	31368043	31387414	4	4117	4995.78	2297.4	406	0	#N/A
5_TA-H3K27ac_p03_peak_12568_lociStitched	chr2	15138405	15158139	5	3206	6419.47	3721.83	407	0	#N/A
3_TA-H3K27ac_p03_peak_2594_lociStitched	chr11	8452981	8469954	3	3011	5596	2902.38	408	0	#N/A
5_TA-H3K27ac_p03_peak_6417_lociStitched	chr14_KZ115448v1_alt	9488	34620	5	5363	4855.5	2173.92	409	0	#N/A
9_TA-H3K27ac_p03_peak_24384_lociStitched	chr5_KZ115156v1_alt	254961	272261	9	4192	3511.9	832.13	410	0	#N/A
2_TA-H3K27ac_p03_peak_18388_lociStitched	chr24	24784916	24797454	2	2864	5203.27	2527.66	411	0	#N/A
4_TA-H3K27ac_p03_peak_6590_lociStitched	chr15	886823	917445	4	2471	8950.81	6289.76	412	0	#N/A
4_TA-H3K27ac_p03_peak_6242_lociStitched	chr14	52230267	52241858	4	2182	5170.75	2517.57	413	0	#N/A
8_TA-H3K27ac_p03_peak_24791_lociStitched	chr6	23724879	23736707	8	4151	4798.62	2147.96	414	0	#N/A
1_TA-H3K27ac_p03_peak_3447_lociStitched	chr12	1451812	1453869	1	2058	2947.27	297.854	415	0	#N/A
1_TA-H3K27ac_p03_peak_2547_lociStitched	chr11	6071366	6072826	1	1461	2891.38	243.674	416	0	#N/A
3_TA-H3K27ac_p03_peak_15826_lociStitched	chr22	2582942	2604410	3	2415	6805.36	4173.38	417	0	#N/A
3_TA-H3K27ac_p03_peak_10992_lociStitched	chr18_KZ115584v1_alt	23549	41302	3	3291	4207.46	1576.47	418	0	#N/A
1_TA-H3K27ac_p03_peak_6342_lociStitched	chr14_KZ115433v1_alt	132013	133826	1	1814	2773.35	160.269	419	0	#N/A
5_TA-H3K27ac_p03_peak_18462_lociStitched	chr24	29693475	29723469	5	2544	8695.26	6091.78	420	0	#N/A
4_TA-H3K27ac_p03_peak_29415_lociStitched	chr9	40046089	40072411	4	3186	7120.1	4519.49	421	0	#N/A
3_TA-H3K27ac_p03_peak_26777_lociStitched	chr7	42552689	42563959	3	3606	4794.26	2195.4	422	0	#N/A
1_TA-H3K27ac_p03_peak_22047_lociStitched	chr4	25285219	25288017	1	2799	3181.89	589.259	423	0	#N/A
2_TA-H3K27ac_p03_peak_1944_lociStitched	chr10	43768429	43771472	2	2530	3423.38	836.521	424	0	#N/A
12_TA-H3K27ac_p03_peak_22811_lociStitched	chr5	3127428	3167170	12	4210	6640.89	4065.61	425	0	#N/A
6_TA-H3K27ac_p03_peak_7126_lociStitched	chr15	28379887	28390856	6	3201	4253.78	1683.74	426	0	#N/A
2_TA-H3K27ac_p03_peak_8896_lociStitched	chr17	10141870	10146390	2	2877	3367.85	799.588	427	0	#N/A
4_TA-H3K27ac_p03_peak_15385_lociStitched	chr21	41571490	41575237	4	2335	3335.2	767.386	428	0	#N/A
1_TA-H3K27ac_p03_peak_11217_lociStitched	chr19	7863654	7867157	1	3504	3120.47	555.226	429	0	#N/A
7_TA-H3K27ac_p03_peak_27718_lociStitched	chr8	11189456	11196917	7	3689	3976.71	1412.37	430	0	#N/A
5_TA-H3K27ac_p03_peak_20675_lociStitched	chr3	34283392	34303930	5	3736	6576.27	4013.13	431	0	#N/A
4_TA-H3K27ac_p03_peak_15512_lociStitched	chr21	45623478	45643127	4	2514	5806.28	3244.05	432	0	#N/A
7_TA-H3K27ac_p03_peak_12894_lociStitched	chr2	32140082	32154052	7	4005	5147.94	2595.63	433	0	#N/A
5_TA-H3K27ac_p03_peak_25542_lociStitched	chr6_KZ114879v1_alt	19779	36320	5	2366	4241.11	1690.49	434	0	#N/A
2_TA-H3K27ac_p03_peak_10006_lociStitched	chr18	5621175	5622734	2	1288	2862.64	313.983	435	0	#N/A
3_TA-H3K27ac_p03_peak_6441_lociStitched	chr14_KZ115452v1_alt	117914	127238	3	4739	3475.99	929.603	436	0	#N/A
2_TA-H3K27ac_p03_peak_15959_lociStitched	chr22	6855798	6865281	2	1980	4337.52	1803.67	437	0	#N/A
5_TA-H3K27ac_p03_peak_21471_lociStitched	chr3_KZ115070v1_alt	487939	508993	5	3309	4720.31	2189.62	438	0	#N/A
2_TA-H3K27ac_p03_peak_20973_lociStitched	chr3	46904800	46905594	2	460	7680.04	5154.17	439	0	#N/A
9_TA-H3K27ac_p03_peak_16699_lociStitched	chr22_KZ115640v1_alt	391261	424376	9	4933	5636.17	3119.43	440	0	#N/A
1_TA-H3K27ac_p03_peak_18550_lociStitched	chr24	36031452	36033251	1	1800	2883.08	379.769	441	0	#N/A
3_TA-H3K27ac_p03_peak_10979_lociStitched	chr18_KZ115580v1_alt	71290	83980	3	3594	3532.9	1035.5	442	0	#N/A
1_TA-H3K27ac_p03_peak_4586_lociStitched	chr13	16813718	16816058	1	2341	2890.13	400.14	443	0	#N/A
5_TA-H3K27ac_p03_peak_8465_lociStitched	chr16	48958854	48979199	5	2544	6630.44	4142.24	444	0	#N/A
1_TA-H3K27ac_p03_peak_23592_lociStitched	chr5	48993226	48996187	1	2962	3073.22	587.759	445	0	#N/A
1_TA-H3K27ac_p03_peak_21774_lociStitched	chr4	8609294	8612123	1	2830	2966.77	483.759	446	0	#N/A
3_TA-H3K27ac_p03_peak_20232_lociStitched	chr3	19150038	19156000	3	2598	3414.44	931.861	447	0	#N/A
5_TA-H3K27ac_p03_peak_5702_lociStitched	chr14	16648570	16674540	5	3000	6845.69	4365.56	448	0	#N/A
6_TA-H3K27ac_p03_peak_28534_lociStitched	chr8	53014200	53021203	6	3237	3676.57	1198.21	449	0	#N/A
6_TA-H3K27ac_p03_peak_10115_lociStitched	chr18	15303506	15332458	6	2637	5141.88	2666.48	450	0	#N/A
13_TA-H3K27ac_p03_peak_10740_lociStitched	chr18_KZ114960v1_alt	50002	89589	13	3429	5621.35	3151.13	451	0	#N/A
1_TA-H3K27ac_p03_peak_28394_lociStitched	chr8	45411429	45413335	1	1907	2800.49	331.835	452	0	#N/A
10_TA-H3K27ac_p03_peak_5453_lociStitched	chr14	1419532	1442018	10	2900	5383.15	2918.68	453	0	#N/A
3_TA-H3K27ac_p03_peak_28057_lociStitched	chr8	25339316	25344032	3	4209	3399.76	937.069	454	0	#N/A
4_TA-H3K27ac_p03_peak_25502_lociStitched	chr6	59943945	59971564	4	1902	6838.46	4377.61	455	0	#N/A
1_TA-H3K27ac_p03_peak_20851_lociStitched	chr3	40407393	40409510	1	2118	2899.44	442.241	456	0	#N/A
9_TA-H3K27ac_p03_peak_4029_lociStitched	chr12	48176064	48195603	9	3595	5179.79	2729.6	457	0	#N/A
5_TA-H3K27ac_p03_peak_29602_lociStitched	chr9_KZ114903v1_alt	182179	196612	5	3172	4709.49	2271.75	458	0	#N/A
2_TA-H3K27ac_p03_peak_13193_lociStitched	chr2	47677774	47685061	2	883	3870.85	1434.08	459	0	#N/A
4_TA-H3K27ac_p03_peak_6365_lociStitched	chr14_KZ115439v1_alt	423776	431470	4	697	6696.86	4264.01	460	0	#N/A
10_TA-H3K27ac_p03_peak_2700_lociStitched	chr11	13302636	13322251	10	3429	5664.81	3265.9	461	0	#N/A
6_TA-H3K27ac_p03_peak_2055_lociStitched	chr10_KZ114918v1_alt	994	16891	6	4315	4284.24	1886.97	462	0	#N/A
2_TA-H3K27ac_p03_peak_20889_lociStitched	chr3	41725942	41729212	2	2138	3079.36	682.449	463	0	#N/A
3_TA-H3K27ac_p03_peak_10803_lociStitched	chr18_KZ115540v1_alt	191721	208597	3	1971	4475.52	2079.12	464	0	#N/A
7_TA-H3K27ac_p03_peak_26250_lociStitched	chr7	19379300	19386305	7	1895	4378.12	1985.92	465	0	#N/A
7_TA-H3K27ac_p03_peak_13556_lociStitched	chr20	4225450	4249342	7	2709	6563.13	4178.71	466	0	#N/A
1_TA-H3K27ac_p03_peak_16442_lociStitched	chr22	24604027	24606523	1	2497	2820.98	438.547	467	0	#N/A
1_TA-H3K27ac_p03_peak_19334_lociStitched	chr25	26901231	26903825	1	2595	2877.26	501.68	468	0	#N/A
10_TA-H3K27ac_p03_peak_16242_lociStitched	chr22	17633298	17650161	10	3317	5355.69	2984.75	469	0	#N/A
4_TA-H3K27ac_p03_peak_2320_lociStitched	chr10_KZ115332v1_alt	271384	285119	4	3082	4722.09	2351.43	470	0	#N/A
3_TA-H3K27ac_p03_peak_14127_lociStitched	chr20	36569417	36578261	3	4320	3952.38	1582.19	471	0	#N/A
1_TA-H3K27ac_p03_peak_29876_lociStitched	chrUn_KN149816v1	2483	3397	1	915	2486.45	119.003	472	0	#N/A
5_TA-H3K27ac_p03_peak_11647_lociStitched	chr19	30627690	30644557	5	1899	5316.48	2950.04	473	0	#N/A
8_TA-H3K27ac_p03_peak_15257_lociStitched	chr21	36129863	36141128	8	3170	4579.22	2216.95	474	0	#N/A
4_TA-H3K27ac_p03_peak_28946_lociStitched	chr9	8971567	8984092	4	735	4576.64	2215.67	475	0	#N/A
5_TA-H3K27ac_p03_peak_4042_lociStitched	chr12	48310239	48332567	5	951	6008.46	3648.4	476	0	#N/A
6_TA-H3K27ac_p03_peak_29282_lociStitched	chr9	32143293	32154405	6	3029	4601.48	2243.51	477	0	#N/A
3_TA-H3K27ac_p03_peak_20133_lociStitched	chr3	15765893	15772410	3	3589	3561.54	1209.56	478	0	#N/A
1_TA-H3K27ac_p03_peak_17403_lociStitched	chr23	27546113	27548777	1	2665	2844.62	502.43	479	0	#N/A
4_TA-H3K27ac_p03_peak_8059_lociStitched	chr16	29156974	29174947	4	2655	5465.59	3123.71	480	0	#N/A
4_TA-H3K27ac_p03_peak_20312_lociStitched	chr3	22110329	22121516	4	2919	4374.12	2041.63	481	0	#N/A
2_TA-H3K27ac_p03_peak_796_lociStitched	chr1	51143062	51146588	2	3023	2944.92	615.992	482	0	#N/A
11_TA-H3K27ac_p03_peak_16420_lociStitched	chr22	24322749	24346905	11	4340	4425.38	2096.74	483	0	#N/A
4_TA-H3K27ac_p03_peak_11389_lociStitched	chr19	15879864	15883709	4	2764	2905.67	584.824	484	0	#N/A
5_TA-H3K27ac_p03_peak_20704_lociStitched	chr3	35049573	35064163	5	2726	5360.37	3040.56	485	0	#N/A
1_TA-H3K27ac_p03_peak_19314_lociStitched	chr25	25506351	25509323	1	2973	2814.48	495.73	486	0	#N/A
8_TA-H3K27ac_p03_peak_9348_lociStitched	chr17	37701317	37713174	8	2819	4707.23	2393.93	487	0	#N/A
6_TA-H3K27ac_p03_peak_12210_lociStitched	chr1_KZ115018v1_alt	128514	140157	6	3892	3609.33	1297.03	488	0	#N/A
1_TA-H3K27ac_p03_peak_11468_lociStitched	chr19	21365785	21368404	1	2620	2769.07	461.992	489	0	#N/A
6_TA-H3K27ac_p03_peak_9183_lociStitched	chr17	25573230	25582755	6	3695	4025.26	1719.26	490	0	#N/A
3_TA-H3K27ac_p03_peak_22617_lociStitched	chr4	77141901	77160656	3	2230	6472.35	4167.36	491	0	#N/A
4_TA-H3K27ac_p03_peak_12759_lociStitched	chr2	25066654	25073747	4	2279	3598.28	1295.89	492	0	#N/A
7_TA-H3K27ac_p03_peak_4413_lociStitched	chr13	8540694	8552782	7	4044	3388.27	1086.71	493	0	#N/A
1_TA-H3K27ac_p03_peak_21803_lociStitched	chr4	10073361	10075888	1	2528	2720.82	424.536	494	0	#N/A
3_TA-H3K27ac_p03_peak_26645_lociStitched	chr7	36549748	36568468	3	625	4022.93	1729.73	495	0	#N/A
3_TA-H3K27ac_p03_peak_28777_lociStitched	chr9	475865	485937	3	3442	3845.49	1554.11	496	0	#N/A
2_TA-H3K27ac_p03_peak_27790_lociStitched	chr8	13700032	13708385	2	1999	3306.12	1018.23	497	0	#N/A
2_TA-H3K27ac_p03_peak_10913_lociStitched	chr18_KZ115560v1_alt	86461	91900	2	2586	2902.79	615.695	498	0	#N/A
3_TA-H3K27ac_p03_peak_2325_lociStitched	chr10_KZ115332v1_alt	309705	317536	3	2097	4003.99	1721.25	499	0	#N/A
2_TA-H3K27ac_p03_peak_7817_lociStitched	chr16	17109416	17121705	2	1156	4333.1	2052.26	500	0	#N/A
3_TA-H3K27ac_p03_peak_11729_lociStitched	chr19	34030179	34049318	3	2626	5739.79	3462.25	501	0	#N/A
6_TA-H3K27ac_p03_peak_9784_lociStitched	chr17_KZ115527v1_alt	165932	180980	6	3099	3825.2	1558.97	502	0	#N/A
2_TA-H3K27ac_p03_peak_13730_lociStitched	chr20	16426864	16429667	2	2061	2729.28	464.737	503	0	#N/A
1_TA-H3K27ac_p03_peak_6406_lociStitched	chr14_KZ115446v1_alt	244914	247118	1	2205	2471.79	208.058	504	0	#N/A
1_TA-H3K27ac_p03_peak_1164_lociStitched	chr10	9595544	9598721	1	3178	2895.2	631.905	505	0	#N/A
2_TA-H3K27ac_p03_peak_16326_lociStitched	chr22	20698904	20713612	2	4089	4936	2673.91	506	0	#N/A
3_TA-H3K27ac_p03_peak_1890_lociStitched	chr10	41985440	41998722	3	4530	3550.28	1288.35	507	0	#N/A
10_TA-H3K27ac_p03_peak_23770_lociStitched	chr5	59282208	59297615	10	2858	3109.13	850.466	508	0	#N/A
3_TA-H3K27ac_p03_peak_25901_lociStitched	chr6_KZ115752v1_alt	179501	184063	3	3468	2504.08	248.173	509	0	#N/A
2_TA-H3K27ac_p03_peak_1421_lociStitched	chr10	24793456	24804287	2	2296	4139.61	1885.68	510	0	#N/A
8_TA-H3K27ac_p03_peak_11293_lociStitched	chr19	11346042	11357104	8	3153	4422.59	2173.68	511	0	#N/A
1_TA-H3K27ac_p03_peak_7309_lociStitched	chr15	42736434	42738706	1	2273	2626.66	378.97	512	0	#N/A
3_TA-H3K27ac_p03_peak_11590_lociStitched	chr19	27367919	27374089	3	3245	3315.76	1070.49	513	0	#N/A
2_TA-H3K27ac_p03_peak_2985_lociStitched	chr11	31032664	31041913	2	490	3810.59	1565.86	514	0	#N/A
2_TA-H3K27ac_p03_peak_25442_lociStitched	chr6	58142707	58149793	2	3109	3343.17	1100.46	515	0	#N/A
3_TA-H3K27ac_p03_peak_24328_lociStitched	chr5_KZ115140v1_alt	37806	53768	3	3972	3960.17	1725.49	516	0	#N/A
5_TA-H3K27ac_p03_peak_26455_lociStitched	chr7	26379983	26384786	5	3477	3068.16	836.202	517	0	#N/A
1_TA-H3K27ac_p03_peak_3855_lociStitched	chr12	31608858	31610803	1	1946	2602.22	370.328	518	0	#N/A
5_TA-H3K27ac_p03_peak_6436_lociStitched	chr14_KZ115452v1_alt	65928	86851	5	4787	4184.6	1954.21	519	0	#N/A
4_TA-H3K27ac_p03_peak_18502_lociStitched	chr24	32411674	32419575	4	2630	3621.03	1397.69	520	0	#N/A
3_TA-H3K27ac_p03_peak_15056_lociStitched	chr21	23665639	23670683	3	3439	3235.73	1013.84	521	0	#N/A
4_TA-H3K27ac_p03_peak_25809_lociStitched	chr6_KZ115198v1_alt	56821	72937	4	3204	3687.34	1471.39	522	0	#N/A
1_TA-H3K27ac_p03_peak_25378_lociStitched	chr6	55351055	55352540	1	1486	2502.08	287.942	523	0	#N/A
1_TA-H3K27ac_p03_peak_18143_lociStitched	chr24	9291894	9294720	1	2827	2742.07	534.114	524	0	#N/A
5_TA-H3K27ac_p03_peak_6298_lociStitched	chr14_KZ114941v1_alt	213540	243074	5	2807	3493.87	1287.68	525	0	#N/A
2_TA-H3K27ac_p03_peak_10996_lociStitched	chr18_KZ115584v1_alt	62093	75123	2	2792	3643.19	1438.51	526	0	#N/A
3_TA-H3K27ac_p03_peak_10590_lociStitched	chr18	45788292	45807402	3	2277	5683.31	3481.84	527	0	#N/A
4_TA-H3K27ac_p03_peak_4718_lociStitched	chr13	25085527	25090446	4	3703	3062.08	865.252	528	0	#N/A
7_TA-H3K27ac_p03_peak_20685_lociStitched	chr3	34568803	34590318	7	2300	6637.38	4440.7	529	0	#N/A
3_TA-H3K27ac_p03_peak_29713_lociStitched	chr9_KZ115290v1_alt	322082	333136	3	3017	3405.74	1211.52	530	0	#N/A
3_TA-H3K27ac_p03_peak_30029_lociStitched	chrUn_KN150319v1	164	7244	3	1762	3385.66	1192.27	531	0	#N/A
4_TA-H3K27ac_p03_peak_829_lociStitched	chr1	52550896	52554613	4	2314	2955.76	763.1	532	0	#N/A
3_TA-H3K27ac_p03_peak_6534_lociStitched	chr14_KZ115462v1_alt	139043	159182	3	2769	5628.85	3437.73	533	0	#N/A
6_TA-H3K27ac_p03_peak_28351_lociStitched	chr8	43535952	43554938	6	2005	5654.03	3464.95	534	0	#N/A
2_TA-H3K27ac_p03_peak_24160_lociStitched	chr5_KZ115113v1_alt	212799	217076	2	2345	2655.59	469.187	535	0	#N/A
7_TA-H3K27ac_p03_peak_5226_lociStitched	chr13_KZ114931v1_alt	1681	23134	7	3893	3318.78	1139.15	536	0	#N/A
6_TA-H3K27ac_p03_peak_10336_lociStitched	chr18	27597048	27625979	6	2841	6758.28	4579.78	537	0	#N/A
1_TA-H3K27ac_p03_peak_21434_lociStitched	chr3_KZ115064v1_alt	156646	158054	1	1409	2356.57	180.224	538	0	#N/A
2_TA-H3K27ac_p03_peak_13639_lociStitched	chr20	8019082	8024525	2	3407	3868.34	1692.77	539	0	#N/A
3_TA-H3K27ac_p03_peak_4997_lociStitched	chr13	43177252	43186040	3	2382	3803.45	1631.93	540	0	#N/A
5_TA-H3K27ac_p03_peak_25635_lociStitched	chr6_KZ115172v1_alt	208820	241568	5	3949	5557.34	3386.14	541	0	#N/A
3_TA-H3K27ac_p03_peak_16747_lociStitched	chr22_KZ115650v1_alt	122606	135708	3	2739	3994.8	1826.42	542	0	#N/A
5_TA-H3K27ac_p03_peak_26486_lociStitched	chr7	27840758	27858207	5	3098	3636.37	1474.44	543	0	#N/A
5_TA-H3K27ac_p03_peak_3897_lociStitched	chr12	34051624	34063062	5	3698	3369.63	1207.85	544	0	#N/A
2_TA-H3K27ac_p03_peak_6895_lociStitched	chr15	15383668	15386817	2	2816	2675.08	515.806	545	0	#N/A
5_TA-H3K27ac_p03_peak_4259_lociStitched	chr12_KZ115393v1_alt	177949	189595	5	3874	3167.71	1008.54	546	0	#N/A
2_TA-H3K27ac_p03_peak_608_lociStitched	chr1	40517828	40528846	2	2370	4150.48	1994.26	547	0	#N/A
7_TA-H3K27ac_p03_peak_29230_lociStitched	chr9	29647438	29666360	7	3998	3703.04	1547.82	548	0	#N/A
1_TA-H3K27ac_p03_peak_19731_lociStitched	chr2_KZ115042v1_alt	57765	59121	1	1357	2310.35	159.466	549	0	#N/A
3_TA-H3K27ac_p03_peak_3142_lociStitched	chr11	42483007	42500814	3	1692	4989.52	2840.22	550	0	#N/A
5_TA-H3K27ac_p03_peak_15364_lociStitched	chr21	40828458	40839902	5	1574	4293.79	2149.18	551	0	#N/A
4_TA-H3K27ac_p03_peak_25716_lociStitched	chr6_KZ115182v1_alt	235520	249807	4	3395	3407.45	1262.97	552	0	#N/A
11_TA-H3K27ac_p03_peak_17106_lociStitched	chr23	14799000	14823759	11	4134	4028.29	1884.16	553	0	#N/A
3_TA-H3K27ac_p03_peak_9967_lociStitched	chr18	3307285	3310503	3	2447	2729.51	586.32	554	0	#N/A
8_TA-H3K27ac_p03_peak_25660_lociStitched	chr6_KZ115174v1_alt	464782	480261	8	3087	4187.07	2044.78	555	0	#N/A
3_TA-H3K27ac_p03_peak_12990_lociStitched	chr2	36170436	36177579	3	2114	3254.35	1117.88	556	0	#N/A
2_TA-H3K27ac_p03_peak_1194_lociStitched	chr10	10860513	10866232	2	1695	2681.07	545.021	557	0	#N/A
6_TA-H3K27ac_p03_peak_26595_lociStitched	chr7	33912845	33939088	6	2084	6681.47	4547.91	558	0	#N/A
2_TA-H3K27ac_p03_peak_3162_lociStitched	chr11	43429086	43439201	2	2985	3666.69	1536.47	559	0	#N/A
1_TA-H3K27ac_p03_peak_30013_lociStitched	chrUn_KN150226v1	11025	12336	1	1312	2344.85	220.379	560	0	#N/A
7_TA-H3K27ac_p03_peak_20866_lociStitched	chr3	40731240	40744510	7	3188	4535.69	2412.49	561	0	#N/A
4_TA-H3K27ac_p03_peak_30160_lociStitched	chrUn_KN150699v1	18324	26033	4	3297	3087.45	971.334	562	0	#N/A
4_TA-H3K27ac_p03_peak_20455_lociStitched	chr3	26877698	26881646	4	2344	2801.9	695.243	563	0	#N/A
3_TA-H3K27ac_p03_peak_12154_lociStitched	chr1_KZ115005v1_alt	102043	108635	3	2436	2607.8	504.288	564	0	#N/A
1_TA-H3K27ac_p03_peak_11859_lociStitched	chr19	41641586	41643551	1	1966	2455.86	352.521	565	0	#N/A
6_TA-H3K27ac_p03_peak_6482_lociStitched	chr14_KZ115454v1_alt	281408	297799	6	2690	3527.34	1426.02	566	0	#N/A
6_TA-H3K27ac_p03_peak_13335_lociStitched	chr2	55199872	55214784	6	3093	4953.77	2852.67	567	0	#N/A
7_TA-H3K27ac_p03_peak_18009_lociStitched	chr23_KZ115697v1_alt	195762	218206	7	4026	4484.31	2383.55	568	0	#N/A
8_TA-H3K27ac_p03_peak_4420_lociStitched	chr13	8572977	8598421	8	2336	4386.55	2287.42	569	0	#N/A
1_TA-H3K27ac_p03_peak_20876_lociStitched	chr3	40808144	40811164	1	3021	2729.48	632.086	570	0	#N/A
4_TA-H3K27ac_p03_peak_24137_lociStitched	chr5_KZ115112v1_alt	49837	69909	4	2888	4146.88	2053.37	571	0	#N/A
5_TA-H3K27ac_p03_peak_12064_lociStitched	chr19_KZ115593v1_alt	49841	65188	5	4392	3216.73	1123.4	572	0	#N/A
3_TA-H3K27ac_p03_peak_1997_lociStitched	chr10_KZ114911v1_alt	63917	74265	3	2367	3060.94	969.608	573	0	#N/A
5_TA-H3K27ac_p03_peak_12205_lociStitched	chr1_KZ115018v1_alt	92411	108555	5	3142	3798.68	1709.65	574	0	#N/A
1_TA-H3K27ac_p03_peak_19359_lociStitched	chr25	29461835	29463955	1	2121	2435.46	348.74	575	0	#N/A
3_TA-H3K27ac_p03_peak_12582_lociStitched	chr2	16149898	16159366	3	3023	3862.94	1778.09	576	0	#N/A
2_TA-H3K27ac_p03_peak_14533_lociStitched	chr20_KZ115611v1_alt	117911	124150	2	2888	2747.03	662.582	577	0	#N/A
5_TA-H3K27ac_p03_peak_12276_lociStitched	chr1_KZ115033v1_alt	59970	76435	5	2717	4458.72	2377.55	578	0	#N/A
2_TA-H3K27ac_p03_peak_16688_lociStitched	chr22_KZ115637v1_alt	278616	283632	2	3664	2563.68	490.565	579	0	#N/A
1_TA-H3K27ac_p03_peak_6327_lociStitched	chr14_KZ115430v1_alt	492081	494302	1	2222	2201.01	128.596	580	0	#N/A
4_TA-H3K27ac_p03_peak_15375_lociStitched	chr21	41247124	41262378	4	1767	4657.05	2591.65	581	0	#N/A
4_TA-H3K27ac_p03_peak_25_lociStitched	chr1	566257	572562	4	2752	3151.24	1086.98	582	0	#N/A
2_TA-H3K27ac_p03_peak_14558_lociStitched	chr20_KZ115614v1_alt	210857	214502	2	2273	2396.22	334.976	583	0	#N/A
TA-H3K27ac_p03_peak_27509	chr8	6819	8046	1	1228	2277.31	216.565	584	0	#N/A
7_TA-H3K27ac_p03_peak_9361_lociStitched	chr17	37783878	37793769	7	3318	3806.06	1756.64	585	0	#N/A
3_TA-H3K27ac_p03_peak_20450_lociStitched	chr3	26809192	26815918	3	1475	3502.9	1456.85	586	0	#N/A
4_TA-H3K27ac_p03_peak_14040_lociStitched	chr20	32302981	32317783	4	2048	4860.98	2822.74	587	0	#N/A
4_TA-H3K27ac_p03_peak_17295_lociStitched	chr23	23917614	23924544	4	4142	2670.13	632.016	588	0	#N/A
3_TA-H3K27ac_p03_peak_29570_lociStitched	chr9	55329624	55334881	3	4098	2431.36	402.161	589	0	#N/A
3_TA-H3K27ac_p03_peak_7390_lociStitched	chr15	47632783	47656136	3	687	9366.89	7339.85	590	0	#N/A
3_TA-H3K27ac_p03_peak_18490_lociStitched	chr24	31486506	31491066	3	2949	2681.28	656.184	591	0	#N/A
5_TA-H3K27ac_p03_peak_20391_lociStitched	chr3	25258139	25265984	5	2811	3119.17	1098.3	592	0	#N/A
5_TA-H3K27ac_p03_peak_27064_lociStitched	chr7	61664960	61674688	5	2230	3913.57	1894.04	593	0	#N/A
6_TA-H3K27ac_p03_peak_19104_lociStitched	chr25	15290309	15298818	6	2907	3493.8	1483.12	594	0	#N/A
3_TA-H3K27ac_p03_peak_26150_lociStitched	chr7	12871164	12876280	3	3559	2895.14	885.068	595	0	#N/A
5_TA-H3K27ac_p03_peak_21476_lociStitched	chr3_KZ115071v1_alt	415	15136	5	2918	3313.7	1313.11	596	0	#N/A
1_TA-H3K27ac_p03_peak_2855_lociStitched	chr11	23591664	23593088	1	1425	2224.57	224.28	597	0	#N/A
6_TA-H3K27ac_p03_peak_15451_lociStitched	chr21	45088180	45095719	6	3242	3054.8	1056.21	598	0	#N/A
8_TA-H3K27ac_p03_peak_23902_lociStitched	chr5	67578813	67596401	8	2725	4314.34	2316.34	599	0	#N/A
3_TA-H3K27ac_p03_peak_954_lociStitched	chr1	58975051	58987689	3	1565	3653.65	1666.95	600	0	#N/A
5_TA-H3K27ac_p03_peak_29215_lociStitched	chr9	29028187	29043634	5	2560	4751.5	2768.1	601	0	#N/A
1_TA-H3K27ac_p03_peak_26677_lociStitched	chr7	38338138	38340943	1	2806	2417.35	435.616	602	0	#N/A
4_TA-H3K27ac_p03_peak_8191_lociStitched	chr16	36087721	36100060	4	1759	4298.91	2317.26	603	0	#N/A
3_TA-H3K27ac_p03_peak_25134_lociStitched	chr6	42997122	43005422	3	3657	3593.07	1618.5	604	0	#N/A
4_TA-H3K27ac_p03_peak_28900_lociStitched	chr9	6054519	6070757	4	1761	4637.57	2667.9	605	0	#N/A
1_TA-H3K27ac_p03_peak_30003_lociStitched	chrUn_KN150199v1	10454	12186	1	1733	2379.94	411.523	606	0	#N/A
3_TA-H3K27ac_p03_peak_20657_lociStitched	chr3	33982145	33996218	3	3081	4634.24	2673.87	607	0	#N/A
4_TA-H3K27ac_p03_peak_20332_lociStitched	chr3	23478054	23492176	4	1413	4917.28	2961.38	608	0	#N/A
6_TA-H3K27ac_p03_peak_426_lociStitched	chr1	28154141	28175792	6	2132	5752.67	3797.59	609	0	#N/A
2_TA-H3K27ac_p03_peak_25550_lociStitched	chr6_KZ114879v1_alt	112285	120335	2	1999	2420.64	467.705	610	0	#N/A
5_TA-H3K27ac_p03_peak_15024_lociStitched	chr21	22917457	22940077	5	2886	6100.61	4148.51	611	0	#N/A
2_TA-H3K27ac_p03_peak_530_lociStitched	chr1	35338357	35340996	2	2314	2366.92	418.809	612	0	#N/A
2_TA-H3K27ac_p03_peak_3802_lociStitched	chr12	27061759	27072080	2	2260	4038.61	2095.16	613	0	#N/A
5_TA-H3K27ac_p03_peak_8496_lociStitched	chr16	49509581	49532681	5	1736	5874.33	3931.62	614	0	#N/A
4_TA-H3K27ac_p03_peak_16840_lociStitched	chr23	123620	129061	4	3064	2706.35	766.093	615	0	#N/A
6_TA-H3K27ac_p03_peak_2148_lociStitched	chr10_KZ115310v1_alt	164864	170467	6	3206	2423.86	485.22	616	0	#N/A
1_TA-H3K27ac_p03_peak_10806_lociStitched	chr18_KZ115541v1_alt	7144	8639	1	1496	2206.32	269.997	617	0	#N/A
4_TA-H3K27ac_p03_peak_422_lociStitched	chr1	28117857	28124988	4	2772	3393.64	1462.57	618	0	#N/A
4_TA-H3K27ac_p03_peak_12578_lociStitched	chr2	16120851	16135924	4	3147	4449.55	2524.73	619	0	#N/A
5_TA-H3K27ac_p03_peak_3187_lociStitched	chr11	44505231	44519516	5	2051	4332.64	2412.74	620	0	#N/A
4_TA-H3K27ac_p03_peak_13526_lociStitched	chr20	3072953	3080243	4	3192	3191.56	1272.11	621	0	#N/A
4_TA-H3K27ac_p03_peak_13579_lociStitched	chr20	4537254	4545062	4	2536	4075	2155.79	622	0	#N/A
3_TA-H3K27ac_p03_peak_19051_lociStitched	chr25	13109733	13113995	3	2536	2720.86	801.682	623	0	#N/A
5_TA-H3K27ac_p03_peak_27332_lociStitched	chr7_KZ115222v1_alt	150691	176896	5	3338	4559.67	2641.46	624	0	#N/A
3_TA-H3K27ac_p03_peak_21906_lociStitched	chr4	17666902	17676018	3	779	3115.85	1203.31	625	0	#N/A
2_TA-H3K27ac_p03_peak_1258_lociStitched	chr10	15810963	15821519	2	1681	3852.94	1941.25	626	0	#N/A
1_TA-H3K27ac_p03_peak_17324_lociStitched	chr23	24481390	24486489	1	5100	2359.82	448.202	627	0	#N/A
9_TA-H3K27ac_p03_peak_16897_lociStitched	chr23	2796716	2832840	9	2900	7228.41	5317.45	628	0	#N/A
1_TA-H3K27ac_p03_peak_15653_lociStitched	chr22	207557	208938	1	1382	2216.64	309.758	629	0	#N/A
5_TA-H3K27ac_p03_peak_16938_lociStitched	chr23	4635961	4654867	5	2443	5622.64	3716.92	630	0	#N/A
6_TA-H3K27ac_p03_peak_6640_lociStitched	chr15	2294646	2306963	6	2490	4238.28	2345.16	631	0	#N/A
9_TA-H3K27ac_p03_peak_24194_lociStitched	chr5_KZ115121v1_alt	102318	122044	9	3981	3223.23	1335.45	632	0	#N/A
5_TA-H3K27ac_p03_peak_25783_lociStitched	chr6_KZ115189v1_alt	4329	9409	5	2576	2464.31	581.66	633	0	#N/A
8_TA-H3K27ac_p03_peak_25767_lociStitched	chr6_KZ115187v1_alt	72080	96645	8	2190	4171.14	2289.46	634	0	#N/A
1_TA-H3K27ac_p03_peak_4923_lociStitched	chr13	36619842	36621876	1	2035	2360.25	479.21	635	0	#N/A
4_TA-H3K27ac_p03_peak_27905_lociStitched	chr8	20395848	20400393	4	2278	2763.81	891.729	636	0	#N/A
5_TA-H3K27ac_p03_peak_18688_lociStitched	chr24_KZ115703v1_alt	152822	158722	5	2232	2616.65	744.58	637	0	#N/A
3_TA-H3K27ac_p03_peak_22631_lociStitched	chr4	77554375	77566850	3	657	11027.9	9160.39	638	0	#N/A
2_TA-H3K27ac_p03_peak_25713_lociStitched	chr6_KZ115182v1_alt	178036	182008	2	3633	2016.19	149.744	639	0	#N/A
1_TA-H3K27ac_p03_peak_11145_lociStitched	chr19	5312317	5314647	1	2331	2302.27	438.04	640	0	#N/A
2_TA-H3K27ac_p03_peak_8017_lociStitched	chr16	27305667	27307762	2	1859	2269.72	408.525	641	0	#N/A
1_TA-H3K27ac_p03_peak_6264_lociStitched	chr14_KZ114936v1_alt	175536	178409	1	2874	2064.54	209.729	642	0	#N/A
2_TA-H3K27ac_p03_peak_27891_lociStitched	chr8	20085802	20090469	2	2636	2647.59	792.923	643	0	#N/A
4_TA-H3K27ac_p03_peak_16079_lociStitched	chr22	10957980	10966951	4	1888	3498.69	1646.18	644	0	#N/A
1_TA-H3K27ac_p03_peak_15671_lociStitched	chr22	722555	723370	1	816	1964.07	111.737	645	0	#N/A
2_TA-H3K27ac_p03_peak_10837_lociStitched	chr18_KZ115552v1_alt	111567	116550	2	2512	2550.3	699.115	646	0	#N/A
2_TA-H3K27ac_p03_peak_18020_lociStitched	chr23_KZ115698v1_alt	108823	115290	2	2848	2348.17	500.546	647	0	#N/A
3_TA-H3K27ac_p03_peak_3001_lociStitched	chr11	31624790	31638533	3	1618	4059.68	2212.62	648	0	#N/A
5_TA-H3K27ac_p03_peak_2597_lociStitched	chr11	8486913	8514939	5	2611	6644.96	4798.05	649	0	#N/A
5_TA-H3K27ac_p03_peak_7512_lociStitched	chr15_KZ115483v1_alt	187466	205335	5	2552	3925.82	2081.74	650	0	#N/A
2_TA-H3K27ac_p03_peak_19574_lociStitched	chr25	37425497	37428430	2	1919	2344.93	503.01	651	0	#N/A
1_TA-H3K27ac_p03_peak_11150_lociStitched	chr19	5674569	5677094	1	2526	2339.41	499.95	652	0	#N/A
3_TA-H3K27ac_p03_peak_12044_lociStitched	chr19_KZ115589v1_alt	529079	539354	3	3176	2858.51	1030.58	653	0	#N/A
8_TA-H3K27ac_p03_peak_9099_lociStitched	chr17	23127608	23154153	8	2313	3570.3	1744.01	654	0	#N/A
6_TA-H3K27ac_p03_peak_5986_lociStitched	chr14	34041740	34057646	6	2116	2554.5	738.038	655	0	#N/A
2_TA-H3K27ac_p03_peak_8019_lociStitched	chr16	27335411	27337883	2	2149	2374.36	558.178	656	0	#N/A
2_TA-H3K27ac_p03_peak_7051_lociStitched	chr15	23926077	23934678	2	2008	3446.42	1634.19	657	0	#N/A
3_TA-H3K27ac_p03_peak_8204_lociStitched	chr16	36211923	36223891	3	1627	4814.73	3003.97	658	0	#N/A
1_TA-H3K27ac_p03_peak_29745_lociStitched	chr9_KZ115297v1_alt	304786	306503	1	1718	1966.65	158.651	659	0	#N/A
4_TA-H3K27ac_p03_peak_9447_lociStitched	chr17	43726921	43738775	4	2477	3679.48	1871.75	660	0	#N/A
3_TA-H3K27ac_p03_peak_19444_lociStitched	chr25	34627938	34632096	3	1844	2466.94	663.201	661	0	#N/A
3_TA-H3K27ac_p03_peak_17171_lociStitched	chr23	17851090	17872119	3	826	5175.24	3375.15	662	0	#N/A
4_TA-H3K27ac_p03_peak_27327_lociStitched	chr7_KZ115221v1_alt	228827	246608	4	4192	3847.81	2050.15	663	0	#N/A
3_TA-H3K27ac_p03_peak_5338_lociStitched	chr13_KZ115408v1_alt	9710	23041	3	2910	3054.13	1266.44	664	0	#N/A
3_TA-H3K27ac_p03_peak_5500_lociStitched	chr14	4112955	4124916	3	1350	3457.93	1670.95	665	0	#N/A
3_TA-H3K27ac_p03_peak_28937_lociStitched	chr9	8450301	8454044	3	1873	2598.02	812.605	666	0	#N/A
4_TA-H3K27ac_p03_peak_16988_lociStitched	chr23	7117347	7121942	4	3001	2497.38	712.225	667	0	#N/A
1_TA-H3K27ac_p03_peak_6044_lociStitched	chr14	36889115	36891108	1	1994	2127.93	345.586	668	0	#N/A
4_TA-H3K27ac_p03_peak_27286_lociStitched	chr7_KZ115215v1_alt	237068	244115	4	4425	2269.13	491.176	669	0	#N/A
3_TA-H3K27ac_p03_peak_25221_lociStitched	chr6	48118487	48127700	3	2352	3444.74	1668.47	670	0	#N/A
5_TA-H3K27ac_p03_peak_8503_lociStitched	chr16	49581996	49598848	5	776	4922.47	3146.27	671	0	#N/A
3_TA-H3K27ac_p03_peak_7447_lociStitched	chr15_KZ115470v1_alt	145398	152432	3	2982	2295.19	524.033	672	0	#N/A
2_TA-H3K27ac_p03_peak_12934_lociStitched	chr2	32801557	32812000	2	2665	3864.95	2101.13	673	0	#N/A
3_TA-H3K27ac_p03_peak_29862_lociStitched	chrUn_KN149790v1	595	9486	3	2511	3312.79	1549.7	674	0	#N/A
1_TA-H3K27ac_p03_peak_28010_lociStitched	chr8	23671309	23672255	1	947	1965.6	203.674	675	0	#N/A
1_TA-H3K27ac_p03_peak_24155_lociStitched	chr5_KZ115112v1_alt	260343	262657	1	2315	1993.05	231.4	676	0	#N/A
2_TA-H3K27ac_p03_peak_15185_lociStitched	chr21	30970972	30979504	2	2364	3254.1	1493.95	677	0	#N/A
3_TA-H3K27ac_p03_peak_21060_lociStitched	chr3	52763914	52770195	3	2742	2769.29	1009.36	678	0	#N/A
3_TA-H3K27ac_p03_peak_23100_lociStitched	chr5	22886782	22891126	3	3652	2361.83	604.25	679	0	#N/A
4_TA-H3K27ac_p03_peak_25369_lociStitched	chr6	55225515	55238938	4	3312	3735.62	1978.55	680	0	#N/A
2_TA-H3K27ac_p03_peak_4723_lociStitched	chr13	25119295	25130811	2	1564	3890.1	2145.43	681	0	#N/A
3_TA-H3K27ac_p03_peak_14029_lociStitched	chr20	32172178	32180939	3	1990	3505.28	1767.97	682	0	#N/A
1_TA-H3K27ac_p03_peak_11552_lociStitched	chr19	25971057	25973140	1	2084	2131.95	395.77	683	0	#N/A
4_TA-H3K27ac_p03_peak_16844_lociStitched	chr23	186624	198725	4	1578	4167.58	2438.35	684	0	#N/A
2_TA-H3K27ac_p03_peak_10332_lociStitched	chr18	27462219	27466908	2	2653	2588.33	859.963	685	0	#N/A
5_TA-H3K27ac_p03_peak_4755_lociStitched	chr13	27502470	27512077	5	2197	3294.24	1568.82	686	0	#N/A
1_TA-H3K27ac_p03_peak_3365_lociStitched	chr11_KZ115359v1_alt	85524	87873	1	2350	2049.03	325.337	687	0	#N/A
3_TA-H3K27ac_p03_peak_6120_lociStitched	chr14	44347442	44363809	3	2264	4225.96	2504.15	688	0	#N/A
7_TA-H3K27ac_p03_peak_12035_lociStitched	chr19_KZ115589v1_alt	324961	344038	7	2495	3357.55	1638.71	689	0	#N/A
1_TA-H3K27ac_p03_peak_25524_lociStitched	chr6_KZ114874v1_alt	369518	371101	1	1584	1908.62	190.277	690	0	#N/A
1_TA-H3K27ac_p03_peak_26242_lociStitched	chr7	18870624	18872472	1	1849	2110.79	393.439	691	0	#N/A
1_TA-H3K27ac_p03_peak_21559_lociStitched	chr3_KZ115081v1_alt	218326	219196	1	871	1792.29	75.081	692	0	#N/A
5_TA-H3K27ac_p03_peak_7332_lociStitched	chr15	44144179	44148642	5	2195	2396.18	685.071	693	0	#N/A
6_TA-H3K27ac_p03_peak_13069_lociStitched	chr2	40975551	40992940	6	2176	4806.32	3096.98	694	0	#N/A
4_TA-H3K27ac_p03_peak_10279_lociStitched	chr18	23297908	23309664	4	1826	3874.78	2165.46	695	0	#N/A
2_TA-H3K27ac_p03_peak_2180_lociStitched	chr10_KZ115318v1_alt	297507	308351	2	2319	2512.55	805.709	696	0	#N/A
4_TA-H3K27ac_p03_peak_25592_lociStitched	chr6_KZ114886v1_alt	204681	212824	4	2149	2372.87	667.726	697	0	#N/A
5_TA-H3K27ac_p03_peak_29740_lociStitched	chr9_KZ115297v1_alt	227231	243983	5	3551	2909.82	1207.82	698	0	#N/A
6_TA-H3K27ac_p03_peak_25835_lociStitched	chr6_KZ115200v1_alt	33238	41613	6	3696	2481.51	780.55	699	0	#N/A
3_TA-H3K27ac_p03_peak_20654_lociStitched	chr3	33962833	33967179	3	2865	2552.41	852.251	700	0	#N/A
2_TA-H3K27ac_p03_peak_8220_lociStitched	chr16	36598803	36599809	2	793	2327.98	628.75	701	0	#N/A
2_TA-H3K27ac_p03_peak_7287_lociStitched	chr15	41492219	41494023	2	1582	1945.25	247.689	702	0	#N/A
4_TA-H3K27ac_p03_peak_110_lociStitched	chr1	2388867	2395038	4	2163	2660.94	965.761	703	0	#N/A
3_TA-H3K27ac_p03_peak_19346_lociStitched	chr25	28648278	28652727	3	2244	2403.35	708.281	704	0	#N/A
3_TA-H3K27ac_p03_peak_19149_lociStitched	chr25	17167333	17171757	3	2391	2405.77	711.822	705	0	#N/A
4_TA-H3K27ac_p03_peak_28662_lociStitched	chr8_KZ115258v1_alt	30734	38742	4	2892	2343.94	652.652	706	0	#N/A
5_TA-H3K27ac_p03_peak_5442_lociStitched	chr14	1137330	1142693	5	3135	2491.11	805.523	707	0	#N/A
2_TA-H3K27ac_p03_peak_8687_lociStitched	chr16_KZ115500v1_alt	87025	91219	2	1980	2025.28	339.714	708	0	#N/A
3_TA-H3K27ac_p03_peak_27171_lociStitched	chr7	72190621	72201148	3	2025	4071.84	2387.52	709	0	#N/A
1_TA-H3K27ac_p03_peak_3181_lociStitched	chr11	44369028	44370977	1	1950	2107.26	423.323	710	0	#N/A
1_TA-H3K27ac_p03_peak_24181_lociStitched	chr5_KZ115118v1_alt	155301	156321	1	1021	1797.44	115.668	711	0	#N/A
2_TA-H3K27ac_p03_peak_27434_lociStitched	chr7_KZ115237v1_alt	379033	388152	2	1743	2456.66	775.115	712	0	#N/A
4_TA-H3K27ac_p03_peak_20196_lociStitched	chr3	17618845	17622545	4	2119	2282.53	606.06	713	0	#N/A
3_TA-H3K27ac_p03_peak_11937_lociStitched	chr19	43910320	43915695	3	2265	2644.5	968.575	714	0	#N/A
5_TA-H3K27ac_p03_peak_29319_lociStitched	chr9	33937897	33955451	5	2024	4760.64	3087.75	715	0	#N/A
4_TA-H3K27ac_p03_peak_21063_lociStitched	chr3	52789089	52798261	4	3015	2847.91	1175.85	716	0	#N/A
2_TA-H3K27ac_p03_peak_7428_lociStitched	chr15_KZ114948v1_alt	88431	98847	2	2383	2373.81	705.163	717	0	#N/A
5_TA-H3K27ac_p03_peak_12753_lociStitched	chr2	25008076	25035267	5	2356	6523.12	4856.31	718	0	#N/A
5_TA-H3K27ac_p03_peak_1083_lociStitched	chr10	5674884	5682515	5	1796	3147.79	1481.18	719	0	#N/A
1_TA-H3K27ac_p03_peak_29701_lociStitched	chr9_KZ115288v1_alt	236658	239979	1	3322	2142.05	475.899	720	0	#N/A
2_TA-H3K27ac_p03_peak_19425_lociStitched	chr25	34428199	34430983	2	1692	2097.19	433.19	721	0	#N/A
2_TA-H3K27ac_p03_peak_27968_lociStitched	chr8	22331422	22334155	2	2523	2030.07	366.222	722	0	#N/A
2_TA-H3K27ac_p03_peak_12636_lociStitched	chr2	19782639	19786934	2	3214	2359.24	698.367	723	0	#N/A
1_TA-H3K27ac_p03_peak_27126_lociStitched	chr7	68461688	68463245	1	1558	1935.04	279.793	724	0	#N/A
2_TA-H3K27ac_p03_peak_19031_lociStitched	chr25	11273061	11276959	2	2248	2445.22	791.294	725	0	#N/A
3_TA-H3K27ac_p03_peak_3355_lociStitched	chr11_KZ115358v1_alt	1668	7684	3	2738	2213.29	561.293	726	0	#N/A
2_TA-H3K27ac_p03_peak_12128_lociStitched	chr1_KZ114997v1_alt	111866	122854	2	2228	2699.75	1049.35	727	0	#N/A
9_TA-H3K27ac_p03_peak_9750_lociStitched	chr17_KZ115525v1_alt	149809	169067	9	2699	2961.88	1315.32	728	0	#N/A
4_TA-H3K27ac_p03_peak_28441_lociStitched	chr8	49320484	49326632	4	1918	2869.27	1223.45	729	0	#N/A
3_TA-H3K27ac_p03_peak_3256_lociStitched	chr11_KZ114922v1_alt	50776	64652	3	2280	2572.61	929.692	730	0	#N/A
4_TA-H3K27ac_p03_peak_8622_lociStitched	chr16_KZ115488v1_alt	57762	79208	4	2473	4059.73	2419.11	731	0	#N/A
2_TA-H3K27ac_p03_peak_14914_lociStitched	chr21	15844712	15849676	2	4146	2068	430.875	732	0	#N/A
2_TA-H3K27ac_p03_peak_12245_lociStitched	chr1_KZ115026v1_alt	82547	91514	2	1883	2679.34	1042.86	733	0	#N/A
3_TA-H3K27ac_p03_peak_23150_lociStitched	chr5	24826311	24831819	3	1894	2639.98	1004.11	734	0	#N/A
2_TA-H3K27ac_p03_peak_28688_lociStitched	chr8_KZ115263v1_alt	483209	485669	2	2233	1864.19	232.716	735	0	#N/A
5_TA-H3K27ac_p03_peak_18045_lociStitched	chr24	442294	449458	5	3289	2869.9	1239.37	736	0	#N/A
2_TA-H3K27ac_p03_peak_18869_lociStitched	chr25	2407315	2410789	2	2432	2380.04	750.037	737	0	#N/A
1_TA-H3K27ac_p03_peak_841_lociStitched	chr1	52772642	52775188	1	2547	2018.47	388.774	738	0	#N/A
2_TA-H3K27ac_p03_peak_15005_lociStitched	chr21	22362519	22371980	2	1450	2826.95	1197.76	739	0	#N/A
6_TA-H3K27ac_p03_peak_20938_lociStitched	chr3	45348813	45359232	6	2201	3651.86	2024.41	740	0	#N/A
4_TA-H3K27ac_p03_peak_1672_lociStitched	chr10	35097976	35103184	4	2003	2926.38	1299.4	741	0	#N/A
5_TA-H3K27ac_p03_peak_3110_lociStitched	chr11	40693845	40712047	5	1529	5294.96	3671.34	742	0	#N/A
3_TA-H3K27ac_p03_peak_27570_lociStitched	chr8	3348710	3358753	3	2231	3179.61	1560.68	743	0	#N/A
1_TA-H3K27ac_p03_peak_24141_lociStitched	chr5_KZ115112v1_alt	134566	136423	1	1858	1832.3	213.555	744	0	#N/A
5_TA-H3K27ac_p03_peak_28975_lociStitched	chr9	9860778	9865466	5	2797	2523.08	905.253	745	0	#N/A
3_TA-H3K27ac_p03_peak_4092_lociStitched	chr12_KZ114926v1_alt	363981	377425	3	2652	2674.01	1059.39	746	0	#N/A
4_TA-H3K27ac_p03_peak_29670_lociStitched	chr9_KZ115286v1_alt	27843	41685	4	2409	3200.27	1590.45	747	0	#N/A
6_TA-H3K27ac_p03_peak_25314_lociStitched	chr6	53071116	53083908	6	2131	3707.12	2099.17	748	0	#N/A
4_TA-H3K27ac_p03_peak_15009_lociStitched	chr21	22412303	22430157	4	1499	4929.49	3322.63	749	0	#N/A
1_TA-H3K27ac_p03_peak_5068_lociStitched	chr13	45567875	45569641	1	1767	1921.58	320.529	750	0	#N/A
4_TA-H3K27ac_p03_peak_13249_lociStitched	chr2	48585452	48616061	4	1546	5564.72	3963.87	751	0	#N/A
1_TA-H3K27ac_p03_peak_21506_lociStitched	chr3_KZ115072v1_alt	186990	188099	1	1110	1765.08	164.354	752	0	#N/A
6_TA-H3K27ac_p03_peak_6281_lociStitched	chr14_KZ114939v1_alt	238731	263319	6	2558	3668.53	2070.31	753	0	#N/A
4_TA-H3K27ac_p03_peak_1668_lociStitched	chr10	35066987	35076119	4	1432	3682.02	2083.92	754	0	#N/A
2_TA-H3K27ac_p03_peak_15873_lociStitched	chr22	3327367	3340148	2	1608	4069.47	2471.85	755	0	#N/A
2_TA-H3K27ac_p03_peak_6055_lociStitched	chr14	38773436	38784174	2	2773	2655.51	1063.06	756	0	#N/A
3_TA-H3K27ac_p03_peak_28004_lociStitched	chr8	23633918	23646087	3	521	3935.45	2347.4	757	0	#N/A
4_TA-H3K27ac_p03_peak_21751_lociStitched	chr4	6878578	6888207	4	2241	3160.24	1573.38	758	0	#N/A
1_TA-H3K27ac_p03_peak_28378_lociStitched	chr8	44429215	44432055	1	2841	2110.4	531.932	759	0	#N/A
1_TA-H3K27ac_p03_peak_26785_lociStitched	chr7	44472519	44474155	1	1637	1882.38	307.077	760	0	#N/A
4_TA-H3K27ac_p03_peak_6348_lociStitched	chr14_KZ115433v1_alt	279878	289858	4	2706	2496	921.154	761	0	#N/A
2_TA-H3K27ac_p03_peak_16712_lociStitched	chr22_KZ115641v1_alt	217826	223594	2	3035	2126.08	551.421	762	0	#N/A
6_TA-H3K27ac_p03_peak_21542_lociStitched	chr3_KZ115081v1_alt	10477	37295	6	2376	4679.74	3105.52	763	0	#N/A
3_TA-H3K27ac_p03_peak_26373_lociStitched	chr7	22818472	22821630	3	2182	2224.5	652.443	764	0	#N/A
1_TA-H3K27ac_p03_peak_30020_lociStitched	chrUn_KN150286v1	1975	3070	1	1096	1871.68	299.921	765	0	#N/A
3_TA-H3K27ac_p03_peak_2306_lociStitched	chr10_KZ115329v1_alt	109275	114965	3	1616	2434.18	866.587	766	0	#N/A
3_TA-H3K27ac_p03_peak_24909_lociStitched	chr6	30908662	30919499	3	2124	2624.72	1057.69	767	0	#N/A
2_TA-H3K27ac_p03_peak_1341_lociStitched	chr10	20509880	20512377	2	1783	2099.48	533.359	768	0	#N/A
2_TA-H3K27ac_p03_peak_250_lociStitched	chr1	13965521	13976580	2	1471	2547.99	985.357	769	0	#N/A
2_TA-H3K27ac_p03_peak_28565_lociStitched	chr8	53908924	53916751	2	1495	2690.14	1130.22	770	0	#N/A
6_TA-H3K27ac_p03_peak_5297_lociStitched	chr13_KZ115401v1_alt	261687	276043	6	2282	2886.99	1329.37	771	0	#N/A
5_TA-H3K27ac_p03_peak_25338_lociStitched	chr6	53346611	53357637	5	2131	3564.71	2011.14	772	0	#N/A
1_TA-H3K27ac_p03_peak_12849_lociStitched	chr2	31672267	31674356	1	2090	1971.39	420.516	773	0	#N/A
2_TA-H3K27ac_p03_peak_26952_lociStitched	chr7	53576963	53589364	2	1754	3598.77	2056.09	774	0	#N/A
2_TA-H3K27ac_p03_peak_17884_lociStitched	chr23_KZ115680v1_alt	237338	243460	2	1616	2389.42	847.285	775	0	#N/A
10_TA-H3K27ac_p03_peak_9667_lociStitched	chr17_KZ114955v1_alt	22347	40293	10	3023	3027.49	1485.93	776	0	#N/A
2_TA-H3K27ac_p03_peak_10766_lociStitched	chr18_KZ114963v1_alt	135560	149930	2	3221	2470.2	929.739	777	0	#N/A
1_TA-H3K27ac_p03_peak_20446_lociStitched	chr3	26470075	26471778	1	1704	1907.7	369.381	778	0	#N/A
1_TA-H3K27ac_p03_peak_14481_lociStitched	chr20	55031479	55032943	1	1465	1778.03	241.267	779	0	#N/A
7_TA-H3K27ac_p03_peak_21355_lociStitched	chr3_KZ114854v1_alt	11951	35337	7	3454	2937.28	1403.16	780	0	#N/A
8_TA-H3K27ac_p03_peak_29637_lociStitched	chr9_KZ114910v1_alt	7096	30180	8	3598	3047.09	1516.62	781	0	#N/A
1_TA-H3K27ac_p03_peak_6830_lociStitched	chr15	11901813	11904033	1	2221	1932.73	402.708	782	0	#N/A
4_TA-H3K27ac_p03_peak_16148_lociStitched	chr22	13131628	13139759	4	1760	3040.99	1512.37	783	0	#N/A
5_TA-H3K27ac_p03_peak_25830_lociStitched	chr6_KZ115200v1_alt	529	17240	5	2606	3325.49	1798.1	784	0	#N/A
2_TA-H3K27ac_p03_peak_26440_lociStitched	chr7	26064915	26068051	2	2037	2057.53	535.002	785	0	#N/A
6_TA-H3K27ac_p03_peak_11013_lociStitched	chr19	356451	361128	6	1869	2302.95	781.059	786	0	#N/A
4_TA-H3K27ac_p03_peak_11369_lociStitched	chr19	14461125	14471670	4	2179	3412.36	1894.94	787	0	#N/A
5_TA-H3K27ac_p03_peak_4571_lociStitched	chr13	16022563	16031145	5	2247	3236.27	1719.83	788	0	#N/A
1_TA-H3K27ac_p03_peak_14591_lociStitched	chr21	738706	739325	1	620	1626.05	112.72	789	0	#N/A
1_TA-H3K27ac_p03_peak_17505_lociStitched	chr23	32162370	32163922	1	1553	1625.88	112.986	790	0	#N/A
1_TA-H3K27ac_p03_peak_27140_lociStitched	chr7	69489342	69490524	1	1183	1899.47	386.869	791	0	#N/A
4_TA-H3K27ac_p03_peak_8161_lociStitched	chr16	34996417	35004905	4	1895	2733.14	1223.12	792	0	#N/A
6_TA-H3K27ac_p03_peak_14636_lociStitched	chr21	1297396	1327702	6	2013	6230.91	4721.67	793	0	#N/A
1_TA-H3K27ac_p03_peak_24843_lociStitched	chr6	27894207	27895333	1	1127	1699.81	191.195	794	0	#N/A
2_TA-H3K27ac_p03_peak_638_lociStitched	chr1	41815376	41828311	2	1290	3487.28	1980.35	795	0	#N/A
3_TA-H3K27ac_p03_peak_21928_lociStitched	chr4	18677666	18683892	3	2466	2502.85	999.896	796	0	#N/A
3_TA-H3K27ac_p03_peak_20038_lociStitched	chr3	11733085	11742649	3	1649	3286.19	1793.25	797	0	#N/A
1_TA-H3K27ac_p03_peak_28533_lociStitched	chr8	52997542	52999652	1	2111	1985.09	493.318	798	0	#N/A
3_TA-H3K27ac_p03_peak_15933_lociStitched	chr22	6075662	6092688	3	1702	3384.77	1893.29	799	0	#N/A
2_TA-H3K27ac_p03_peak_25373_lociStitched	chr6	55252119	55255298	2	2913	2095.91	614.819	800	0	#N/A
1_TA-H3K27ac_p03_peak_23154_lociStitched	chr5	24868320	24869930	1	1611	1832.18	353.878	801	0	#N/A
5_TA-H3K27ac_p03_peak_7684_lociStitched	chr16	8780096	8798658	5	2591	4621.94	3144.4	802	0	#N/A
6_TA-H3K27ac_p03_peak_26555_lociStitched	chr7	30697331	30702071	6	2260	2255.77	778.308	803	0	#N/A
1_TA-H3K27ac_p03_peak_10990_lociStitched	chr18_KZ115583v1_alt	32997	35776	1	2780	1666.84	191.751	804	0	#N/A
4_TA-H3K27ac_p03_peak_23484_lociStitched	chr5	40898662	40908667	4	1747	3316.66	1843.92	805	0	#N/A
5_TA-H3K27ac_p03_peak_782_lociStitched	chr1	50708872	50716939	5	1335	2837.97	1368.97	806	0	#N/A
3_TA-H3K27ac_p03_peak_21983_lociStitched	chr4	23828134	23839471	3	2170	2677.8	1210.79	807	0	#N/A
1_TA-H3K27ac_p03_peak_22301_lociStitched	chr4	53071239	53072288	1	1050	1649.66	184.309	808	0	#N/A
3_TA-H3K27ac_p03_peak_18843_lociStitched	chr25	982408	994472	3	2080	3691.58	2229.43	809	0	#N/A
3_TA-H3K27ac_p03_peak_14597_lociStitched	chr21	1055264	1061498	3	2266	2232.4	770.522	810	0	#N/A
1_TA-H3K27ac_p03_peak_14329_lociStitched	chr20	47063823	47065157	1	1335	1614.54	154.077	811	0	#N/A
4_TA-H3K27ac_p03_peak_24273_lociStitched	chr5_KZ115131v1_alt	8192	16803	4	3608	2197.53	737.102	812	0	#N/A
6_TA-H3K27ac_p03_peak_10703_lociStitched	chr18	49338933	49356263	6	1974	4221.59	2762.4	813	0	#N/A
4_TA-H3K27ac_p03_peak_4851_lociStitched	chr13	32764529	32771574	4	1607	2768.68	1315.3	814	0	#N/A
5_TA-H3K27ac_p03_peak_3382_lociStitched	chr11_KZ115360v1_alt	180392	197476	5	1791	3249.38	1800.65	815	0	#N/A
3_TA-H3K27ac_p03_peak_24188_lociStitched	chr5_KZ115120v1_alt	267646	278478	3	2415	2520.61	1073.45	816	0	#N/A
2_TA-H3K27ac_p03_peak_16077_lociStitched	chr22	10915643	10917745	2	1587	1940.15	493.76	817	0	#N/A
2_TA-H3K27ac_p03_peak_19590_lociStitched	chr25_KZ114995v1_alt	169562	173326	2	1426	1970.45	525.078	818	0	#N/A
1_TA-H3K27ac_p03_peak_13406_lociStitched	chr2	57994451	57995933	1	1483	1671.84	226.746	819	0	#N/A
1_TA-H3K27ac_p03_peak_14510_lociStitched	chr20_KZ115605v1_alt	76463	78315	1	1853	1618.28	175.014	820	0	#N/A
1_TA-H3K27ac_p03_peak_8860_lociStitched	chr17	7888282	7890021	1	1740	1796.04	355.278	821	0	#N/A
3_TA-H3K27ac_p03_peak_1243_lociStitched	chr10	15069121	15075148	3	2156	2603.06	1163.21	822	0	#N/A
2_TA-H3K27ac_p03_peak_5091_lociStitched	chr13	46163908	46173686	2	1756	2951.98	1514.61	823	0	#N/A
2_TA-H3K27ac_p03_peak_17974_lociStitched	chr23_KZ115691v1_alt	363295	366074	2	2410	1620.71	183.97	824	0	#N/A
3_TA-H3K27ac_p03_peak_3197_lociStitched	chr11	44720169	44732136	3	682	3578.13	2143.29	825	0	#N/A
1_TA-H3K27ac_p03_peak_15673_lociStitched	chr22	754087	755918	1	1832	1737.62	303.214	826	0	#N/A
2_TA-H3K27ac_p03_peak_14541_lociStitched	chr20_KZ115611v1_alt	444565	449848	2	1699	1934.63	500.828	827	0	#N/A
1_TA-H3K27ac_p03_peak_19160_lociStitched	chr25	17313608	17316067	1	2460	1703.6	271.228	828	0	#N/A
4_TA-H3K27ac_p03_peak_13589_lociStitched	chr20	4620709	4627619	4	1925	3217.99	1789	829	0	#N/A
4_TA-H3K27ac_p03_peak_24853_lociStitched	chr6	28278649	28290768	4	3315	2972.79	1543.96	830	0	#N/A
5_TA-H3K27ac_p03_peak_5204_lociStitched	chr13	51840866	51846348	5	2684	2061.23	633.719	831	0	#N/A
3_TA-H3K27ac_p03_peak_1977_lociStitched	chr10	45009425	45015950	3	2065	2788.13	1363.07	832	0	#N/A
2_TA-H3K27ac_p03_peak_27291_lociStitched	chr7_KZ115215v1_alt	259006	262851	2	2375	1819.07	394.497	833	0	#N/A
1_TA-H3K27ac_p03_peak_21502_lociStitched	chr3_KZ115072v1_alt	118782	119838	1	1057	1565.41	141.821	834	0	#N/A
8_TA-H3K27ac_p03_peak_11041_lociStitched	chr19	918256	932474	8	1916	3176.3	1754.5	835	0	#N/A
3_TA-H3K27ac_p03_peak_269_lociStitched	chr1	16457526	16459405	3	1280	1532.32	111.237	836	0	#N/A
2_TA-H3K27ac_p03_peak_25111_lociStitched	chr6	42377860	42380197	2	1764	1874.27	455.014	837	0	#N/A
3_TA-H3K27ac_p03_peak_7536_lociStitched	chr15_KZ115484v1_alt	496371	507058	3	2365	2079.69	662.594	838	0	#N/A
1_TA-H3K27ac_p03_peak_8699_lociStitched	chr16_KZ115502v1_alt	182862	184254	1	1393	1547.35	131.126	839	0	#N/A
3_TA-H3K27ac_p03_peak_27802_lociStitched	chr8	14187217	14201723	3	2082	3848.44	2434.11	840	0	#N/A
3_TA-H3K27ac_p03_peak_21408_lociStitched	chr3_KZ115061v1_alt	36439	49753	3	1500	2512.35	1098.4	841	0	#N/A
2_TA-H3K27ac_p03_peak_11860_lociStitched	chr19	41682210	41684331	2	1801	1777.4	365.236	842	0	#N/A
2_TA-H3K27ac_p03_peak_2827_lociStitched	chr11	21302431	21311927	2	1246	2106.21	695.107	843	0	#N/A
4_TA-H3K27ac_p03_peak_10477_lociStitched	chr18	38874283	38878422	4	2762	1828.61	417.625	844	0	#N/A
3_TA-H3K27ac_p03_peak_10880_lociStitched	chr18_KZ115557v1_alt	171299	177817	3	1979	2068.81	659.622	845	0	#N/A
3_TA-H3K27ac_p03_peak_26911_lociStitched	chr7	51453244	51459912	3	2883	2677.2	1268.25	846	0	#N/A
3_TA-H3K27ac_p03_peak_8593_lociStitched	chr16	54557016	54567374	3	1202	3387.07	1978.38	847	0	#N/A
7_TA-H3K27ac_p03_peak_13976_lociStitched	chr20	29569767	29579093	7	2171	3244.52	1839.09	848	0	#N/A
1_TA-H3K27ac_p03_peak_13507_lociStitched	chr20	2139699	2141120	1	1422	1749.54	346.724	849	0	#N/A
2_TA-H3K27ac_p03_peak_21406_lociStitched	chr3_KZ115061v1_alt	5725	13423	2	1722	1966.84	564.263	850	0	#N/A
4_TA-H3K27ac_p03_peak_13922_lociStitched	chr20	26973580	26989637	4	1062	4802.65	3404.08	851	0	#N/A
2_TA-H3K27ac_p03_peak_7177_lociStitched	chr15	31594497	31598747	2	1401	2058.7	661.3	852	0	#N/A
3_TA-H3K27ac_p03_peak_54_lociStitched	chr1	1272695	1279584	3	1983	2725.98	1333.02	853	0	#N/A
4_TA-H3K27ac_p03_peak_10062_lociStitched	chr18	12313632	12332828	4	1377	2374.55	982.835	854	0	#N/A
5_TA-H3K27ac_p03_peak_22693_lociStitched	chr4_KZ115087v1_alt	144213	164021	5	2052	2925.64	1535.12	855	0	#N/A
3_TA-H3K27ac_p03_peak_18112_lociStitched	chr24	7374994	7388586	3	2529	3709.26	2318.8	856	0	#N/A
3_TA-H3K27ac_p03_peak_5379_lociStitched	chr13_KZ115421v1_alt	160522	163594	3	2071	1586.38	198.758	857	0	#N/A
3_TA-H3K27ac_p03_peak_24915_lociStitched	chr6	31075076	31084366	3	1862	2860.39	1477.11	858	0	#N/A
2_TA-H3K27ac_p03_peak_8669_lociStitched	chr16_KZ115497v1_alt	75356	80403	2	2102	1849.22	467.352	859	0	#N/A
2_TA-H3K27ac_p03_peak_18277_lociStitched	chr24	17307811	17310499	2	2126	1971.92	591.629	860	0	#N/A
1_TA-H3K27ac_p03_peak_21493_lociStitched	chr3_KZ115071v1_alt	231607	232885	1	1279	1575.65	196.173	861	0	#N/A
2_TA-H3K27ac_p03_peak_18722_lociStitched	chr24_KZ115708v1_alt	289874	293037	2	2018	1627.36	248.296	862	0	#N/A
2_TA-H3K27ac_p03_peak_3911_lociStitched	chr12	34500025	34502601	2	2078	1827.16	449.512	863	0	#N/A
6_TA-H3K27ac_p03_peak_13023_lociStitched	chr2	37653181	37670823	6	1751	4290.53	2914.46	864	0	#N/A
2_TA-H3K27ac_p03_peak_25702_lociStitched	chr6_KZ115178v1_alt	110667	118780	2	1909	1894.39	519.232	865	0	#N/A
4_TA-H3K27ac_p03_peak_11229_lociStitched	chr19	8815533	8825607	4	1502	3259.95	1884.85	866	0	#N/A
7_TA-H3K27ac_p03_peak_1352_lociStitched	chr10	20610928	20619953	7	3208	2126.29	752.685	867	0	#N/A
1_TA-H3K27ac_p03_peak_905_lociStitched	chr1	55838212	55840135	1	1924	1721.47	352.294	868	0	#N/A
5_TA-H3K27ac_p03_peak_6157_lociStitched	chr14	45816730	45832710	5	2373	4241.09	2873.2	869	0	#N/A
2_TA-H3K27ac_p03_peak_5708_lociStitched	chr14	16737278	16742201	2	2082	2189.26	823.126	870	0	#N/A
4_TA-H3K27ac_p03_peak_2099_lociStitched	chr10_KZ115301v1_alt	8748	14333	4	2680	1869.86	503.767	871	0	#N/A
1_TA-H3K27ac_p03_peak_29019_lociStitched	chr9	13974304	13975716	1	1413	1543.6	180.171	872	0	#N/A
2_TA-H3K27ac_p03_peak_28304_lociStitched	chr8	40279033	40282090	2	2148	1824.72	461.913	873	0	#N/A
5_TA-H3K27ac_p03_peak_10939_lociStitched	chr18_KZ115567v1_alt	129471	137551	5	2772	2271.29	909.808	874	0	#N/A
1_TA-H3K27ac_p03_peak_657_lociStitched	chr1	44053228	44054631	1	1404	1599.84	238.37	875	0	#N/A
6_TA-H3K27ac_p03_peak_5659_lociStitched	chr14	14557381	14564384	6	1993	2716.46	1355.08	876	0	#N/A
2_TA-H3K27ac_p03_peak_3234_lociStitched	chr11	45293428	45304534	2	764	2925.32	1564.84	877	0	#N/A
2_TA-H3K27ac_p03_peak_14077_lociStitched	chr20	34643587	34645624	2	977	1734.91	378.067	878	0	#N/A
4_TA-H3K27ac_p03_peak_29428_lociStitched	chr9	40694268	40710048	4	2378	4025.48	2669.98	879	0	#N/A
3_TA-H3K27ac_p03_peak_3571_lociStitched	chr12	10359537	10379110	3	654	4899.12	3544.67	880	0	#N/A
2_TA-H3K27ac_p03_peak_1614_lociStitched	chr10	31636279	31648430	2	1257	3950.29	2596.67	881	0	#N/A
1_TA-H3K27ac_p03_peak_2298_lociStitched	chr10_KZ115328v1_alt	20233	21696	1	1464	1579.16	226.034	882	0	#N/A
1_TA-H3K27ac_p03_peak_16141_lociStitched	chr22	12857621	12859339	1	1719	1638.97	286.734	883	0	#N/A
3_TA-H3K27ac_p03_peak_19059_lociStitched	chr25	13458196	13461563	3	1995	1892.59	541.077	884	0	#N/A
4_TA-H3K27ac_p03_peak_7517_lociStitched	chr15_KZ115483v1_alt	255548	269246	4	2083	3590.25	2240.99	885	0	#N/A
1_TA-H3K27ac_p03_peak_15511_lociStitched	chr21	45574366	45575311	1	946	1502.36	153.846	886	0	#N/A
5_TA-H3K27ac_p03_peak_17630_lociStitched	chr23	39016005	39037490	5	1227	3719.05	2371.94	887	0	#N/A
2_TA-H3K27ac_p03_peak_7586_lociStitched	chr16	2554324	2563737	2	819	2933.09	1587.03	888	0	#N/A
8_TA-H3K27ac_p03_peak_28032_lociStitched	chr8	24939216	24963414	8	2765	4445.17	3099.76	889	0	#N/A
3_TA-H3K27ac_p03_peak_24105_lociStitched	chr5_KZ115109v1_alt	123000	129649	3	2126	1690.18	346.413	890	0	#N/A
3_TA-H3K27ac_p03_peak_8917_lociStitched	chr17	11276808	11280285	3	2196	1958.94	620.644	891	0	#N/A
4_TA-H3K27ac_p03_peak_7961_lociStitched	chr16	25428029	25432177	4	2242	2198.44	860.295	892	0	#N/A
1_TA-H3K27ac_p03_peak_26454_lociStitched	chr7	26360537	26362502	1	1966	1649.22	314.204	893	0	#N/A
4_TA-H3K27ac_p03_peak_5192_lociStitched	chr13	51089523	51111600	4	2201	4954.08	3620.63	894	0	#N/A
4_TA-H3K27ac_p03_peak_12254_lociStitched	chr1_KZ115029v1_alt	2995	9111	4	2436	1835.41	502.124	895	0	#N/A
2_TA-H3K27ac_p03_peak_580_lociStitched	chr1	39361837	39371751	2	1734	3061.44	1729	896	0	#N/A
1_TA-H3K27ac_p03_peak_11038_lociStitched	chr19	827717	829652	1	1936	1716.54	384.485	897	0	#N/A
2_TA-H3K27ac_p03_peak_16873_lociStitched	chr23	1171810	1176546	2	1211	1975.39	644.096	898	0	#N/A
7_TA-H3K27ac_p03_peak_4431_lociStitched	chr13	8696742	8729126	7	2143	3947.61	2616.63	899	0	#N/A
3_TA-H3K27ac_p03_peak_1924_lociStitched	chr10	43135067	43139714	3	2135	2324.89	994.458	900	0	#N/A
3_TA-H3K27ac_p03_peak_29959_lociStitched	chrUn_KN150077v1	27340	43460	3	1720	3636.67	2308.38	901	0	#N/A
1_TA-H3K27ac_p03_peak_7393_lociStitched	chr15	47705151	47706315	1	1165	1514.01	186.473	902	0	#N/A
8_TA-H3K27ac_p03_peak_18628_lociStitched	chr24	39846515	39854438	8	2184	2437.91	1112.39	903	0	#N/A
3_TA-H3K27ac_p03_peak_28543_lociStitched	chr8	53112119	53115130	3	2550	1866.22	541.679	904	0	#N/A
2_TA-H3K27ac_p03_peak_6526_lociStitched	chr14_KZ115462v1_alt	56132	59297	2	2412	1663.84	341.503	905	0	#N/A
2_TA-H3K27ac_p03_peak_6091_lociStitched	chr14	40808368	40813392	2	1769	2165.85	845.037	906	0	#N/A
3_TA-H3K27ac_p03_peak_25533_lociStitched	chr6_KZ114877v1_alt	270926	284288	3	2278	2242.14	921.978	907	0	#N/A
2_TA-H3K27ac_p03_peak_12200_lociStitched	chr1_KZ115018v1_alt	42637	48232	2	2282	1856.42	536.561	908	0	#N/A
1_TA-H3K27ac_p03_peak_6320_lociStitched	chr14_KZ115430v1_alt	37612	38932	1	1321	1444.08	126.324	909	0	#N/A
4_TA-H3K27ac_p03_peak_17999_lociStitched	chr23_KZ115696v1_alt	202940	209563	4	2512	1802.78	485.466	910	0	#N/A
1_TA-H3K27ac_p03_peak_15618_lociStitched	chr21_KZ115628v1_alt	299404	301234	1	1831	1518.53	205.143	911	0	#N/A
1_TA-H3K27ac_p03_peak_29858_lociStitched	chrUn_KN149779v1	19398	20597	1	1200	1517.57	204.789	912	0	#N/A
4_TA-H3K27ac_p03_peak_11301_lociStitched	chr19	11415679	11422132	4	1937	2541.84	1229.3	913	0	#N/A
4_TA-H3K27ac_p03_peak_17639_lociStitched	chr23	39091265	39106505	4	1226	2951.99	1639.82	914	0	#N/A
3_TA-H3K27ac_p03_peak_29556_lociStitched	chr9	54612327	54619372	3	2258	2366.42	1056.05	915	0	#N/A
4_TA-H3K27ac_p03_peak_27398_lociStitched	chr7_KZ115231v1_alt	36967	62500	4	2783	3909.1	2599.26	916	0	#N/A
2_TA-H3K27ac_p03_peak_9491_lociStitched	chr17	45703382	45707016	2	2018	1932.92	623.594	917	0	#N/A
3_TA-H3K27ac_p03_peak_19649_lociStitched	chr25_KZ115733v1_alt	198880	205824	3	2085	2219.3	915.914	918	0	#N/A
2_TA-H3K27ac_p03_peak_9707_lociStitched	chr17_KZ115512v1_alt	76704	79567	2	1343	1612.44	311.208	919	0	#N/A
2_TA-H3K27ac_p03_peak_18272_lociStitched	chr24	17251655	17255065	2	1824	1960.75	659.835	920	0	#N/A
3_TA-H3K27ac_p03_peak_22139_lociStitched	chr4	29768966	29774288	3	1784	2129.86	829.7	921	0	#N/A
2_TA-H3K27ac_p03_peak_20933_lociStitched	chr3	45288106	45292492	2	1902	1955.28	655.707	922	0	#N/A
1_TA-H3K27ac_p03_peak_1133_lociStitched	chr10	7771511	7772513	1	1003	1449.39	154.208	923	0	#N/A
3_TA-H3K27ac_p03_peak_16763_lociStitched	chr22_KZ115654v1_alt	246133	255208	3	1551	2161.66	866.663	924	0	#N/A
2_TA-H3K27ac_p03_peak_29849_lociStitched	chrUn_KN149743v1	9971	13817	2	2609	1961.46	668.05	925	0	#N/A
4_TA-H3K27ac_p03_peak_21332_lociStitched	chr3_KZ114852v1_alt	173921	193569	4	2379	3438.4	2147.53	926	0	#N/A
4_TA-H3K27ac_p03_peak_8962_lociStitched	chr17	13445700	13452934	4	2201	2450.16	1165.4	927	0	#N/A
2_TA-H3K27ac_p03_peak_11254_lociStitched	chr19	10185170	10197894	2	1470	3553.81	2272.51	928	0	#N/A
2_TA-H3K27ac_p03_peak_30097_lociStitched	chrUn_KN150540v1	4934	7485	2	1911	1654.07	376.017	929	0	#N/A
1_TA-H3K27ac_p03_peak_18789_lociStitched	chr25	122810	124305	1	1496	1470.48	193.602	930	0	#N/A
2_TA-H3K27ac_p03_peak_21182_lociStitched	chr3	57518074	57522249	2	1568	2166.41	890.11	931	0	#N/A
1_TA-H3K27ac_p03_peak_24333_lociStitched	chr5_KZ115140v1_alt	230929	232653	1	1725	1482.47	207.225	932	0	#N/A
3_TA-H3K27ac_p03_peak_16499_lociStitched	chr22	29275528	29284938	3	2709	2282.87	1008.75	933	0	#N/A
1_TA-H3K27ac_p03_peak_3391_lociStitched	chr11_KZ115362v1_alt	331595	332670	1	1076	1355.79	81.7	934	0	#N/A
1_TA-H3K27ac_p03_peak_14487_lociStitched	chr20_KZ114969v1_alt	223250	224297	1	1048	1396.07	122.185	935	0	#N/A
5_TA-H3K27ac_p03_peak_25567_lociStitched	chr6_KZ114884v1_alt	162239	183364	5	1092	3221.56	1947.72	936	0	#N/A
1_TA-H3K27ac_p03_peak_4017_lociStitched	chr12	47044648	47045644	1	997	1408.14	135.257	937	0	#N/A
2_TA-H3K27ac_p03_peak_27278_lociStitched	chr7_KZ115213v1_alt	109191	117267	2	1269	2174.06	902.897	938	0	#N/A
1_TA-H3K27ac_p03_peak_3364_lociStitched	chr11_KZ115359v1_alt	29080	30495	1	1416	1482.78	211.684	939	0	#N/A
6_TA-H3K27ac_p03_peak_18407_lociStitched	chr24	25851577	25860004	6	2007	2747.2	1476.41	940	0	#N/A
TA-H3K27ac_p03_peak_27511	chr8	16860	17575	1	716	1348.99	81.2955	941	0	#N/A
2_TA-H3K27ac_p03_peak_8638_lociStitched	chr16_KZ115490v1_alt	48125	49651	2	1234	1433.07	166.639	942	0	#N/A
5_TA-H3K27ac_p03_peak_23526_lociStitched	chr5	42968099	42980635	5	1414	3787.13	2520.99	943	0	#N/A
3_TA-H3K27ac_p03_peak_24684_lociStitched	chr6	15221561	15231917	3	1588	2369.45	1103.95	944	0	#N/A
6_TA-H3K27ac_p03_peak_17736_lociStitched	chr23	45001763	45020584	6	1709	3081	1816.23	945	0	#N/A
5_TA-H3K27ac_p03_peak_2393_lociStitched	chr10_KZ115333v1_alt	249373	260734	5	1143	3244.7	1980.22	946	0	#N/A
4_TA-H3K27ac_p03_peak_23691_lociStitched	chr5	54897368	54913033	4	2056	2738.24	1474.08	947	0	#N/A
4_TA-H3K27ac_p03_peak_17643_lociStitched	chr23	39121441	39136956	4	1635	2873.38	1610.46	948	0	#N/A
1_TA-H3K27ac_p03_peak_25085_lociStitched	chr6	41077550	41079204	1	1655	1591.81	332.123	949	0	#N/A
2_TA-H3K27ac_p03_peak_10099_lociStitched	chr18	14682005	14688745	2	774	2241.72	984.714	950	0	#N/A
6_TA-H3K27ac_p03_peak_21536_lociStitched	chr3_KZ115080v1_alt	185361	215418	6	2492	2855.41	1599.03	951	0	#N/A
2_TA-H3K27ac_p03_peak_27007_lociStitched	chr7	56373606	56387963	2	2397	3747.18	2490.94	952	0	#N/A
5_TA-H3K27ac_p03_peak_5001_lociStitched	chr13	43245952	43262031	5	1534	4108.18	2854.02	953	0	#N/A
3_TA-H3K27ac_p03_peak_4725_lociStitched	chr13	25170995	25179303	3	1836	2551.39	1297.71	954	0	#N/A
1_TA-H3K27ac_p03_peak_2937_lociStitched	chr11	26199156	26200186	1	1031	1412.54	161.813	955	0	#N/A
2_TA-H3K27ac_p03_peak_29621_lociStitched	chr9_KZ114907v1_alt	416031	417866	2	1545	1397.9	148.268	956	0	#N/A
2_TA-H3K27ac_p03_peak_28552_lociStitched	chr8	53291144	53302212	2	2121	3165.45	1915.87	957	0	#N/A
3_TA-H3K27ac_p03_peak_11571_lociStitched	chr19	26344273	26354342	3	926	3468.77	2219.21	958	0	#N/A
1_TA-H3K27ac_p03_peak_15435_lociStitched	chr21	44158009	44158305	1	297	3383.55	2136.02	959	0	#N/A
4_TA-H3K27ac_p03_peak_28201_lociStitched	chr8	32917380	32920918	4	2310	1846.13	598.983	960	0	#N/A
3_TA-H3K27ac_p03_peak_9177_lociStitched	chr17	25436136	25439070	3	1482	1852.53	608.512	961	0	#N/A
1_TA-H3K27ac_p03_peak_13624_lociStitched	chr20	6130788	6131849	1	1062	1522.75	279.786	962	0	#N/A
1_TA-H3K27ac_p03_peak_26397_lociStitched	chr7	24222457	24224823	1	2367	1612.67	369.806	963	0	#N/A
3_TA-H3K27ac_p03_peak_100_lociStitched	chr1	2013422	2022349	3	1386	2728.98	1488.13	964	0	#N/A
4_TA-H3K27ac_p03_peak_2463_lociStitched	chr11	2267834	2273007	4	2218	2031.95	791.469	965	0	#N/A
5_TA-H3K27ac_p03_peak_3542_lociStitched	chr12	8993525	9011346	5	1974	4440.99	3202.43	966	0	#N/A
4_TA-H3K27ac_p03_peak_22664_lociStitched	chr4_KZ114856v1_alt	292535	309952	4	1676	2788.46	1550.11	967	0	#N/A
2_TA-H3K27ac_p03_peak_3395_lociStitched	chr11_KZ115363v1_alt	239703	241253	2	1185	1656.8	418.655	968	0	#N/A
1_TA-H3K27ac_p03_peak_30115_lociStitched	chrUn_KN150593v1	10159	10969	1	811	1374.33	137.376	969	0	#N/A
2_TA-H3K27ac_p03_peak_27945_lociStitched	chr8	21120506	21123853	2	3137	1540.29	304.242	970	0	#N/A
3_TA-H3K27ac_p03_peak_15685_lociStitched	chr22	982699	991536	3	1490	2980.72	1746.19	971	0	#N/A
3_TA-H3K27ac_p03_peak_25926_lociStitched	chr6_KZ115761v1_alt	302724	305788	3	2439	1442.84	208.352	972	0	#N/A
4_TA-H3K27ac_p03_peak_24444_lociStitched	chr6	469456	482383	4	2029	3505.8	2273.86	973	0	#N/A
6_TA-H3K27ac_p03_peak_11153_lociStitched	chr19	5750245	5760220	6	1770	3102.22	1871.31	974	0	#N/A
3_TA-H3K27ac_p03_peak_9358_lociStitched	chr17	37754143	37769437	3	1884	3927.5	2697.86	975	0	#N/A
4_TA-H3K27ac_p03_peak_23396_lociStitched	chr5	36267231	36271138	4	2748	1542.09	313.341	976	0	#N/A
3_TA-H3K27ac_p03_peak_18400_lociStitched	chr24	25777042	25791313	3	1082	3631.97	2403.24	977	0	#N/A
2_TA-H3K27ac_p03_peak_10936_lociStitched	chr18_KZ115567v1_alt	79445	85118	2	2273	1572.56	345.486	978	0	#N/A
4_TA-H3K27ac_p03_peak_19404_lociStitched	chr25	33249006	33253977	4	2202	1799	575.145	979	0	#N/A
3_TA-H3K27ac_p03_peak_19766_lociStitched	chr2_KZ115050v1_alt	301650	315927	3	1776	2654.09	1430.56	980	0	#N/A
1_TA-H3K27ac_p03_peak_29276_lociStitched	chr9	31535170	31536399	1	1230	1474.31	253.911	981	0	#N/A
3_TA-H3K27ac_p03_peak_27259_lociStitched	chr7_KZ115209v1_alt	44080	48112	3	1911	1653.93	435.859	982	0	#N/A
1_TA-H3K27ac_p03_peak_6275_lociStitched	chr14_KZ114937v1_alt	174284	175753	1	1470	1371.31	162.178	983	0	#N/A
1_TA-H3K27ac_p03_peak_12076_lociStitched	chr19_KZ115594v1_alt	226287	227930	1	1644	1379.63	170.543	984	0	#N/A
1_TA-H3K27ac_p03_peak_7363_lociStitched	chr15	46045576	46045923	1	348	3304.62	2097.44	985	0	#N/A
3_TA-H3K27ac_p03_peak_20239_lociStitched	chr3	19293859	19308400	3	2004	3799.56	2594.11	986	0	#N/A
4_TA-H3K27ac_p03_peak_28732_lociStitched	chr8_KZ115270v1_alt	120426	125826	4	2757	1713.96	508.68	987	0	#N/A
3_TA-H3K27ac_p03_peak_29628_lociStitched	chr9_KZ114908v1_alt	248504	251242	3	1641	1575.45	370.725	988	0	#N/A
3_TA-H3K27ac_p03_peak_25511_lociStitched	chr6	60096404	60101052	3	1676	2218.96	1016.52	989	0	#N/A
3_TA-H3K27ac_p03_peak_10516_lociStitched	chr18	40689307	40699139	3	1599	2621.21	1420.72	990	0	#N/A
2_TA-H3K27ac_p03_peak_25759_lociStitched	chr6_KZ115185v1_alt	72962	76445	2	3161	1478.88	278.988	991	0	#N/A
2_TA-H3K27ac_p03_peak_27193_lociStitched	chr7	72795643	72798248	2	2271	1624.22	425.397	992	0	#N/A
4_TA-H3K27ac_p03_peak_2792_lociStitched	chr11	18616343	18624825	4	1807	2665.04	1468.23	993	0	#N/A
3_TA-H3K27ac_p03_peak_5369_lociStitched	chr13_KZ115418v1_alt	418910	427353	3	1538	1887.85	694.015	994	0	#N/A
4_TA-H3K27ac_p03_peak_14527_lociStitched	chr20_KZ115611v1_alt	16739	27611	4	2291	2211.36	1017.62	995	0	#N/A
1_TA-H3K27ac_p03_peak_19837_lociStitched	chr3	1206814	1207771	1	958	1344.3	153.12	996	0	#N/A
3_TA-H3K27ac_p03_peak_15167_lociStitched	chr21	30302785	30315772	3	1367	3657.14	2466.23	997	0	#N/A
2_TA-H3K27ac_p03_peak_24326_lociStitched	chr5_KZ115139v1_alt	206005	208695	2	1862	1477.62	287.023	998	0	#N/A
4_TA-H3K27ac_p03_peak_24261_lociStitched	chr5_KZ115128v1_alt	221132	229764	4	1953	2118.29	929.666	999	0	#N/A
2_TA-H3K27ac_p03_peak_21338_lociStitched	chr3_KZ114852v1_alt	223291	234041	2	1030	2791.78	1603.9	1000	0	#N/A
2_TA-H3K27ac_p03_peak_15776_lociStitched	chr22	2100488	2111869	2	1392	3201.48	2014.44	1001	0	#N/A
4_TA-H3K27ac_p03_peak_1538_lociStitched	chr10	28255586	28267118	4	1226	3079.04	1892.4	1002	0	#N/A
1_TA-H3K27ac_p03_peak_2424_lociStitched	chr11	272098	273149	1	1052	1336.56	151.554	1003	0	#N/A
4_TA-H3K27ac_p03_peak_3342_lociStitched	chr11_KZ115354v1_alt	146348	156731	4	1112	1975.88	792.223	1004	0	#N/A
1_TA-H3K27ac_p03_peak_29576_lociStitched	chr9	56066563	56067729	1	1167	1367.48	184.228	1005	0	#N/A
2_TA-H3K27ac_p03_peak_15304_lociStitched	chr21	37654964	37661775	2	1261	2491.46	1308.39	1006	0	#N/A
5_TA-H3K27ac_p03_peak_25685_lociStitched	chr6_KZ115176v1_alt	194010	200213	5	2661	1725.67	547.725	1007	0	#N/A
4_TA-H3K27ac_p03_peak_20539_lociStitched	chr3	30932886	30939074	4	1863	1797	621.275	1008	0	#N/A
1_TA-H3K27ac_p03_peak_13890_lociStitched	chr20	26006199	26008573	1	2375	1364.81	191.107	1009	0	#N/A
2_TA-H3K27ac_p03_peak_4273_lociStitched	chr12_KZ115396v1_alt	214964	229501	2	2135	2696.61	1523.48	1010	0	#N/A
1_TA-H3K27ac_p03_peak_2408_lociStitched	chr10_KZ115335v1_alt	233947	234843	1	897	1253.24	80.1024	1011	0	#N/A
4_TA-H3K27ac_p03_peak_1971_lociStitched	chr10	44973273	44977678	4	1593	2265.49	1093.76	1012	0	#N/A
3_TA-H3K27ac_p03_peak_13286_lociStitched	chr2	50733227	50748451	3	1967	4471.29	3300.56	1013	0	#N/A
4_TA-H3K27ac_p03_peak_24833_lociStitched	chr6	26871622	26885557	4	1491	3519.98	2349.44	1014	0	#N/A
1_TA-H3K27ac_p03_peak_26187_lociStitched	chr7	15426682	15428934	1	2253	1427.77	258.304	1015	0	#N/A
1_TA-H3K27ac_p03_peak_2562_lociStitched	chr11	6460540	6461396	1	857	1344.43	177.62	1016	0	#N/A
2_TA-H3K27ac_p03_peak_24478_lociStitched	chr6	3304159	3310335	2	1537	2349.97	1183.32	1017	0	#N/A
3_TA-H3K27ac_p03_peak_10839_lociStitched	chr18_KZ115552v1_alt	144797	154315	3	2093	2707.87	1541.92	1018	0	#N/A
2_TA-H3K27ac_p03_peak_12197_lociStitched	chr1_KZ115018v1_alt	3599	10652	2	1829	1874.69	708.827	1019	0	#N/A
1_TA-H3K27ac_p03_peak_13996_lociStitched	chr20	30387064	30388315	1	1252	1421.39	258.582	1020	0	#N/A
2_TA-H3K27ac_p03_peak_25608_lociStitched	chr6_KZ115161v1_alt	140508	154512	2	1704	2383.48	1221.15	1021	0	#N/A
2_TA-H3K27ac_p03_peak_1206_lociStitched	chr10	11211121	11212912	2	1570	1486.35	324.171	1022	0	#N/A
1_TA-H3K27ac_p03_peak_17948_lociStitched	chr23_KZ115688v1_alt	301589	303148	1	1560	1327.64	172.581	1023	0	#N/A
2_TA-H3K27ac_p03_peak_14321_lociStitched	chr20	46792720	46802583	2	1630	2668.93	1514.96	1024	0	#N/A
1_TA-H3K27ac_p03_peak_23689_lociStitched	chr5	54806357	54808776	1	2420	1479.46	325.597	1025	0	#N/A
2_TA-H3K27ac_p03_peak_28044_lociStitched	chr8	25053251	25062563	2	2151	2963.08	1810.25	1026	0	#N/A
1_TA-H3K27ac_p03_peak_4856_lociStitched	chr13	32829280	32830734	1	1455	1348.59	196.145	1027	0	#N/A
3_TA-H3K27ac_p03_peak_4096_lociStitched	chr12_KZ114926v1_alt	425024	437603	3	1668	2442.84	1294.38	1028	0	#N/A
2_TA-H3K27ac_p03_peak_15562_lociStitched	chr21_KZ115617v1_alt	308547	321138	2	1237	3149.01	2001.97	1029	0	#N/A
2_TA-H3K27ac_p03_peak_18625_lociStitched	chr24	39750312	39760737	2	2046	2290.37	1143.62	1030	0	#N/A
2_TA-H3K27ac_p03_peak_18704_lociStitched	chr24_KZ115705v1_alt	247572	250957	2	1749	1507.34	362.872	1031	0	#N/A
2_TA-H3K27ac_p03_peak_2299_lociStitched	chr10_KZ115328v1_alt	35863	40031	2	1697	1655.11	510.997	1032	0	#N/A
4_TA-H3K27ac_p03_peak_11553_lociStitched	chr19	25986856	25992522	4	1513	2357.62	1213.66	1033	0	#N/A
2_TA-H3K27ac_p03_peak_19726_lociStitched	chr2_KZ115041v1_alt	174099	183302	2	1995	1829.56	686.544	1034	0	#N/A
3_TA-H3K27ac_p03_peak_8643_lociStitched	chr16_KZ115492v1_alt	169211	180187	3	1916	2301.67	1159.07	1035	0	#N/A
3_TA-H3K27ac_p03_peak_6683_lociStitched	chr15	4479768	4482897	3	2047	1615.19	472.792	1036	0	#N/A
1_TA-H3K27ac_p03_peak_5121_lociStitched	chr13	47694119	47695381	1	1263	1284.34	145.635	1037	0	#N/A
3_TA-H3K27ac_p03_peak_7276_lociStitched	chr15	40128866	40136094	3	1322	2271.76	1134.07	1038	0	#N/A
2_TA-H3K27ac_p03_peak_27062_lociStitched	chr7	61616855	61619464	2	1074	1379.9	245.246	1039	0	#N/A
2_TA-H3K27ac_p03_peak_6371_lociStitched	chr14_KZ115440v1_alt	80854	82350	2	1226	1246.32	113.696	1040	0	#N/A
1_TA-H3K27ac_p03_peak_15530_lociStitched	chr21	45853159	45854377	1	1219	1302.04	172.834	1041	0	#N/A
3_TA-H3K27ac_p03_peak_28614_lociStitched	chr8_KZ115253v1_alt	77861	91071	3	1585	2935.26	1808.45	1042	0	#N/A
1_TA-H3K27ac_p03_peak_13246_lociStitched	chr2	48565584	48567357	1	1774	1453.68	327.118	1043	0	#N/A
2_TA-H3K27ac_p03_peak_7723_lociStitched	chr16	11073711	11077441	2	2189	1954.52	829.925	1044	0	#N/A
6_TA-H3K27ac_p03_peak_27348_lociStitched	chr7_KZ115223v1_alt	230494	236635	6	2592	1731.76	609.187	1045	0	#N/A
1_TA-H3K27ac_p03_peak_24627_lociStitched	chr6	11269778	11270427	1	650	1236.54	114.029	1046	0	#N/A
1_TA-H3K27ac_p03_peak_532_lociStitched	chr1	35365558	35366902	1	1345	1478.94	356.563	1047	0	#N/A
1_TA-H3K27ac_p03_peak_15957_lociStitched	chr22	6834315	6835737	1	1423	1355.45	234.203	1048	0	#N/A
6_TA-H3K27ac_p03_peak_25723_lociStitched	chr6_KZ115182v1_alt	400265	421016	6	2836	2946.64	1826.09	1049	0	#N/A
1_TA-H3K27ac_p03_peak_23043_lociStitched	chr5	20207373	20208809	1	1437	1375.54	256.613	1050	0	#N/A
3_TA-H3K27ac_p03_peak_25984_lociStitched	chr7	5298333	5310502	3	1676	3274.68	2156.35	1051	0	#N/A
1_TA-H3K27ac_p03_peak_7198_lociStitched	chr15	34611360	34612274	1	915	1227.05	109.132	1052	0	#N/A
2_TA-H3K27ac_p03_peak_28250_lociStitched	chr8	36542107	36543803	2	1447	1343.06	226.586	1053	0	#N/A
5_TA-H3K27ac_p03_peak_7032_lociStitched	chr15	23554705	23565892	5	1307	3349.39	2234.04	1054	0	#N/A
4_TA-H3K27ac_p03_peak_26756_lociStitched	chr7	41210173	41215089	4	1875	1723.06	609.092	1055	0	#N/A
1_TA-H3K27ac_p03_peak_25750_lociStitched	chr6_KZ115183v1_alt	569948	571122	1	1175	1265.1	152.033	1056	0	#N/A
4_TA-H3K27ac_p03_peak_14870_lociStitched	chr21	13359279	13364815	4	1353	1989.64	876.902	1057	0	#N/A
2_TA-H3K27ac_p03_peak_23438_lociStitched	chr5	37655817	37665291	2	1145	2815.67	1703.43	1058	0	#N/A
2_TA-H3K27ac_p03_peak_6444_lociStitched	chr14_KZ115452v1_alt	173609	175877	2	1567	1364.2	253.109	1059	0	#N/A
2_TA-H3K27ac_p03_peak_5222_lociStitched	chr13_KZ114930v1_alt	147124	150705	2	993	1392.65	282.183	1060	0	#N/A
2_TA-H3K27ac_p03_peak_5390_lociStitched	chr13_KZ115424v1_alt	27300	35300	2	1860	1748.8	638.4	1061	0	#N/A
2_TA-H3K27ac_p03_peak_21050_lociStitched	chr3	52673329	52677490	2	1149	1791.31	681.572	1062	0	#N/A
1_TA-H3K27ac_p03_peak_10967_lociStitched	chr18_KZ115574v1_alt	153785	155091	1	1307	1234.3	128.902	1063	0	#N/A
4_TA-H3K27ac_p03_peak_21158_lociStitched	chr3	55717003	55737174	4	719	4562.68	3457.31	1064	0	#N/A
2_TA-H3K27ac_p03_peak_1416_lociStitched	chr10	24768110	24775849	2	761	2287.65	1182.52	1065	0	#N/A
2_TA-H3K27ac_p03_peak_14742_lociStitched	chr21	4683294	4692390	2	1294	2696.05	1597.26	1066	0	#N/A
1_TA-H3K27ac_p03_peak_22614_lociStitched	chr4	77068877	77069918	1	1042	1373.29	274.72	1067	0	#N/A
2_TA-H3K27ac_p03_peak_15440_lociStitched	chr21	44570054	44571810	2	1554	1375.12	276.921	1068	0	#N/A
4_TA-H3K27ac_p03_peak_14152_lociStitched	chr20	37542197	37555181	4	2024	3486.2	2389.06	1069	0	#N/A
2_TA-H3K27ac_p03_peak_2303_lociStitched	chr10_KZ115328v1_alt	52882	54886	2	1742	1317.23	221.242	1070	0	#N/A
2_TA-H3K27ac_p03_peak_23350_lociStitched	chr5	33245673	33248624	2	2277	1644.59	548.886	1071	0	#N/A
1_TA-H3K27ac_p03_peak_5360_lociStitched	chr13_KZ115413v1_alt	133703	135156	1	1454	1175.48	80.2056	1072	0	#N/A
4_TA-H3K27ac_p03_peak_20186_lociStitched	chr3	17078893	17087169	4	1877	2544.04	1449.13	1073	0	#N/A
1_TA-H3K27ac_p03_peak_21444_lociStitched	chr3_KZ115067v1_alt	72319	73728	1	1410	1276.27	182.184	1074	0	#N/A
1_TA-H3K27ac_p03_peak_8328_lociStitched	chr16	43334906	43336634	1	1729	1392.94	300.672	1075	0	#N/A
2_TA-H3K27ac_p03_peak_1701_lociStitched	chr10	36396347	36409372	2	714	2395.3	1303.8	1076	0	#N/A
4_TA-H3K27ac_p03_peak_22440_lociStitched	chr4	68220778	68238374	4	1410	4763.24	3672.29	1077	0	#N/A
5_TA-H3K27ac_p03_peak_25690_lociStitched	chr6_KZ115176v1_alt	216834	222103	5	2188	1569.64	479.479	1078	0	#N/A
4_TA-H3K27ac_p03_peak_26992_lociStitched	chr7	55710218	55730465	4	1244	2682.73	1593.44	1079	0	#N/A
2_TA-H3K27ac_p03_peak_6290_lociStitched	chr14_KZ114940v1_alt	322376	335322	2	1800	2288.85	1201.39	1080	0	#N/A
2_TA-H3K27ac_p03_peak_5220_lociStitched	chr13_KZ114930v1_alt	99642	102749	2	2532	1371.43	288.33	1081	0	#N/A
2_TA-H3K27ac_p03_peak_17529_lociStitched	chr23	33934927	33936212	2	1083	1288.21	205.6	1082	0	#N/A
2_TA-H3K27ac_p03_peak_21170_lociStitched	chr3	56699287	56702239	2	1196	1329.58	247.378	1083	0	#N/A
1_TA-H3K27ac_p03_peak_28511_lociStitched	chr8	52320546	52321476	1	931	1180.36	99.231	1084	0	#N/A
3_TA-H3K27ac_p03_peak_8305_lociStitched	chr16	42020646	42026018	3	1865	1987.1	906.256	1085	0	#N/A
1_TA-H3K27ac_p03_peak_12844_lociStitched	chr2	30968997	30971028	1	2032	1467.8	387.109	1086	0	#N/A
5_TA-H3K27ac_p03_peak_5605_lociStitched	chr14	10432535	10459404	5	1387	4331.28	3251.15	1087	0	#N/A
2_TA-H3K27ac_p03_peak_838_lociStitched	chr1	52750005	52756815	2	921	2230.28	1152.25	1088	0	#N/A
1_TA-H3K27ac_p03_peak_14479_lociStitched	chr20	54972418	54973952	1	1535	1453.77	375.983	1089	0	#N/A
1_TA-H3K27ac_p03_peak_16105_lociStitched	chr22	11181708	11182899	1	1192	1299.86	222.836	1090	0	#N/A
3_TA-H3K27ac_p03_peak_14535_lociStitched	chr20_KZ115611v1_alt	162496	175555	3	1841	2253.98	1177.92	1091	0	#N/A
1_TA-H3K27ac_p03_peak_12713_lociStitched	chr2	23333531	23334757	1	1227	1268.05	192.114	1092	0	#N/A
1_TA-H3K27ac_p03_peak_26065_lociStitched	chr7	6824642	6825319	1	678	1144.4	69.6633	1093	0	#N/A
1_TA-H3K27ac_p03_peak_4459_lociStitched	chr13	10730355	10731335	1	981	1284	211.974	1094	0	#N/A
1_TA-H3K27ac_p03_peak_14140_lociStitched	chr20	36685803	36687601	1	1799	1451.71	382.255	1095	0	#N/A
3_TA-H3K27ac_p03_peak_23158_lociStitched	chr5	25031219	25035326	3	1632	1832.54	763.491	1096	0	#N/A
1_TA-H3K27ac_p03_peak_21340_lociStitched	chr3_KZ114852v1_alt	247798	249318	1	1521	1292.3	224.808	1097	0	#N/A
4_TA-H3K27ac_p03_peak_9977_lociStitched	chr18	3597676	3604721	4	1231	3082.19	2014.87	1098	0	#N/A
2_TA-H3K27ac_p03_peak_14560_lociStitched	chr20_KZ115614v1_alt	255036	263334	2	1326	1827.22	760.927	1099	0	#N/A
6_TA-H3K27ac_p03_peak_5071_lociStitched	chr13	45621400	45626727	6	1382	2030.65	964.72	1100	0	#N/A
5_TA-H3K27ac_p03_peak_9928_lociStitched	chr18	1577640	1590910	5	1077	3317.5	2251.92	1101	0	#N/A
3_TA-H3K27ac_p03_peak_15192_lociStitched	chr21	31179619	31192098	3	1142	3384.3	2319.85	1102	0	#N/A
1_TA-H3K27ac_p03_peak_4944_lociStitched	chr13	37468269	37469759	1	1491	1335.49	271.031	1103	0	#N/A
3_TA-H3K27ac_p03_peak_23819_lociStitched	chr5	61963056	61976704	3	2139	2301.05	1237.87	1104	0	#N/A
3_TA-H3K27ac_p03_peak_15979_lociStitched	chr22	7990472	8006341	3	1051	2477.15	1415.51	1105	0	#N/A
4_TA-H3K27ac_p03_peak_17854_lociStitched	chr23_KZ115677v1_alt	184087	192594	4	2630	1820.5	760.526	1106	0	#N/A
4_TA-H3K27ac_p03_peak_6582_lociStitched	chr15	830618	851106	4	1384	4413.12	3353.89	1107	0	#N/A
3_TA-H3K27ac_p03_peak_24152_lociStitched	chr5_KZ115112v1_alt	234969	247679	3	2075	2211.54	1152.8	1108	0	#N/A
6_TA-H3K27ac_p03_peak_17815_lociStitched	chr23_KZ115673v1_alt	21542	39126	6	1605	3131.71	2074.91	1109	0	#N/A
2_TA-H3K27ac_p03_peak_4669_lociStitched	chr13	23004016	23011788	2	787	1941.45	886.008	1110	0	#N/A
2_TA-H3K27ac_p03_peak_5240_lociStitched	chr13_KZ114932v1_alt	84216	89605	2	2399	1628.02	573.39	1111	0	#N/A
3_TA-H3K27ac_p03_peak_2900_lociStitched	chr11	24689683	24691405	3	1229	1368.82	316.159	1112	0	#N/A
1_TA-H3K27ac_p03_peak_10784_lociStitched	chr18_KZ114966v1_alt	331549	333437	1	1889	1261.18	209.002	1113	0	#N/A
3_TA-H3K27ac_p03_peak_6570_lociStitched	chr15	727237	739201	3	1418	2315.03	1263.4	1114	0	#N/A
3_TA-H3K27ac_p03_peak_15459_lociStitched	chr21	45215604	45217791	3	1541	1405.15	353.857	1115	0	#N/A
2_TA-H3K27ac_p03_peak_27272_lociStitched	chr7_KZ115212v1_alt	8173	17712	2	1709	2298.9	1247.7	1116	0	#N/A
4_TA-H3K27ac_p03_peak_24353_lociStitched	chr5_KZ115147v1_alt	164876	180842	4	1850	2762.12	1711.56	1117	0	#N/A
2_TA-H3K27ac_p03_peak_3366_lociStitched	chr11_KZ115359v1_alt	111594	124803	2	1441	2555.94	1509.79	1118	0	#N/A
2_TA-H3K27ac_p03_peak_865_lociStitched	chr1	54103429	54104974	2	1284	1372.73	328.467	1119	0	#N/A
1_TA-H3K27ac_p03_peak_2409_lociStitched	chr10_KZ115335v1_alt	254652	255596	1	945	1222.95	178.699	1120	0	#N/A
3_TA-H3K27ac_p03_peak_29710_lociStitched	chr9_KZ115290v1_alt	300245	308961	3	1967	1875.68	831.506	1121	0	#N/A
2_TA-H3K27ac_p03_peak_24215_lociStitched	chr5_KZ115122v1_alt	84675	92496	2	1757	1482.86	440.322	1122	0	#N/A
2_TA-H3K27ac_p03_peak_29698_lociStitched	chr9_KZ115288v1_alt	199628	209519	2	1594	2512.31	1470.79	1123	0	#N/A
3_TA-H3K27ac_p03_peak_18715_lociStitched	chr24_KZ115708v1_alt	168657	182268	3	1222	2202.26	1161.02	1124	0	#N/A
1_TA-H3K27ac_p03_peak_24100_lociStitched	chr5_KZ115109v1_alt	73865	75176	1	1312	1141.88	101.471	1125	0	#N/A
1_TA-H3K27ac_p03_peak_9833_lociStitched	chr17_KZ115532v1_alt	565885	567292	1	1408	1191.59	151.252	1126	0	#N/A
4_TA-H3K27ac_p03_peak_21345_lociStitched	chr3_KZ114852v1_alt	431659	456525	4	2151	3995.97	2956.57	1127	0	#N/A
3_TA-H3K27ac_p03_peak_28498_lociStitched	chr8	51845824	51851345	3	1932	1754.57	715.522	1128	0	#N/A
2_TA-H3K27ac_p03_peak_13637_lociStitched	chr20	7916281	7929093	2	983	4976.18	3938.41	1129	0	#N/A
2_TA-H3K27ac_p03_peak_25933_lociStitched	chr7	140976	142460	2	1204	1394.66	356.902	1130	0	#N/A
1_TA-H3K27ac_p03_peak_16108_lociStitched	chr22	11290905	11292289	1	1385	1255.29	218.395	1131	0	#N/A
1_TA-H3K27ac_p03_peak_25896_lociStitched	chr6_KZ115207v1_alt	41895	42750	1	856	1111.59	75.582	1132	0	#N/A
3_TA-H3K27ac_p03_peak_21057_lociStitched	chr3	52739873	52747483	3	1233	2330.18	1294.46	1133	0	#N/A
1_TA-H3K27ac_p03_peak_2760_lociStitched	chr11	16370179	16371428	1	1250	1207.41	172.737	1134	0	#N/A
3_TA-H3K27ac_p03_peak_1035_lociStitched	chr10	2932651	2935046	3	1776	1481.31	447.386	1135	0	#N/A
1_TA-H3K27ac_p03_peak_619_lociStitched	chr1	40765790	40767228	1	1439	1286.15	252.369	1136	0	#N/A
1_TA-H3K27ac_p03_peak_8668_lociStitched	chr16_KZ115497v1_alt	46021	47464	1	1444	1200.72	167.821	1137	0	#N/A
1_TA-H3K27ac_p03_peak_7662_lociStitched	chr16	7436496	7437901	1	1406	1301.31	268.776	1138	0	#N/A
2_TA-H3K27ac_p03_peak_2144_lociStitched	chr10_KZ115310v1_alt	23476	34378	2	2211	1963.45	931.031	1139	0	#N/A
2_TA-H3K27ac_p03_peak_13496_lociStitched	chr20	1458084	1459984	2	1385	1362.11	331.55	1140	0	#N/A
5_TA-H3K27ac_p03_peak_25907_lociStitched	chr6_KZ115756v1_alt	3584	29454	5	2156	2656.85	1627.22	1141	0	#N/A
6_TA-H3K27ac_p03_peak_25483_lociStitched	chr6	59324610	59347140	6	997	3803.06	2773.44	1142	0	#N/A
6_TA-H3K27ac_p03_peak_21523_lociStitched	chr3_KZ115077v1_alt	96167	110579	6	2236	2327.54	1298.52	1143	0	#N/A
7_TA-H3K27ac_p03_peak_21037_lociStitched	chr3	52421126	52444249	7	2218	2340.05	1311.07	1144	0	#N/A
2_TA-H3K27ac_p03_peak_9737_lociStitched	chr17_KZ115522v1_alt	44061	46082	2	1802	1259.08	231.607	1145	0	#N/A
1_TA-H3K27ac_p03_peak_10817_lociStitched	chr18_KZ115547v1_alt	208102	209327	1	1226	1146.23	119.192	1146	0	#N/A
2_TA-H3K27ac_p03_peak_13825_lociStitched	chr20	23232228	23245019	2	1935	3425.43	2400.87	1147	0	#N/A
1_TA-H3K27ac_p03_peak_22272_lociStitched	chr4	48532240	48533187	1	948	1141.51	118.091	1148	0	#N/A
2_TA-H3K27ac_p03_peak_9843_lociStitched	chr17_KZ115534v1_alt	513534	524468	2	1689	2289.58	1266.16	1149	0	#N/A
3_TA-H3K27ac_p03_peak_19143_lociStitched	chr25	17084801	17098144	3	1371	3270.37	2246.96	1150	0	#N/A
1_TA-H3K27ac_p03_peak_28611_lociStitched	chr8_KZ115253v1_alt	2352	4544	1	2193	1255.58	233.229	1151	0	#N/A
2_TA-H3K27ac_p03_peak_3216_lociStitched	chr11	44985834	44992993	2	1543	2034.59	1012.28	1152	0	#N/A
3_TA-H3K27ac_p03_peak_24288_lociStitched	chr5_KZ115132v1_alt	136615	141630	3	1675	1456.86	434.8	1153	0	#N/A
4_TA-H3K27ac_p03_peak_26612_lociStitched	chr7	34832422	34852773	4	1039	2853.21	1831.59	1154	0	#N/A
2_TA-H3K27ac_p03_peak_12477_lociStitched	chr2	8845393	8854199	2	1413	2077.34	1055.84	1155	0	#N/A
1_TA-H3K27ac_p03_peak_6287_lociStitched	chr14_KZ114939v1_alt	278867	280416	1	1550	1122.25	100.995	1156	0	#N/A
2_TA-H3K27ac_p03_peak_4125_lociStitched	chr12_KZ115369v1_alt	1449	14159	2	1306	2060.29	1039.68	1157	0	#N/A
2_TA-H3K27ac_p03_peak_7291_lociStitched	chr15	41653546	41655491	2	1704	1390.09	369.745	1158	0	#N/A
2_TA-H3K27ac_p03_peak_8090_lociStitched	chr16	30931596	30932909	2	1073	1251.42	231.088	1159	0	#N/A
2_TA-H3K27ac_p03_peak_22608_lociStitched	chr4	76922510	76927065	2	874	1831.11	810.79	1160	0	#N/A
3_TA-H3K27ac_p03_peak_20833_lociStitched	chr3	39681926	39689504	3	1237	2410.56	1391.32	1161	0	#N/A
4_TA-H3K27ac_p03_peak_21124_lociStitched	chr3	54929026	54943077	4	682	3455.14	2436.44	1162	0	#N/A
1_TA-H3K27ac_p03_peak_26319_lociStitched	chr7	20563046	20565675	1	2630	1175.69	157.477	1163	0	#N/A
3_TA-H3K27ac_p03_peak_13468_lociStitched	chr20	348962	353271	3	1930	1858.04	840.255	1164	0	#N/A
3_TA-H3K27ac_p03_peak_4248_lociStitched	chr12_KZ115393v1_alt	50073	58813	3	1863	1844.14	828.552	1165	0	#N/A
5_TA-H3K27ac_p03_peak_10133_lociStitched	chr18	16012520	16030043	5	1133	3930.41	2915.83	1166	0	#N/A
3_TA-H3K27ac_p03_peak_26987_lociStitched	chr7	55684195	55689812	3	1528	1575.57	561.7	1167	0	#N/A
1_TA-H3K27ac_p03_peak_10758_lociStitched	chr18_KZ114961v1_alt	320013	321583	1	1571	1218.79	205.042	1168	0	#N/A
3_TA-H3K27ac_p03_peak_8610_lociStitched	chr16_KZ114949v1_alt	189736	196797	3	1951	1311.93	299.386	1169	0	#N/A
1_TA-H3K27ac_p03_peak_7084_lociStitched	chr15	25525254	25527326	1	2073	1426.36	414.4	1170	0	#N/A
1_TA-H3K27ac_p03_peak_28737_lociStitched	chr8_KZ115270v1_alt	173109	174013	1	905	1122.95	111.102	1171	0	#N/A
3_TA-H3K27ac_p03_peak_18176_lociStitched	chr24	12073955	12079109	3	1966	1491.05	479.322	1172	0	#N/A
2_TA-H3K27ac_p03_peak_10790_lociStitched	chr18_KZ114967v1_alt	418483	423857	2	1688	1262.89	253.115	1173	0	#N/A
6_TA-H3K27ac_p03_peak_24123_lociStitched	chr5_KZ115111v1_alt	118514	122406	6	2290	1305.38	297.738	1174	0	#N/A
1_TA-H3K27ac_p03_peak_15527_lociStitched	chr21	45836593	45837212	1	620	1117.36	110.12	1175	0	#N/A
2_TA-H3K27ac_p03_peak_5894_lociStitched	chr14	31518864	31525161	2	1914	1554.1	547.209	1176	0	#N/A
2_TA-H3K27ac_p03_peak_8659_lociStitched	chr16_KZ115494v1_alt	338954	340857	2	1509	1146.75	141.964	1177	0	#N/A
2_TA-H3K27ac_p03_peak_4238_lociStitched	chr12_KZ115392v1_alt	21218	23718	2	1864	1178.5	176.25	1178	0	#N/A
4_TA-H3K27ac_p03_peak_8071_lociStitched	chr16	29501225	29512486	4	1034	1611.45	609.22	1179	0	#N/A
2_TA-H3K27ac_p03_peak_16003_lociStitched	chr22	8937984	8944019	2	1919	1701.87	700.06	1180	0	#N/A
4_TA-H3K27ac_p03_peak_8052_lociStitched	chr16	29004024	29019111	4	1310	3575.62	2573.84	1181	0	#N/A
1_TA-H3K27ac_p03_peak_21580_lociStitched	chr4	128971	130338	1	1368	1216.49	215.576	1182	0	#N/A
1_TA-H3K27ac_p03_peak_3837_lociStitched	chr12	29123847	29124718	1	872	1307.98	307.289	1183	0	#N/A
5_TA-H3K27ac_p03_peak_6961_lociStitched	chr15	20291796	20304303	5	1918	1597.14	597.835	1184	0	#N/A
2_TA-H3K27ac_p03_peak_2454_lociStitched	chr11	1960298	1961547	2	932	1219.02	221.198	1185	0	#N/A
5_TA-H3K27ac_p03_peak_2062_lociStitched	chr10_KZ114918v1_alt	61254	71411	5	1114	1814.04	816.623	1186	0	#N/A
1_TA-H3K27ac_p03_peak_5219_lociStitched	chr13	52108288	52109077	1	790	1154.07	157.405	1187	0	#N/A
1_TA-H3K27ac_p03_peak_12411_lociStitched	chr2	5174835	5176301	1	1467	1264.86	269.891	1188	0	#N/A
1_TA-H3K27ac_p03_peak_15998_lociStitched	chr22	8760657	8761614	1	958	1109.35	115.031	1189	0	#N/A
5_TA-H3K27ac_p03_peak_27776_lociStitched	chr8	13056808	13060950	5	1233	1749.58	755.501	1190	0	#N/A
4_TA-H3K27ac_p03_peak_17942_lociStitched	chr23_KZ115688v1_alt	212481	225420	4	1783	2034.01	1040.3	1191	0	#N/A
5_TA-H3K27ac_p03_peak_24283_lociStitched	chr5_KZ115132v1_alt	89488	105301	5	1728	2270.75	1277.69	1192	0	#N/A
2_TA-H3K27ac_p03_peak_14491_lociStitched	chr20_KZ115597v1_alt	172069	182273	2	2091	1641.82	651.015	1193	0	#N/A
3_TA-H3K27ac_p03_peak_25518_lociStitched	chr6	60200486	60207189	3	1396	1896.28	905.575	1194	0	#N/A
4_TA-H3K27ac_p03_peak_10675_lociStitched	chr18	48391542	48394749	4	1960	1467.84	477.202	1195	0	#N/A
1_TA-H3K27ac_p03_peak_2460_lociStitched	chr11	2179844	2181202	1	1359	1220.71	230.588	1196	0	#N/A
2_TA-H3K27ac_p03_peak_22378_lociStitched	chr4	62361132	62363246	2	1114	1348.94	358.957	1197	0	#N/A
2_TA-H3K27ac_p03_peak_12167_lociStitched	chr1_KZ115010v1_alt	157611	165893	2	1916	1693.67	704.798	1198	0	#N/A
1_TA-H3K27ac_p03_peak_24291_lociStitched	chr5_KZ115132v1_alt	169543	170949	1	1407	1130.56	143.974	1199	0	#N/A
3_TA-H3K27ac_p03_peak_17591_lociStitched	chr23	37046370	37055686	3	1665	2584.26	1598.63	1200	0	#N/A
1_TA-H3K27ac_p03_peak_2297_lociStitched	chr10_KZ115327v1_alt	149059	150158	1	1100	1145.05	159.465	1201	0	#N/A
1_TA-H3K27ac_p03_peak_6610_lociStitched	chr15	1419495	1420648	1	1154	1265.99	280.755	1202	0	#N/A
3_TA-H3K27ac_p03_peak_25407_lociStitched	chr6	57949930	57953669	3	1635	1718.82	733.592	1203	0	#N/A
2_TA-H3K27ac_p03_peak_16796_lociStitched	chr22_KZ115659v1_alt	3986	11925	2	1840	1523.49	539.058	1204	0	#N/A
4_TA-H3K27ac_p03_peak_19679_lociStitched	chr25_KZ115740v1_alt	53322	59150	4	1664	1592.21	608.443	1205	0	#N/A
1_TA-H3K27ac_p03_peak_18183_lociStitched	chr24	12767755	12769435	1	1681	1228.58	245.784	1206	0	#N/A
3_TA-H3K27ac_p03_peak_27480_lociStitched	chr7_KZ115248v1_alt	182834	188569	3	1592	1355.75	373.349	1207	0	#N/A
2_TA-H3K27ac_p03_peak_6434_lociStitched	chr14_KZ115452v1_alt	44443	50625	2	2110	1531.9	550.816	1208	0	#N/A
2_TA-H3K27ac_p03_peak_9451_lociStitched	chr17	43775367	43787457	2	1482	2752.89	1773.6	1209	0	#N/A
4_TA-H3K27ac_p03_peak_467_lociStitched	chr1	30557377	30563630	4	1544	1516.98	537.758	1210	0	#N/A
1_TA-H3K27ac_p03_peak_11566_lociStitched	chr19	26249827	26250967	1	1141	1197.46	219.906	1211	0	#N/A
1_TA-H3K27ac_p03_peak_25263_lociStitched	chr6	49846994	49848083	1	1090	1145.19	167.706	1212	0	#N/A
2_TA-H3K27ac_p03_peak_10782_lociStitched	chr18_KZ114966v1_alt	296223	300374	2	1167	1486.89	510.158	1213	0	#N/A
1_TA-H3K27ac_p03_peak_17823_lociStitched	chr23_KZ115673v1_alt	192543	194452	1	1910	1141.96	165.319	1214	0	#N/A
1_TA-H3K27ac_p03_peak_1292_lociStitched	chr10	16786906	16787196	1	291	3775.89	2800.01	1215	0	#N/A
2_TA-H3K27ac_p03_peak_29432_lociStitched	chr9	40726383	40731117	2	1483	1648.85	673.175	1216	0	#N/A
4_TA-H3K27ac_p03_peak_10087_lociStitched	chr18	13256542	13259210	4	1551	1324.93	350.308	1217	0	#N/A
3_TA-H3K27ac_p03_peak_10961_lociStitched	chr18_KZ115573v1_alt	199752	207769	3	1663	1795.01	820.941	1218	0	#N/A
2_TA-H3K27ac_p03_peak_26481_lociStitched	chr7	27773680	27780669	2	1315	2057.56	1084.69	1219	0	#N/A
1_TA-H3K27ac_p03_peak_3105_lociStitched	chr11	40633479	40634526	1	1048	1202.37	230.235	1220	0	#N/A
1_TA-H3K27ac_p03_peak_17102_lociStitched	chr23	14724984	14726507	1	1524	1106.76	134.938	1221	0	#N/A
1_TA-H3K27ac_p03_peak_12170_lociStitched	chr1_KZ115011v1_alt	74939	76305	1	1367	1087.34	115.837	1222	0	#N/A
3_TA-H3K27ac_p03_peak_27307_lociStitched	chr7_KZ115220v1_alt	106905	112225	3	1397	1186.89	215.46	1223	0	#N/A
3_TA-H3K27ac_p03_peak_4148_lociStitched	chr12_KZ115372v1_alt	888751	897776	3	2239	1536.06	566.77	1224	0	#N/A
1_TA-H3K27ac_p03_peak_7386_lociStitched	chr15	47597006	47597915	1	910	1112.16	142.895	1225	0	#N/A
3_TA-H3K27ac_p03_peak_9854_lociStitched	chr17_KZ115536v1_alt	60968	67451	3	1708	1504.7	536.144	1226	0	#N/A
2_TA-H3K27ac_p03_peak_960_lociStitched	chr1	59046446	59058990	2	840	2927.77	1959.37	1227	0	#N/A
3_TA-H3K27ac_p03_peak_22743_lociStitched	chr4_KZ115098v1_alt	11250	17025	3	1060	4189.76	3223.03	1228	0	#N/A
1_TA-H3K27ac_p03_peak_2403_lociStitched	chr10_KZ115335v1_alt	52153	53818	1	1666	1174.49	208.125	1229	0	#N/A
4_TA-H3K27ac_p03_peak_25574_lociStitched	chr6_KZ114884v1_alt	210437	241064	4	1784	4342.91	3378.16	1230	0	#N/A
3_TA-H3K27ac_p03_peak_5113_lociStitched	chr13	47189266	47192510	3	1268	1573.99	609.548	1231	0	#N/A
2_TA-H3K27ac_p03_peak_673_lociStitched	chr1	45000098	45001399	2	862	1118.21	154.038	1232	0	#N/A
1_TA-H3K27ac_p03_peak_10789_lociStitched	chr18_KZ114967v1_alt	330204	331022	1	819	1043.69	79.8368	1233	0	#N/A
1_TA-H3K27ac_p03_peak_4466_lociStitched	chr13	11436217	11437230	1	1014	1161.3	198.042	1234	0	#N/A
1_TA-H3K27ac_p03_peak_18940_lociStitched	chr25	5863796	5865437	1	1642	1317.39	354.456	1235	0	#N/A
3_TA-H3K27ac_p03_peak_22669_lociStitched	chr4_KZ114857v1_alt	193217	203289	3	1943	2123.18	1161.3	1236	0	#N/A
2_TA-H3K27ac_p03_peak_24165_lociStitched	chr5_KZ115115v1_alt	129082	141434	2	1587	2141.84	1180.85	1237	0	#N/A
1_TA-H3K27ac_p03_peak_13583_lociStitched	chr20	4573383	4574953	1	1571	1394.94	434.576	1238	0	#N/A
2_TA-H3K27ac_p03_peak_4235_lociStitched	chr12_KZ115390v1_alt	48556	60693	2	1394	1812.05	854.445	1239	0	#N/A
1_TA-H3K27ac_p03_peak_30043_lociStitched	chrUn_KN150363v1	13893	14621	1	729	1026.41	72.7272	1240	0	#N/A
3_TA-H3K27ac_p03_peak_10915_lociStitched	chr18_KZ115560v1_alt	156765	171436	3	1765	2475	1522.85	1241	0	#N/A
1_TA-H3K27ac_p03_peak_12987_lociStitched	chr2	36072656	36074404	1	1749	1308.9	357.291	1242	0	#N/A
2_TA-H3K27ac_p03_peak_25885_lociStitched	chr6_KZ115205v1_alt	156859	164531	2	2129	1576.6	625.268	1243	0	#N/A
2_TA-H3K27ac_p03_peak_12963_lociStitched	chr2	34554103	34556116	2	1688	1343.68	392.535	1244	0	#N/A
2_TA-H3K27ac_p03_peak_21570_lociStitched	chr4	27769	29291	2	1274	1182.59	234.236	1245	0	#N/A
2_TA-H3K27ac_p03_peak_5017_lociStitched	chr13	44757390	44759466	2	1760	1259.09	311.192	1246	0	#N/A
4_TA-H3K27ac_p03_peak_6018_lociStitched	chr14	36792087	36800023	4	1023	1841.95	894.387	1247	0	#N/A
2_TA-H3K27ac_p03_peak_103_lociStitched	chr1	2064935	2066878	2	1601	1330.57	384.131	1248	0	#N/A
4_TA-H3K27ac_p03_peak_21660_lociStitched	chr4	2373833	2377824	4	1796	1683.8	739.532	1249	0	#N/A
4_TA-H3K27ac_p03_peak_24560_lociStitched	chr6	8155759	8166297	4	1934	2083.36	1139.16	1250	0	#N/A
2_TA-H3K27ac_p03_peak_16721_lociStitched	chr22_KZ115643v1_alt	99893	102178	2	1374	1103.65	160.636	1251	0	#N/A
3_TA-H3K27ac_p03_peak_7967_lociStitched	chr16	25502392	25513459	3	2316	3041.21	2098.3	1252	0	#N/A
1_TA-H3K27ac_p03_peak_28631_lociStitched	chr8_KZ115255v1_alt	399658	400954	1	1297	1043.28	101.866	1253	0	#N/A
5_TA-H3K27ac_p03_peak_25017_lociStitched	chr6	39137324	39143927	5	1835	1573.49	634.548	1254	0	#N/A
3_TA-H3K27ac_p03_peak_7829_lociStitched	chr16	17590360	17607523	3	866	4735.27	3796.46	1255	0	#N/A
3_TA-H3K27ac_p03_peak_26770_lociStitched	chr7	41903170	41906455	3	957	1566.62	631.377	1256	0	#N/A
1_TA-H3K27ac_p03_peak_15285_lociStitched	chr21	36679275	36680879	1	1605	1303.73	368.92	1257	0	#N/A
1_TA-H3K27ac_p03_peak_26462_lociStitched	chr7	26448894	26449866	1	973	1158.43	223.852	1258	0	#N/A
1_TA-H3K27ac_p03_peak_18932_lociStitched	chr25	5340887	5341680	1	794	1052.31	117.998	1259	0	#N/A
1_TA-H3K27ac_p03_peak_2104_lociStitched	chr10_KZ115301v1_alt	227372	229182	1	1811	1073.87	142.266	1260	0	#N/A
1_TA-H3K27ac_p03_peak_26574_lociStitched	chr7	31864647	31865888	1	1242	1126.83	195.706	1261	0	#N/A
1_TA-H3K27ac_p03_peak_25646_lociStitched	chr6_KZ115173v1_alt	110633	111912	1	1280	1118.61	188.78	1262	0	#N/A
1_TA-H3K27ac_p03_peak_9778_lociStitched	chr17_KZ115527v1_alt	1782	3320	1	1539	1103.36	174.102	1263	0	#N/A
1_TA-H3K27ac_p03_peak_12231_lociStitched	chr1_KZ115021v1_alt	113378	114692	1	1315	1027.68	99.207	1264	0	#N/A
4_TA-H3K27ac_p03_peak_24740_lociStitched	chr6	19973857	19978044	4	1605	1351.98	424.143	1265	0	#N/A
2_TA-H3K27ac_p03_peak_24036_lociStitched	chr5_KZ114867v1_alt	279620	281442	2	1549	1111.6	184.569	1266	0	#N/A
2_TA-H3K27ac_p03_peak_11276_lociStitched	chr19	10912138	10913942	2	1509	1312.05	385.515	1267	0	#N/A
3_TA-H3K27ac_p03_peak_6490_lociStitched	chr14_KZ115454v1_alt	377951	392465	3	1813	2201.77	1275.78	1268	0	#N/A
2_TA-H3K27ac_p03_peak_997_lociStitched	chr10	339798	341189	2	1181	1167.88	244.399	1269	0	#N/A
2_TA-H3K27ac_p03_peak_12057_lociStitched	chr19_KZ115592v1_alt	56309	68907	2	1859	2136.62	1213.19	1270	0	#N/A
1_TA-H3K27ac_p03_peak_12413_lociStitched	chr2	5295106	5296135	1	1030	1108.34	185.632	1271	0	#N/A
1_TA-H3K27ac_p03_peak_24235_lociStitched	chr5_KZ115125v1_alt	5457	6820	1	1364	1051.01	128.804	1272	0	#N/A
1_TA-H3K27ac_p03_peak_5561_lociStitched	chr14	8051661	8052371	1	711	1031.91	110.689	1273	0	#N/A
2_TA-H3K27ac_p03_peak_29942_lociStitched	chrUn_KN150034v1	15	1782	2	935	1173.29	255.508	1274	0	#N/A
2_TA-H3K27ac_p03_peak_24923_lociStitched	chr6	31391304	31404981	2	1813	2320.99	1403.26	1275	0	#N/A
2_TA-H3K27ac_p03_peak_25276_lociStitched	chr6	50492042	50496078	2	1370	1791.18	875.408	1276	0	#N/A
2_TA-H3K27ac_p03_peak_11151_lociStitched	chr19	5707820	5709341	2	1317	1265.47	349.83	1277	0	#N/A
2_TA-H3K27ac_p03_peak_20936_lociStitched	chr3	45306035	45308457	2	1191	1343.73	428.452	1278	0	#N/A
5_TA-H3K27ac_p03_peak_9164_lociStitched	chr17	25347145	25359073	5	1314	2142.27	1228.58	1279	0	#N/A
2_TA-H3K27ac_p03_peak_11915_lociStitched	chr19	43355886	43359415	2	745	1459.59	546.289	1280	0	#N/A
1_TA-H3K27ac_p03_peak_9696_lociStitched	chr17_KZ115510v1_alt	91220	92344	1	1125	1037.9	124.876	1281	0	#N/A
4_TA-H3K27ac_p03_peak_5252_lociStitched	chr13_KZ114934v1_alt	227748	251380	4	2442	3358.11	2445.91	1282	0	#N/A
1_TA-H3K27ac_p03_peak_29708_lociStitched	chr9_KZ115290v1_alt	233350	235030	1	1681	1048.99	137.256	1283	0	#N/A
2_TA-H3K27ac_p03_peak_5362_lociStitched	chr13_KZ115413v1_alt	275759	286574	2	1592	2424.72	1513.02	1284	0	#N/A
1_TA-H3K27ac_p03_peak_22284_lociStitched	chr4	50932655	50933330	1	676	1042.13	131.963	1285	0	#N/A
3_TA-H3K27ac_p03_peak_18031_lociStitched	chr23_KZ115698v1_alt	355513	358933	3	2009	1280.45	370.728	1286	0	#N/A
1_TA-H3K27ac_p03_peak_23690_lociStitched	chr5	54833940	54835393	1	1454	1088.44	179.155	1287	0	#N/A
3_TA-H3K27ac_p03_peak_8910_lociStitched	chr17	10872522	10884262	3	1707	3133.41	2225.9	1288	0	#N/A
2_TA-H3K27ac_p03_peak_3025_lociStitched	chr11	34574712	34577032	2	1083	1288.76	382.568	1289	0	#N/A
4_TA-H3K27ac_p03_peak_26337_lociStitched	chr7	21674553	21679615	4	1913	1536.82	631.231	1290	0	#N/A
2_TA-H3K27ac_p03_peak_25649_lociStitched	chr6_KZ115173v1_alt	219621	228264	2	1476	1517.71	613.653	1291	0	#N/A
3_TA-H3K27ac_p03_peak_8898_lociStitched	chr17	10477376	10482651	3	1305	1424.25	521.17	1292	0	#N/A
2_TA-H3K27ac_p03_peak_10887_lociStitched	chr18_KZ115557v1_alt	261926	274606	2	1820	2231.68	1328.86	1293	0	#N/A
1_TA-H3K27ac_p03_peak_21487_lociStitched	chr3_KZ115071v1_alt	151395	153014	1	1620	1091.04	188.613	1294	0	#N/A
1_TA-H3K27ac_p03_peak_1423_lociStitched	chr10	24885866	24886949	1	1084	1189.57	287.536	1295	0	#N/A
3_TA-H3K27ac_p03_peak_4081_lociStitched	chr12_KZ114926v1_alt	113076	122256	3	2307	1554.17	652.698	1296	0	#N/A
2_TA-H3K27ac_p03_peak_6674_lociStitched	chr15	3763991	3770181	2	1262	2004.94	1104.3	1297	0	#N/A
2_TA-H3K27ac_p03_peak_7426_lociStitched	chr15_KZ114948v1_alt	26950	28844	2	1669	1016.7	116.292	1298	0	#N/A
1_TA-H3K27ac_p03_peak_15856_lociStitched	chr22	2889917	2890468	1	552	1009.16	109.374	1299	0	#N/A
2_TA-H3K27ac_p03_peak_16745_lociStitched	chr22_KZ115650v1_alt	102181	104350	2	1641	1124.41	225.793	1300	0	#N/A
5_TA-H3K27ac_p03_peak_5495_lociStitched	chr14	4079081	4090638	5	1535	2418.88	1520.9	1301	0	#N/A
4_TA-H3K27ac_p03_peak_26975_lociStitched	chr7	55228926	55247391	4	1192	4154.62	3257.23	1302	0	#N/A
2_TA-H3K27ac_p03_peak_27893_lociStitched	chr8	20118212	20128491	2	1597	2925.4	2030.1	1303	0	#N/A
3_TA-H3K27ac_p03_peak_4010_lociStitched	chr12	46920050	46923314	3	1142	1551.38	656.39	1304	0	#N/A
2_TA-H3K27ac_p03_peak_19592_lociStitched	chr25_KZ114995v1_alt	187399	196249	2	1665	1896.56	1001.82	1305	0	#N/A
1_TA-H3K27ac_p03_peak_26686_lociStitched	chr7	38709395	38711065	1	1671	1204.24	309.618	1306	0	#N/A
3_TA-H3K27ac_p03_peak_660_lociStitched	chr1	44402975	44405649	3	1499	1331.92	437.466	1307	0	#N/A
2_TA-H3K27ac_p03_peak_21076_lociStitched	chr3	53156297	53162364	2	862	2158.64	1264.97	1308	0	#N/A
1_TA-H3K27ac_p03_peak_30064_lociStitched	chrUn_KN150450v1	24	924	1	901	953.91	60.39	1309	0	#N/A
3_TA-H3K27ac_p03_peak_5258_lociStitched	chr13_KZ114934v1_alt	296909	306641	3	1843	1816.96	923.567	1310	0	#N/A
3_TA-H3K27ac_p03_peak_1246_lociStitched	chr10	15181705	15201199	3	1672	4725.35	3832.52	1311	0	#N/A
2_TA-H3K27ac_p03_peak_3853_lociStitched	chr12	31498351	31502115	2	1200	1370.85	478.028	1312	0	#N/A
3_TA-H3K27ac_p03_peak_7786_lociStitched	chr16	14625878	14649390	3	1341	5059.78	4168.68	1313	0	#N/A
3_TA-H3K27ac_p03_peak_2096_lociStitched	chr10_KZ115300v1_alt	218265	222191	3	1803	1323.45	433.038	1314	0	#N/A
1_TA-H3K27ac_p03_peak_17525_lociStitched	chr23	33737851	33739109	1	1259	1109.43	219.521	1315	0	#N/A
2_TA-H3K27ac_p03_peak_15849_lociStitched	chr22	2792537	2801790	2	1117	2753.69	1864.48	1316	0	#N/A
1_TA-H3K27ac_p03_peak_8696_lociStitched	chr16_KZ115502v1_alt	121948	123651	1	1704	1095.03	207.425	1317	0	#N/A
2_TA-H3K27ac_p03_peak_22735_lociStitched	chr4_KZ115097v1_alt	58504	60988	2	1883	1258.15	371.11	1318	0	#N/A
2_TA-H3K27ac_p03_peak_13774_lociStitched	chr20	18968877	18973118	2	1632	1686.22	800.701	1319	0	#N/A
3_TA-H3K27ac_p03_peak_502_lociStitched	chr1	33357772	33360926	3	1234	1365.68	480.354	1320	0	#N/A
2_TA-H3K27ac_p03_peak_28628_lociStitched	chr8_KZ115255v1_alt	373155	382914	2	872	1576.08	690.937	1321	0	#N/A
4_TA-H3K27ac_p03_peak_26546_lociStitched	chr7	30484037	30486937	4	1830	1395.48	510.98	1322	0	#N/A
2_TA-H3K27ac_p03_peak_9412_lociStitched	chr17	41279606	41291272	2	1258	2521.02	1636.74	1323	0	#N/A
1_TA-H3K27ac_p03_peak_4266_lociStitched	chr12_KZ115394v1_alt	175427	176284	1	858	976.894	92.7274	1324	0	#N/A
4_TA-H3K27ac_p03_peak_6728_lociStitched	chr15	6502086	6508133	4	697	2078.35	1194.89	1325	0	#N/A
2_TA-H3K27ac_p03_peak_26668_lociStitched	chr7	37877271	37884477	2	1407	2372.22	1490.2	1326	0	#N/A
5_TA-H3K27ac_p03_peak_11107_lociStitched	chr19	3665264	3685249	5	1312	3371.47	2492.13	1327	0	#N/A
1_TA-H3K27ac_p03_peak_13934_lociStitched	chr20	27498719	27500283	1	1565	1192.39	313.113	1328	0	#N/A
2_TA-H3K27ac_p03_peak_24032_lociStitched	chr5_KZ114866v1_alt	215837	219324	2	1499	1085.5	206.43	1329	0	#N/A
2_TA-H3K27ac_p03_peak_6518_lociStitched	chr14_KZ115458v1_alt	186070	188745	2	1616	1108.52	230.05	1330	0	#N/A
2_TA-H3K27ac_p03_peak_24255_lociStitched	chr5_KZ115127v1_alt	293014	305036	2	2035	2095.43	1217.83	1331	0	#N/A
1_TA-H3K27ac_p03_peak_6662_lociStitched	chr15	3107828	3108943	1	1116	1087.01	210.178	1332	0	#N/A
3_TA-H3K27ac_p03_peak_24366_lociStitched	chr5_KZ115153v1_alt	10784	18278	3	1585	1331.68	454.886	1333	0	#N/A
3_TA-H3K27ac_p03_peak_10195_lociStitched	chr18	18411690	18414129	3	1922	1365.11	489.019	1334	0	#N/A
1_TA-H3K27ac_p03_peak_1923_lociStitched	chr10	43119942	43120858	1	917	1072.36	196.848	1335	0	#N/A
1_TA-H3K27ac_p03_peak_3170_lociStitched	chr11	43809200	43810205	1	1006	1030.43	156.579	1336	0	#N/A
4_TA-H3K27ac_p03_peak_29687_lociStitched	chr9_KZ115287v1_alt	46222	54304	4	1459	1669.74	796.885	1337	0	#N/A
2_TA-H3K27ac_p03_peak_24054_lociStitched	chr5_KZ114873v1_alt	8243	17790	2	1663	1169.51	296.912	1338	0	#N/A
5_TA-H3K27ac_p03_peak_19082_lociStitched	chr25	13772641	13779605	5	1411	2147.7	1275.11	1339	0	#N/A
2_TA-H3K27ac_p03_peak_17478_lociStitched	chr23	31366718	31369497	2	1739	1224.71	353.211	1340	0	#N/A
2_TA-H3K27ac_p03_peak_19073_lociStitched	chr25	13611060	13613297	2	1922	1193.66	322.352	1341	0	#N/A
3_TA-H3K27ac_p03_peak_9321_lociStitched	chr17	35786304	35800579	3	1709	3333.21	2462.44	1342	0	#N/A
3_TA-H3K27ac_p03_peak_12303_lociStitched	chr1_KZ115038v1_alt	24003	26435	3	1942	1167.36	297.19	1343	0	#N/A
1_TA-H3K27ac_p03_peak_14359_lociStitched	chr20	48609691	48610414	1	724	998.101	129.272	1344	0	#N/A
6_TA-H3K27ac_p03_peak_5787_lociStitched	chr14	23759959	23774980	6	1543	1749.95	881.733	1345	0	#N/A
1_TA-H3K27ac_p03_peak_22675_lociStitched	chr4_KZ115084v1_alt	104235	104879	1	645	929.034	62.4036	1346	0	#N/A
2_TA-H3K27ac_p03_peak_24266_lociStitched	chr5_KZ115128v1_alt	285726	294548	2	1870	1685.88	820.446	1347	0	#N/A
2_TA-H3K27ac_p03_peak_3916_lociStitched	chr12	34711514	34713786	2	1400	1176.67	312.173	1348	0	#N/A
2_TA-H3K27ac_p03_peak_24208_lociStitched	chr5_KZ115121v1_alt	253333	256363	2	2821	1097.16	232.704	1349	0	#N/A
1_TA-H3K27ac_p03_peak_7466_lociStitched	chr15_KZ115476v1_alt	93308	94491	1	1184	1016.55	152.489	1350	0	#N/A
2_TA-H3K27ac_p03_peak_5593_lociStitched	chr14	9650113	9652258	2	1915	1253.97	390.39	1351	0	#N/A
3_TA-H3K27ac_p03_peak_8708_lociStitched	chr16_KZ115503v1_alt	198235	202473	3	2282	1246.4	383.115	1352	0	#N/A
2_TA-H3K27ac_p03_peak_28531_lociStitched	chr8	52964622	52973377	2	1182	2199.26	1336.01	1353	0	#N/A
1_TA-H3K27ac_p03_peak_23567_lociStitched	chr5	46329026	46329751	1	726	972.008	108.895	1354	0	#N/A
3_TA-H3K27ac_p03_peak_24212_lociStitched	chr5_KZ115122v1_alt	53665	59316	3	1569	1229.09	366.185	1355	0	#N/A
2_TA-H3K27ac_p03_peak_24270_lociStitched	chr5_KZ115129v1_alt	206257	208781	2	1611	1033.07	170.622	1356	0	#N/A
2_TA-H3K27ac_p03_peak_26833_lociStitched	chr7	46771036	46783305	2	2228	1933.59	1072.31	1357	0	#N/A
1_TA-H3K27ac_p03_peak_17936_lociStitched	chr23_KZ115688v1_alt	112488	115038	1	2551	1103.13	243.27	1358	0	#N/A
1_TA-H3K27ac_p03_peak_28717_lociStitched	chr8_KZ115268v1_alt	203057	204187	1	1131	1036.55	177.071	1359	0	#N/A
2_TA-H3K27ac_p03_peak_15038_lociStitched	chr21	23292668	23300053	2	1180	2375.75	1516.88	1360	0	#N/A
2_TA-H3K27ac_p03_peak_15207_lociStitched	chr21	31965188	31975893	2	1335	2904.27	2045.73	1361	0	#N/A
3_TA-H3K27ac_p03_peak_8105_lociStitched	chr16	31729073	31734253	3	1376	1673.14	815.332	1362	0	#N/A
2_TA-H3K27ac_p03_peak_16723_lociStitched	chr22_KZ115643v1_alt	141349	143334	2	1780	1002.03	144.508	1363	0	#N/A
1_TA-H3K27ac_p03_peak_10924_lociStitched	chr18_KZ115562v1_alt	153911	155887	1	1977	1107.35	250.557	1364	0	#N/A
2_TA-H3K27ac_p03_peak_5595_lociStitched	chr14	9691327	9696211	2	1542	1793.4	938.705	1365	0	#N/A
3_TA-H3K27ac_p03_peak_9851_lociStitched	chr17_KZ115536v1_alt	33599	40106	3	1847	1532.4	679.981	1366	0	#N/A
3_TA-H3K27ac_p03_peak_3379_lociStitched	chr11_KZ115360v1_alt	157220	163420	3	1316	1352.84	500.96	1367	0	#N/A
1_TA-H3K27ac_p03_peak_9874_lociStitched	chr18	337539	338778	1	1240	1114.11	262.42	1368	0	#N/A
1_TA-H3K27ac_p03_peak_14475_lociStitched	chr20	54565344	54566554	1	1211	930.974	79.618	1369	0	#N/A
2_TA-H3K27ac_p03_peak_7421_lociStitched	chr15_KZ114947v1_alt	39607	41175	2	1225	1023.9	172.95	1370	0	#N/A
2_TA-H3K27ac_p03_peak_19019_lociStitched	chr25	10761322	10762679	2	1102	1154.26	303.561	1371	0	#N/A
2_TA-H3K27ac_p03_peak_13329_lociStitched	chr2	54723931	54728397	2	1524	1535.41	685.084	1372	0	#N/A
1_TA-H3K27ac_p03_peak_15622_lociStitched	chr21_KZ115630v1_alt	22560	23629	1	1070	948.31	98.2411	1373	0	#N/A
1_TA-H3K27ac_p03_peak_607_lociStitched	chr1	40457602	40458316	1	715	1005.6	155.581	1374	0	#N/A
1_TA-H3K27ac_p03_peak_15738_lociStitched	chr22	1743604	1744464	1	861	1020.39	170.968	1375	0	#N/A
5_TA-H3K27ac_p03_peak_26873_lociStitched	chr7	50679950	50690422	5	1231	2691.3	1842.02	1376	0	#N/A
2_TA-H3K27ac_p03_peak_17846_lociStitched	chr23_KZ115675v1_alt	4550	8363	2	1764	1293.37	444.596	1377	0	#N/A
2_TA-H3K27ac_p03_peak_13081_lociStitched	chr2	41446345	41448144	2	1538	1131.39	282.803	1378	0	#N/A
6_TA-H3K27ac_p03_peak_16317_lociStitched	chr22	20353958	20361176	6	1687	1477.52	630.131	1379	0	#N/A
3_TA-H3K27ac_p03_peak_16755_lociStitched	chr22_KZ115652v1_alt	112852	120971	3	1407	1825.96	979.151	1380	0	#N/A
1_TA-H3K27ac_p03_peak_10976_lociStitched	chr18_KZ115579v1_alt	422746	424089	1	1344	990.462	143.97	1381	0	#N/A
[truncated: 8,684 more rows]

## Sheet: Tumor4
REGION_ID	CHROM	START	STOP	NUM_LOCI	CONSTITUENT_SIZE	Tumor4 H3K27ac Signal	control Signal	enhancerRank	isSuper	topGene
[truncated: 5,202 more rows]

[truncated: 3 more sheets: Thymus2, Thymus3, Thymus5]
