# Supplementary material for: IRF4 drives clonal evolution and lineage choice in a zebrafish model of T-cell lymphoma
Source: Nat Commun. 2022 May 3;13:2420. doi: 10.1038/s41467-022-30053-9 (PMC9065160; doi:10.1038/s41467-022-30053-9)
Supplement: Supplementary file 6 — Supplementary Data 4 [file 41467_2022_30053_MOESM6_ESM.xlsx]

## Sheet: Supplementary Data 4
Gene_ID	GeneName	baseMean	log2FoldChange	lfcSE	stat	pvalue	padj
ENSDARG00000004169	stmn1a	2062.1	-3.6774	0.321813	-11.4272	3.05982e-30	5.80111e-26
ENSDARG00000020028	cps1	707.857	-7.09594	0.662759	-10.7067	9.47128e-27	8.9783e-23
ENSDARG00000101707	si:ch211-156b7.4	591.486	-3.4835	0.328081	-10.6178	2.4626e-26	1.55628e-22
ENSDARG00000079264	baiap3	2274.91	-4.47829	0.433801	-10.3234	5.52476e-25	2.6186e-21
ENSDARG00000058682	cd8b	254.195	-6.32767	0.625387	-10.118	4.59645e-24	1.74288e-20
ENSDARG00000017744	smc2	1483.8	-3.25013	0.324735	-10.0086	1.39769e-23	4.41646e-20
ENSDARG00000018891	rnaseh2a	730.569	-2.59712	0.261029	-9.94958	2.5326e-23	6.00194e-20
ENSDARG00000062621	satb1b	3185.67	-3.77444	0.3789	-9.96158	2.24467e-23	6.00194e-20
ENSDARG00000093022	selenoh	687.622	-2.67758	0.278049	-9.62987	5.9805e-22	1.25982e-18
ENSDARG00000102798	mcm2	4183.54	-2.42077	0.255587	-9.4714	2.76115e-21	5.23486e-18
ENSDARG00000011404	fen1	1089.27	-2.82032	0.302743	-9.31588	1.20949e-20	2.08461e-17
ENSDARG00000034773	ncapd3	539.903	-2.72196	0.296033	-9.19478	3.75778e-20	5.93698e-17
ENSDARG00000057683	mcm6	2852.37	-2.33898	0.260459	-8.98023	2.70201e-19	3.6591e-16
ENSDARG00000042835	tfdp2	1358.49	-2.78469	0.309955	-8.98416	2.60711e-19	3.6591e-16
ENSDARG00000030756	dnmt1	4553.5	-2.64791	0.300447	-8.81323	1.21588e-18	1.45303e-15
ENSDARG00000053990	hmgb2b	3673.86	-2.68055	0.304184	-8.81228	1.22625e-18	1.45303e-15
ENSDARG00000010487	sae1	495.802	-3.08967	0.356329	-8.67084	4.2894e-18	4.78369e-15
ENSDARG00000014013	lbr	2702.78	-2.89155	0.334039	-8.65633	4.87199e-18	5.13156e-15
ENSDARG00000042894	tyms	751.537	-3.03708	0.356607	-8.51662	1.64278e-17	1.63924e-14
ENSDARG00000007271	mynn	634.61	-2.33156	0.277246	-8.40972	4.10992e-17	3.896e-14
ENSDARG00000023330	anp32b	3742.35	-2.18196	0.26253	-8.31125	9.46964e-17	8.54928e-14
ENSDARG00000089922	dsn1	261.41	-3.30901	0.399279	-8.28746	1.15696e-16	9.97034e-14
ENSDARG00000004302	slc45a1	639.46	-3.73265	0.452577	-8.24754	1.61684e-16	1.33277e-13
ENSDARG00000091150	mki67	10003.2	-2.94224	0.359602	-8.18193	2.79328e-16	2.11832e-13
ENSDARG00000054929	zgc:110540	457.323	-3.3941	0.414643	-8.18558	2.71003e-16	2.11832e-13
ENSDARG00000016706	atic	902.155	-2.68828	0.332844	-8.07668	6.65561e-16	4.67347e-13
ENSDARG00000077982	elf3	163.461	3.57985	0.442988	8.08115	6.41568e-16	4.67347e-13
ENSDARG00000015921	pwp1	513.909	-2.3225	0.287735	-8.07169	6.93325e-16	4.69455e-13
ENSDARG00000013721	g6pca.2	251.488	2.9947	0.371707	8.05661	7.84366e-16	5.12786e-13
ENSDARG00000018106	eif2b3	351.288	-2.46199	0.30583	-8.05017	8.26767e-16	5.22489e-13
ENSDARG00000029058	rbbp4	2950.36	-2.37854	0.297157	-8.00432	1.20126e-15	7.34669e-13
ENSDARG00000102750	cdh1	293.853	3.5454	0.443172	8.00005	1.24373e-15	7.36869e-13
ENSDARG00000007221	pbk	428.969	-3.27854	0.413616	-7.92653	2.25361e-15	1.29474e-12
ENSDARG00000101624	lmnb2	3287.24	-2.1117	0.267087	-7.90643	2.64885e-15	1.47705e-12
ENSDARG00000102674	ckap5	10196.5	-2.61316	0.332734	-7.8536	4.04251e-15	2.18977e-12
ENSDARG00000087195	rorc	1099.49	-3.77237	0.481165	-7.84006	4.50323e-15	2.37158e-12
ENSDARG00000025972	mcts1	781.61	-2.06373	0.26406	-7.8154	5.47903e-15	2.80748e-12
ENSDARG00000099572	hmgn2	25723.8	-2.90573	0.372942	-7.79138	6.62832e-15	3.30701e-12
ENSDARG00000087529	zgc:85936	612.244	-2.8914	0.372229	-7.76779	7.98678e-15	3.8826e-12
ENSDARG00000095046	pold2	351.042	-2.61058	0.33789	-7.72613	1.10866e-14	5.25475e-12
ENSDARG00000037397	ssrp1a	1151.34	-2.13723	0.277056	-7.71406	1.21877e-14	5.63579e-12
ENSDARG00000024204	mcm3	2837.2	-2.34987	0.305358	-7.69546	1.40988e-14	6.36425e-12
ENSDARG00000058287	gpalpp1	228.862	-2.61776	0.34031	-7.69228	1.44534e-14	6.3726e-12
ENSDARG00000040024	gpd1l	280.413	-2.99071	0.38947	-7.67894	1.60415e-14	6.91207e-12
ENSDARG00000103409	uhrf1	4099.24	-2.92058	0.381507	-7.65538	1.92747e-14	8.12065e-12
ENSDARG00000014499	nutf2l	608.879	-2.31075	0.302406	-7.64121	2.15185e-14	8.86888e-12
ENSDARG00000012777	nucks1b	1157.41	-2.27508	0.299578	-7.59426	3.0955e-14	1.24867e-11
ENSDARG00000090396	si:cabz01074946.1	1481.88	-1.89209	0.252866	-7.4826	7.28674e-14	2.87811e-11
ENSDARG00000056166	jac2	2914.93	7.50357	1.00811	7.44317	9.82999e-14	3.8034e-11
ENSDARG00000057738	hells	3032.81	-2.67091	0.359222	-7.43528	1.04345e-13	3.95656e-11
ENSDARG00000044797	cd8a	416.955	-5.45632	0.735184	-7.4217	1.15623e-13	4.29823e-11
ENSDARG00000037640	aurkb	483.391	-2.57499	0.348281	-7.39343	1.43084e-13	5.11837e-11
ENSDARG00000074626	pidd1	261.836	-2.72196	0.36812	-7.39424	1.42224e-13	5.11837e-11
ENSDARG00000003517	impa1	366.513	-2.25198	0.304946	-7.38484	1.52637e-13	5.35897e-11
ENSDARG00000041493	ipo4	2826.04	-2.61795	0.357052	-7.33214	2.26511e-13	7.80804e-11
ENSDARG00000078640	fam117aa	4223.44	-3.44862	0.470595	-7.32822	2.33236e-13	7.89629e-11
ENSDARG00000035147	lrwd1	256.376	-2.36112	0.322461	-7.32219	2.43961e-13	8.1145e-11
ENSDARG00000039456	acbd6	454.279	-2.24439	0.306712	-7.31758	2.52488e-13	8.15363e-11
ENSDARG00000028335	hmga1a	25317.6	-2.44748	0.334496	-7.31691	2.53739e-13	8.15363e-11
ENSDARG00000043128	cldne	138.44	2.7722	0.380484	7.28598	3.19337e-13	1.00905e-10
ENSDARG00000007971	cks1b	348.136	-2.96528	0.409093	-7.24842	4.21664e-13	1.31054e-10
ENSDARG00000040163	prim1	287.04	-2.27238	0.314466	-7.22613	4.96946e-13	1.51961e-10
ENSDARG00000070278	mettl14	292.535	-2.43733	0.337665	-7.21819	5.26855e-13	1.5855e-10
ENSDARG00000054155	pcna	9031.34	-2.72037	0.37761	-7.20418	5.83962e-13	1.7299e-10
ENSDARG00000106529	dut	1031.23	-2.98716	0.417171	-7.16051	8.03783e-13	2.30893e-10
ENSDARG00000041072	mier1a	697.365	-2.13609	0.298295	-7.16101	8.00875e-13	2.30893e-10
ENSDARG00000071586	tgfbi	847.392	3.99509	0.55813	7.15798	8.18717e-13	2.31673e-10
ENSDARG00000099640	eed	721.36	-2.32277	0.325358	-7.13911	9.39388e-13	2.6191e-10
ENSDARG00000013453	tdrd9	307.868	6.38586	0.895946	7.12751	1.02203e-12	2.80821e-10
ENSDARG00000018693	cdh2	1500.79	-3.20996	0.451608	-7.10785	1.17861e-12	3.19218e-10
ENSDARG00000005374	tubgcp4	363.134	-2.7264	0.384269	-7.09501	1.29338e-12	3.45368e-10
ENSDARG00000089245	dusp23b	146.022	-2.73905	0.389507	-7.0321	2.03447e-12	5.35717e-10
ENSDARG00000061187	cbx5	2555.58	-1.82918	0.2604	-7.0245	2.1483e-12	5.57941e-10
ENSDARG00000102506	lrp2a	518.176	3.35714	0.478403	7.0174	2.26041e-12	5.73037e-10
ENSDARG00000100520	si:dkey-25o1.7	304.425	6.0645	0.864259	7.017	2.26688e-12	5.73037e-10
ENSDARG00000008805	orc3	539.45	-2.0025	0.285991	-7.00196	2.52404e-12	6.28015e-10
ENSDARG00000100028	pole2	262.906	-2.74647	0.392325	-7.00049	2.55062e-12	6.28015e-10
ENSDARG00000102097	nfkbiz	335.19	3.88279	0.555834	6.98551	2.83822e-12	6.8987e-10
ENSDARG00000074136	slc47a2.2	76.4638	5.17731	0.74307	6.96746	3.22722e-12	7.74493e-10
ENSDARG00000031261	sap30bp	1230.38	-2.26864	0.325998	-6.95904	3.42594e-12	8.11904e-10
ENSDARG00000014017	rrm1	2642.32	-2.53435	0.365595	-6.93213	4.14548e-12	9.62972e-10
ENSDARG00000020114	slc20a1a	171.071	3.32198	0.47926	6.93147	4.16497e-12	9.62972e-10
ENSDARG00000015070	pola2	502.013	-2.70882	0.391144	-6.92537	4.34852e-12	9.93296e-10
trbc_2	trbc_2	6922.55	-2.35783	0.341277	-6.90885	4.88612e-12	1.10281e-09
ENSDARG00000044544	zgc:110782	126.815	-2.42035	0.351964	-6.8767	6.12536e-12	1.36624e-09
ENSDARG00000036675	hnrnpa1b	3076.71	-1.90554	0.277396	-6.8694	6.44702e-12	1.42127e-09
ENSDARG00000015239	prpf19	1941.06	-1.99752	0.29115	-6.86078	6.84838e-12	1.4924e-09
ENSDARG00000090873	ccl34a.4	2390.47	5.84956	0.854087	6.8489	7.44192e-12	1.60331e-09
ENSDARG00000041799	cx43	1339.17	3.54225	0.517351	6.8469	7.54674e-12	1.60762e-09
ENSDARG00000044807	dck	317.642	-3.05503	0.446476	-6.84254	7.78025e-12	1.63895e-09
ENSDARG00000033757	ncaph2	543.257	-3.15168	0.461798	-6.8248	8.80474e-12	1.83439e-09
ENSDARG00000038882	smc4	2548.79	-2.34441	0.345031	-6.79476	1.08492e-11	2.23577e-09
ENSDARG00000069289	gabpa	442.356	-1.94734	0.287008	-6.78497	1.16108e-11	2.3418e-09
ENSDARG00000113969	supt4h1	328.499	-2.23308	0.329111	-6.78518	1.1594e-11	2.3418e-09
ENSDARG00000011764	ints13	357.872	-2.33023	0.344433	-6.76539	1.32948e-11	2.65322e-09
ENSDARG00000077169	si:ch211-153b23.4	60.2363	5.43952	0.805248	6.75509	1.42746e-11	2.81908e-09
ENSDARG00000036893	f13a1b	2629.13	4.37509	0.648971	6.74158	1.5667e-11	3.06217e-09
ENSDARG00000018404	krt18a.1	276.671	5.36485	0.795972	6.73999	1.58394e-11	3.06428e-09
ENSDARG00000031761	dab2	255.382	2.80633	0.418532	6.70517	2.01167e-11	3.85244e-09
ENSDARG00000005462	kif4	1284.6	-2.63315	0.393444	-6.69256	2.19296e-11	4.15763e-09
ENSDARG00000060041	lig1	1425.68	-2.28185	0.341435	-6.68311	2.33931e-11	4.34814e-09
ENSDARG00000062601	piwil2	237.267	5.82481	0.871498	6.68368	2.3302e-11	4.34814e-09
ENSDARG00000062187	kif14	212.075	-2.32052	0.34836	-6.66127	2.71471e-11	4.9969e-09
ENSDARG00000002826	cep57l1	311.554	-2.72553	0.410671	-6.63677	3.20627e-11	5.84497e-09
ENSDARG00000021579	orc5	307.982	-2.42811	0.366285	-6.62902	3.37916e-11	6.10148e-09
ENSDARG00000098753	elmo1	4902.34	-1.66654	0.251772	-6.61925	3.61017e-11	6.39674e-09
ENSDARG00000034916	hat1	1114.99	-2.07803	0.313926	-6.6195	3.60425e-11	6.39674e-09
ENSDARG00000037188	rpa2	781.802	-2.20899	0.333833	-6.61706	3.66403e-11	6.43207e-09
ENSDARG00000033175	snrpe	633.278	-1.91406	0.289481	-6.61206	3.79012e-11	6.59237e-09
ENSDARG00000043137	cdca8	349.444	-2.57702	0.390935	-6.59193	4.34145e-11	7.48268e-09
ENSDARG00000054799	rfc1	1245.27	-1.99267	0.303125	-6.57374	4.90661e-11	8.38059e-09
ENSDARG00000089983	si:ch73-109i22.2	2696.78	-2.82346	0.429885	-6.56793	5.10182e-11	8.6362e-09
ENSDARG00000038005	med25	484.664	-2.07098	0.315691	-6.56016	5.37518e-11	8.945e-09
ENSDARG00000042458	rfc4	496.805	-2.01252	0.306784	-6.56006	5.37861e-11	8.945e-09
ENSDARG00000103856	ptcd3	446.397	-1.88285	0.287475	-6.5496	5.76909e-11	9.51097e-09
ENSDARG00000014039	si:dkeyp-93d12.1	236.176	6.73859	1.02929	6.54684	5.87665e-11	9.60478e-09
ENSDARG00000019566	neurod1	122.369	3.41273	0.522027	6.53746	6.25741e-11	9.9855e-09
ENSDARG00000062135	sytl5	112.501	-3.85163	0.589169	-6.53739	6.26016e-11	9.9855e-09
ENSDARG00000052649	ube2ia	1727.47	-1.72191	0.263401	-6.53721	6.2676e-11	9.9855e-09
ENSDARG00000091538	zranb3	228.131	-2.03897	0.312797	-6.5185	7.10123e-11	1.12193e-08
ENSDARG00000097102	si:ch73-281n10.2	1940.48	-2.83185	0.435381	-6.5043	7.8057e-11	1.22304e-08
ENSDARG00000008068	tma16	128.732	-2.34247	0.360488	-6.49806	8.13608e-11	1.26436e-08
ENSDARG00000090687	rcbtb2	301.49	-1.94058	0.299211	-6.48567	8.83358e-11	1.36159e-08
ENSDARG00000077822	si:dkey-6i22.5	122.007	-3.58278	0.552725	-6.48203	9.0499e-11	1.38369e-08
ENSDARG00000056186	eif5a2	7592.25	-1.70795	0.263606	-6.47918	9.22236e-11	1.38767e-08
ENSDARG00000102473	zgc:171673	284.177	-2.00424	0.309304	-6.47982	9.18347e-11	1.38767e-08
ENSDARG00000099999	tcf3b	848.954	-1.99025	0.307276	-6.47709	9.35086e-11	1.39593e-08
ENSDARG00000061197	armc7	88.7767	-2.67894	0.413847	-6.47326	9.59092e-11	1.40856e-08
ENSDARG00000006225	ddx39aa	1965.12	-1.73606	0.268234	-6.4722	9.65834e-11	1.40856e-08
ENSDARG00000004527	pin4	246.997	-2.54819	0.393594	-6.47414	9.53515e-11	1.40856e-08
ENSDARG00000056740	tmeff1b	312.22	-3.11751	0.482169	-6.46559	1.00903e-10	1.45565e-08
ENSDARG00000063718	vps72a	559.027	-1.82736	0.282658	-6.46493	1.01348e-10	1.45565e-08
ENSDARG00000052122	rag1	5466.9	-3.66612	0.567649	-6.45842	1.05804e-10	1.50822e-08
ENSDARG00000027649	cpsf3	1097.4	-1.63702	0.253608	-6.45493	1.08271e-10	1.53187e-08
ENSDARG00000102245	tk1	964.185	-3.12767	0.485145	-6.44688	1.14174e-10	1.60342e-08
ENSDARG00000104938	ftsj3	973.543	-1.73206	0.269298	-6.43177	1.2613e-10	1.74871e-08
ENSDARG00000019280	larsb	843.679	-1.9435	0.302185	-6.43148	1.26364e-10	1.74871e-08
ENSDARG00000070657	pa2g4b	2128.65	-1.69087	0.263351	-6.42059	1.35749e-10	1.86497e-08
ENSDARG00000044253	paqr3b	45.3401	-3.97212	0.618778	-6.4193	1.36903e-10	1.8673e-08
ENSDARG00000058260	cip2a	263.412	-2.32316	0.36219	-6.41421	1.41551e-10	1.91691e-08
ENSDARG00000041895	cad	3645.41	-1.74394	0.27229	-6.4047	1.50665e-10	2.0143e-08
ENSDARG00000062630	dnah9l	516.425	-2.5498	0.398126	-6.4045	1.50868e-10	2.0143e-08
ENSDARG00000041317	rangap1a	589.812	-2.2851	0.35728	-6.39584	1.5967e-10	2.10394e-08
ENSDARG00000063145	tfam	576.206	-1.7263	0.269916	-6.39571	1.59801e-10	2.10394e-08
ENSDARG00000061468	ncaph	577.178	-2.55499	0.399989	-6.38765	1.68451e-10	2.20252e-08
ENSDARG00000001558	kifc1	1127.87	-2.35009	0.368442	-6.37845	1.78892e-10	2.32303e-08
ENSDARG00000093349	si:ch211-141e20.2	514.313	-3.48489	0.546818	-6.37304	1.85322e-10	2.39014e-08
ENSDARG00000094881	si:ch211-197h24.8	541.763	-4.10181	0.644054	-6.36874	1.90582e-10	2.44138e-08
ENSDARG00000062971	sdhaf2	98.8497	-2.48627	0.390671	-6.3641	1.96443e-10	2.49957e-08
ENSDARG00000005218	wrnip1	181.522	-2.093	0.329035	-6.36102	2.00416e-10	2.53312e-08
ENSDARG00000032849	ndrg1a	739.283	2.70253	0.426208	6.34087	2.28465e-10	2.84966e-08
ENSDARG00000056717	vars2	158.792	-2.71117	0.427531	-6.34145	2.27612e-10	2.84966e-08
ENSDARG00000007975	fth1b	137.601	-2.72248	0.429528	-6.3383	2.32318e-10	2.87877e-08
ENSDARG00000089456	men1	689.226	-1.90153	0.300174	-6.33477	2.37701e-10	2.92634e-08
ENSDARG00000112002	NUP85	203.626	-1.98181	0.31312	-6.32922	2.46408e-10	3.01397e-08
ENSDARG00000039616	cenpk	116.616	-2.8804	0.456424	-6.3108	2.77589e-10	3.3521e-08
ENSDARG00000039400	polr1c	218.368	-2.37049	0.375568	-6.31175	2.75903e-10	3.3521e-08
ENSDARG00000016484	dkc1	2121.55	-1.68464	0.26707	-6.30785	2.82941e-10	3.39512e-08
ENSDARG00000078113	atp5mea	680.831	-2.08771	0.331033	-6.30664	2.85167e-10	3.4003e-08
ENSDARG00000098226	smpd3	327.049	-2.58757	0.410456	-6.30414	2.8979e-10	3.43384e-08
ENSDARG00000025854	ddx51	455.011	-2.00397	0.318067	-6.30047	2.96748e-10	3.49444e-08
ENSDARG00000100114	sf3a3	789.069	-1.75501	0.278735	-6.29634	3.04757e-10	3.5666e-08
ENSDARG00000076334	mrpl43	280.679	-2.36031	0.376555	-6.26816	3.65335e-10	4.24932e-08
ENSDARG00000025513	dip2cb	795.716	-2.47454	0.394969	-6.26514	3.7248e-10	4.30601e-08
ENSDARG00000029724	pqbp1	249.515	-2.27557	0.36331	-6.26344	3.76572e-10	4.32693e-08
ENSDARG00000053609	gatd1	266.342	-1.97571	0.315819	-6.25585	3.95365e-10	4.46174e-08
ENSDARG00000027529	hmox1a	1138.44	3.94233	0.63005	6.25718	3.91998e-10	4.46174e-08
ENSDARG00000040041	mcm4	3777.83	-2.27464	0.363567	-6.25644	3.93871e-10	4.46174e-08
ENSDARG00000045776	cnbpa	1922.09	-1.96496	0.314562	-6.24665	4.19338e-10	4.70428e-08
ENSDARG00000041113	wdr18	307.368	-1.90146	0.304459	-6.24536	4.22817e-10	4.7154e-08
ENSDARG00000029133	tubgcp3	956.597	-1.7459	0.279744	-6.24108	4.34567e-10	4.8181e-08
ENSDARG00000001767	slc29a2	168.54	-2.26765	0.36371	-6.23478	4.52414e-10	4.98682e-08
ENSDARG00000101441	lima1a	484.142	4.68481	0.751549	6.23354	4.56005e-10	4.99735e-08
ENSDARG00000078645	si:ch73-62l21.1	958.836	-2.80643	0.450421	-6.23068	4.64429e-10	5.06041e-08
ENSDARG00000089369	fdxr	66.2443	-3.79614	0.609793	-6.22529	4.80657e-10	5.2073e-08
ENSDARG00000075682	orc6	127.63	-2.2952	0.369075	-6.21878	5.01021e-10	5.39708e-08
ENSDARG00000019383	cdc42bpb	209.35	3.35403	0.539704	6.21457	5.14652e-10	5.51259e-08
ENSDARG00000063627	bop1	1529.24	-1.99766	0.322432	-6.19559	5.8067e-10	6.18478e-08
ENSDARG00000075730	dnph1	303.332	-2.64615	0.427254	-6.19339	5.88822e-10	6.23658e-08
ENSDARG00000007624	gins1	170.145	-2.43565	0.393358	-6.19194	5.94296e-10	6.25959e-08
ENSDARG00000045885	scaf11	1710.69	-1.54068	0.248971	-6.18819	6.08593e-10	6.37476e-08
ENSDARG00000029445	zgc:56676	1606.02	-1.53247	0.247731	-6.18601	6.17052e-10	6.42785e-08
ENSDARG00000039576	fstl1b	2718.64	-2.9591	0.478917	-6.17873	6.46204e-10	6.63237e-08
ENSDARG00000015937	kptn	232.638	-2.12457	0.343805	-6.17958	6.42732e-10	6.63237e-08
ENSDARG00000005098	zgc:86764	335.135	-2.88467	0.46689	-6.17849	6.4718e-10	6.63237e-08
ENSDARG00000019541	gpt2l	1058.2	3.89668	0.631167	6.17377	6.66812e-10	6.79682e-08
ENSDARG00000111714	BOLA2	96.7715	-2.40528	0.390089	-6.16598	7.00481e-10	7.10183e-08
ENSDARG00000059234	mrps27	289.039	-1.98294	0.322039	-6.15746	7.39228e-10	7.4548e-08
ENSDARG00000019507	mcm5	2378.99	-2.2945	0.373171	-6.14865	7.81472e-10	7.83912e-08
ENSDARG00000101289	slc29a1a	8367.89	-2.96279	0.482592	-6.13933	8.28696e-10	8.26908e-08
ENSDARG00000099298	xrcc5	557.509	-1.69717	0.276795	-6.13149	8.70613e-10	8.64186e-08
ENSDARG00000012073	kif15	907.124	-2.49953	0.40799	-6.12645	8.98617e-10	8.87337e-08
ENSDARG00000015747	aarsd1	130.752	-2.21349	0.361837	-6.11737	9.51296e-10	9.34489e-08
ENSDARG00000031890	tcp11l1	125.763	-2.25475	0.368998	-6.11046	9.93423e-10	9.7084e-08
ENSDARG00000033451	atpsckmt	60.3981	-2.85512	0.468092	-6.09948	1.06411e-09	1.03459e-07
ENSDARG00000090152	anapc10	277.221	-2.04803	0.336047	-6.09447	1.098e-09	1.05948e-07
ENSDARG00000013075	mrpl11	246.855	-2.39875	0.393621	-6.09405	1.10089e-09	1.05948e-07
ENSDARG00000015628	psmd10	380.829	-2.39303	0.392829	-6.09179	1.11653e-09	1.06911e-07
ENSDARG00000004251	dhfr	520.987	-2.81131	0.461715	-6.08884	1.1373e-09	1.08353e-07
ENSDARG00000010078	nup133	1106.72	-1.64396	0.270067	-6.08724	1.14875e-09	1.08896e-07
ENSDARG00000062471	tafa4b	33.8329	-9.04137	1.48697	-6.08039	1.19892e-09	1.13087e-07
ENSDARG00000075337	lars2	174.681	-2.27445	0.374202	-6.07814	1.21586e-09	1.14117e-07
ENSDARG00000102978	eif4a3	2278.41	-1.53006	0.252075	-6.06985	1.2803e-09	1.19573e-07
ENSDARG00000036144	tssc4	336.399	-2.0446	0.337093	-6.0654	1.31625e-09	1.22328e-07
ENSDARG00000010965	psma8	2891.7	-1.67546	0.276404	-6.06163	1.34748e-09	1.24619e-07
ENSDARG00000039208	nasp	1662.02	-1.80548	0.298051	-6.05761	1.38155e-09	1.27149e-07
ENSDARG00000045565	noc4l	415.819	-1.74843	0.288827	-6.05356	1.4168e-09	1.29764e-07
ENSDARG00000074638	loxhd1b	112.591	3.91745	0.647222	6.05272	1.42422e-09	1.29817e-07
ENSDARG00000022020	focad	729.798	-2.16508	0.35777	-6.05161	1.43402e-09	1.30084e-07
ENSDARG00000006487	anp32a	3642.55	-2.18476	0.361154	-6.04938	1.45403e-09	1.30701e-07
ENSDARG00000035533	tacr1a	49.6425	-4.86321	0.803927	-6.04932	1.45461e-09	1.30701e-07
ENSDARG00000058203	smc1al	3028.44	-1.91319	0.316357	-6.04758	1.4704e-09	1.31497e-07
ENSDARG00000007465	tdrd1	291.062	6.19972	1.02586	6.04345	1.50852e-09	1.34273e-07
ENSDARG00000003860	cbx3a	984.564	-1.68474	0.279036	-6.03771	1.56314e-09	1.38082e-07
ENSDARG00000051748	ccnd2a	1955.81	-2.44468	0.404941	-6.03713	1.56883e-09	1.38082e-07
ENSDARG00000017127	pdzk1ip1	1168.51	5.03254	0.83366	6.03668	1.57317e-09	1.38082e-07
ENSDARG00000056228	pld1a	67.4137	3.57724	0.593023	6.03221	1.61729e-09	1.413e-07
ENSDARG00000062137	stag1b	2374.41	-1.58771	0.26379	-6.01884	1.75671e-09	1.52778e-07
ENSDARG00000011958	ctnnbl1	614.646	-1.81116	0.301463	-6.0079	1.87939e-09	1.62701e-07
ENSDARG00000040713	rbbp9	476.41	-2.38666	0.397477	-6.00452	1.91898e-09	1.65372e-07
ENSDARG00000017891	tcp1	3504.94	-1.52144	0.253643	-5.99835	1.99335e-09	1.71004e-07
ENSDARG00000098761	rgs2	96.4564	3.86531	0.646336	5.98035	2.22659e-09	1.90153e-07
ENSDARG00000087013	cubn	528.335	3.16356	0.529372	5.97606	2.28598e-09	1.94349e-07
ENSDARG00000006666	bud13	238.954	-1.80137	0.301478	-5.97514	2.29891e-09	1.94576e-07
ENSDARG00000038587	CU929150.1	2946.75	4.48503	0.750758	5.974	2.31508e-09	1.95074e-07
ENSDARG00000045846	osgep	195.752	-2.44209	0.409011	-5.97071	2.36223e-09	1.97855e-07
ENSDARG00000053517	si:dkey-1f12.3	65.4702	5.48677	0.919019	5.97025	2.36896e-09	1.97855e-07
ENSDARG00000004436	fam92a1	194.23	-2.04493	0.342886	-5.96387	2.46328e-09	2.02652e-07
ENSDARG00000032296	pomp	1334.47	-1.79502	0.300994	-5.96363	2.4669e-09	2.02652e-07
ENSDARG00000007315	tmpoa	358.294	-2.53686	0.425398	-5.96348	2.46915e-09	2.02652e-07
ENSDARG00000070507	trpc4a	1400.5	-3.2665	0.547639	-5.96469	2.45092e-09	2.02652e-07
ENSDARG00000007755	wdr61	501.966	-1.73187	0.290486	-5.962	2.49176e-09	2.03626e-07
ENSDARG00000045870	plekha5	156.642	3.711	0.623275	5.95404	2.61599e-09	2.12861e-07
ENSDARG00000013871	slc5a1	343.179	5.39259	0.906981	5.94564	2.75372e-09	2.2311e-07
ENSDARG00000100295	ccl39.3	98.8741	8.62421	1.45266	5.93684	2.90575e-09	2.34426e-07
ENSDARG00000104139	atp1a3b	330.714	2.77707	0.467895	5.93525	2.93398e-09	2.357e-07
ENSDARG00000053446	sub1a	2028.18	-2.56487	0.432747	-5.92695	3.08612e-09	2.46877e-07
ENSDARG00000014817	ranbp1	2901.56	-1.69877	0.28722	-5.91452	3.32845e-09	2.65143e-07
ENSDARG00000087921	plce1	477.858	-2.67002	0.451628	-5.912	3.3798e-09	2.68108e-07
ENSDARG00000022978	tmpob	1275.28	-1.86716	0.315953	-5.90962	3.42892e-09	2.70871e-07
ENSDARG00000022768	gid8a	173.401	-2.45262	0.415175	-5.90744	3.47473e-09	2.7335e-07
ENSDARG00000039913	tmem147	486.071	-1.76169	0.298454	-5.90272	3.57551e-09	2.80116e-07
ENSDARG00000076283	snrpd3l	583.969	-1.69201	0.286896	-5.89765	3.68722e-09	2.87679e-07
ENSDARG00000006392	exosc9	218.71	-2.01253	0.341308	-5.89651	3.71267e-09	2.88478e-07
ENSDARG00000035573	AK6	280.558	-1.95071	0.330967	-5.89397	3.77024e-09	2.9107e-07
ENSDARG00000103470	polm	425.207	-2.89691	0.491528	-5.89369	3.77673e-09	2.9107e-07
ENSDARG00000035325	srsf7a	1816.61	-1.52631	0.259183	-5.88892	3.88716e-09	2.98367e-07
ENSDARG00000058127	hcfc2	138.947	-2.16793	0.368202	-5.88787	3.91199e-09	2.99063e-07
ENSDARG00000091512	nfrkb	1200.3	-1.82933	0.310778	-5.8863	3.94934e-09	3.00705e-07
ENSDARG00000004343	nelfe	274.901	-2.02768	0.344692	-5.88258	4.03931e-09	3.06325e-07
ENSDARG00000029524	impdh1b	674.454	-1.76083	0.299398	-5.88122	4.07245e-09	3.07608e-07
ENSDARG00000007989	nedd8	504.2	-1.77634	0.30257	-5.87083	4.33629e-09	3.26237e-07
ENSDARG00000021987	plecb	1211.72	3.42574	0.583894	5.86706	4.4359e-09	3.32412e-07
ENSDARG00000011157	arhgef18a	129.595	3.01544	0.514113	5.86531	4.48286e-09	3.34609e-07
ENSDARG00000039130	cdkn3	287.433	-3.18229	0.542672	-5.86412	4.51519e-09	3.357e-07
ENSDARG00000056621	ctcf	1800.83	-1.78447	0.30437	-5.86284	4.55019e-09	3.36981e-07
ENSDARG00000059166	slc22a13b	70.1264	5.18932	0.885417	5.86088	4.60419e-09	3.39653e-07
ENSDARG00000020363	snrnp25	124.627	-3.12818	0.534148	-5.8564	4.73015e-09	3.47593e-07
ENSDARG00000040110	kif20bb	559.796	-2.31284	0.395497	-5.84793	4.97729e-09	3.6294e-07
ENSDARG00000008141	rbl1	660.823	-1.62835	0.278447	-5.84798	4.97588e-09	3.6294e-07
ENSDARG00000038113	rprd1b	395.73	-2.0701	0.354326	-5.84234	5.14727e-09	3.73897e-07
ENSDARG00000056531	nutf2	623.696	-2.108	0.361085	-5.83796	5.28431e-09	3.82387e-07
ENSDARG00000103004	tpra	2919.73	-1.47499	0.252737	-5.83605	5.3452e-09	3.85322e-07
ENSDARG00000010035	engase	178.053	-1.90119	0.325915	-5.83339	5.43124e-09	3.90041e-07
ENSDARG00000042139	fpgt	89.3834	-2.51687	0.431662	-5.83065	5.52112e-09	3.95e-07
ENSDARG00000078073	nudt5	252.399	-1.74218	0.299099	-5.82476	5.71958e-09	4.0766e-07
ENSDARG00000038917	rad50	796.166	-1.56497	0.268705	-5.8241	5.74208e-09	4.07731e-07
ENSDARG00000060308	urb1	720.018	-1.78432	0.306514	-5.82133	5.83826e-09	4.11478e-07
ENSDARG00000042054	zgc:171971	150.538	-2.07993	0.357265	-5.82182	5.82119e-09	4.11478e-07
ENSDARG00000017901	tln2a	56.6132	4.552	0.782321	5.81859	5.93472e-09	4.16728e-07
ENSDARG00000016429	farp2	72.7007	3.61734	0.623162	5.80481	6.44392e-09	4.50813e-07
ENSDARG00000101180	mcm7	3455.76	-2.17969	0.37589	-5.79874	6.68149e-09	4.65152e-07
ENSDARG00000005128	rnaseh2b	355.593	-1.95883	0.337827	-5.79833	6.69796e-09	4.65152e-07
ENSDARG00000055991	hmbsb	239.153	-2.07358	0.357713	-5.79677	6.76032e-09	4.67769e-07
ENSDARG00000025889	usp14	1105.95	-1.51892	0.262068	-5.7959	6.79556e-09	4.68498e-07
ENSDARG00000056804	si:dkey-40g16.6	511.908	4.45508	0.769452	5.78994	7.0412e-09	4.83674e-07
ENSDARG00000037966	thoc6	189.731	-2.12107	0.366392	-5.78907	7.07772e-09	4.84428e-07
ENSDARG00000013250	tars	1049.32	-1.46582	0.253255	-5.78791	7.12676e-09	4.86029e-07
ENSDARG00000068820	h2afva	1638.09	-2.07901	0.359362	-5.78527	7.23941e-09	4.90185e-07
ENSDARG00000078069	rrm2	1373.42	-2.63398	0.455288	-5.7853	7.23826e-09	4.90185e-07
ENSDARG00000093098	ccl34b.8	1163.95	5.30843	0.918728	5.77802	7.5586e-09	5.09977e-07
ENSDARG00000038556	zgc:112185	127.415	-2.29988	0.398145	-5.77649	7.62745e-09	5.12797e-07
ENSDARG00000040528	lgals3bpb	14027.5	4.83868	0.838344	5.77172	7.84687e-09	5.25685e-07
ENSDARG00000009544	cldnb	232.81	3.4907	0.605092	5.76887	7.98053e-09	5.32757e-07
ENSDARG00000032237	anapc4	290.419	-1.90515	0.330342	-5.76721	8.05943e-09	5.34776e-07
ENSDARG00000054446	ccdc43	345.332	-1.70707	0.296111	-5.76495	8.16829e-09	5.34776e-07
ENSDARG00000076526	gar1	257.925	-1.77909	0.308559	-5.76581	8.12657e-09	5.34776e-07
ENSDARG00000016570	prlra	297.403	4.02692	0.698547	5.76471	8.18003e-09	5.34776e-07
ENSDARG00000032653	sinhcaf	507.815	-1.86544	0.323534	-5.76583	8.12552e-09	5.34776e-07
ENSDARG00000074996	tbrg1	261.051	-1.87049	0.324419	-5.76566	8.13388e-09	5.34776e-07
ENSDARG00000100505	ddx52	572.882	-1.55618	0.270235	-5.75862	8.48033e-09	5.52504e-07
ENSDARG00000042708	tuba8l	9455.46	-1.86141	0.323575	-5.75264	8.78614e-09	5.70467e-07
ENSDARG00000020946	auts2b	60.0312	3.55906	0.619064	5.7491	8.97174e-09	5.78555e-07
ENSDARG00000010767	epha4l	43.2791	5.50107	0.956837	5.74923	8.96525e-09	5.78555e-07
ENSDARG00000053805	trub1	168.848	-2.64853	0.4616	-5.73772	9.59614e-09	6.16723e-07
ENSDARG00000095086	cfdp1	130.324	-2.58866	0.451344	-5.73544	9.72602e-09	6.20861e-07
ENSDARG00000038847	gins3	98.4298	-2.56555	0.447296	-5.7357	9.71096e-09	6.20861e-07
ENSDARG00000090988	larsa	230.335	-2.02119	0.352689	-5.73079	9.9966e-09	6.35992e-07
ENSDARG00000018814	esrp2	64.923	3.2845	0.573812	5.72401	1.04041e-08	6.59701e-07
ENSDARG00000051889	dhodh	185.929	-2.18296	0.381458	-5.72269	1.04849e-08	6.62613e-07
ENSDARG00000105286	ddx54	969.153	-1.5286	0.267293	-5.71883	1.0726e-08	6.75594e-07
ENSDARG00000007175	recql	511.388	-1.94475	0.340101	-5.71817	1.07677e-08	6.75979e-07
ENSDARG00000004889	aga	138.118	-2.61192	0.456822	-5.71759	1.08048e-08	6.76068e-07
ENSDARG00000101750	si:ch211-196p9.1	246.073	-1.84579	0.322892	-5.71643	1.08785e-08	6.7844e-07
ENSDARG00000101512	tmx4	601.911	-1.79315	0.313763	-5.715	1.09704e-08	6.81928e-07
ENSDARG00000099431	med24	540.779	-1.79386	0.314039	-5.71221	1.1152e-08	6.88701e-07
ENSDARG00000003938	rpa1	1911.3	-2.06475	0.361447	-5.71245	1.11362e-08	6.88701e-07
ENSDARG00000044684	rbp4l	189.937	3.77834	0.661689	5.71014	1.12885e-08	6.94867e-07
ENSDARG00000004187	zgc:122979	40.6878	5.47402	0.959627	5.70432	1.16807e-08	7.16678e-07
ENSDARG00000015427	hdac1	4426.38	-1.5532	0.272379	-5.70236	1.18161e-08	7.20326e-07
ENSDARG00000008593	nbas	656.4	-1.94085	0.340331	-5.70282	1.17844e-08	7.20326e-07
ENSDARG00000031293	dnajc9	325.575	-2.31591	0.406329	-5.69958	1.20106e-08	7.29835e-07
ENSDARG00000018061	neil1	269.644	-1.87428	0.329037	-5.69625	1.22473e-08	7.40494e-07
ENSDARG00000023160	snrnp40	321.103	-1.77524	0.311663	-5.69601	1.22641e-08	7.40494e-07
ENSDARG00000042530	nup205	1835.05	-1.72969	0.303945	-5.69079	1.26451e-08	7.61073e-07
ENSDARG00000058533	pole	764.365	-1.98767	0.349317	-5.69015	1.26927e-08	7.6152e-07
ENSDARG00000076532	si:ch211-222l21.1	32288.2	-2.11484	0.371723	-5.68929	1.27567e-08	7.62944e-07
ENSDARG00000014041	smarcad1a	342.714	-1.74122	0.306118	-5.68806	1.28488e-08	7.66042e-07
ENSDARG00000012914	arhgef4	317.588	2.04546	0.359661	5.68718	1.29152e-08	7.67585e-07
ENSDARG00000013966	psma6b	394.407	-1.58076	0.278007	-5.68603	1.30024e-08	7.70353e-07
ENSDARG00000009253	rtraf	367.709	-1.63563	0.287754	-5.68414	1.31471e-08	7.76499e-07
ENSDARG00000039578	pa2g4a	4760.24	-1.67984	0.295647	-5.68193	1.33187e-08	7.8419e-07
ENSDARG00000061228	pfdn4	341.995	-1.88022	0.331013	-5.68019	1.34543e-08	7.89719e-07
ENSDARG00000044766	mitd1	96.6862	-2.33602	0.411368	-5.67866	1.35751e-08	7.94352e-07
ENSDARG00000043719	c3a.6	116.076	4.89609	0.862516	5.67652	1.3746e-08	8.01878e-07
ENSDARG00000056903	mrpl13	246.854	-1.83647	0.323558	-5.67586	1.3799e-08	8.02501e-07
ENSDARG00000026180	prpf8	10801.6	-1.46744	0.258568	-5.67525	1.38484e-08	8.0291e-07
ENSDARG00000007092	xab2	629.793	-1.47069	0.259274	-5.67235	1.40848e-08	8.1413e-07
ENSDARG00000005540	xpo7	1205.7	-1.77286	0.312627	-5.67083	1.42107e-08	8.18905e-07
ENSDARG00000029856	cnn3b	1085.94	-2.41198	0.425407	-5.66981	1.42952e-08	8.21283e-07
ENSDARG00000087238	si:ch211-161h7.4	772.598	-2.14285	0.37875	-5.65768	1.53428e-08	8.78807e-07
ENSDARG00000012325	zgc:110269	261.793	-1.99984	0.353647	-5.65491	1.5593e-08	8.90443e-07
ENSDARG00000008840	hmbsa	3248.72	-2.52319	0.446265	-5.65401	1.56746e-08	8.92419e-07
ENSDARG00000102624	kif22	1078.4	-2.09313	0.370379	-5.65132	1.59221e-08	9.03793e-07
ENSDARG00000078214	mybbp1a	1856.55	-1.59864	0.283152	-5.64588	1.64338e-08	9.27567e-07
ENSDARG00000031346	rbm17	228.535	-1.73649	0.30757	-5.64583	1.64388e-08	9.27567e-07
ENSDARG00000069878	snu13a	497.28	-1.79901	0.318718	-5.64452	1.65639e-08	9.31856e-07
ENSDARG00000039579	cfd	225.664	4.08131	0.723562	5.64058	1.69475e-08	9.47436e-07
ENSDARG00000020311	cnih1	1237.73	-1.82708	0.323941	-5.64014	1.69908e-08	9.47436e-07
ENSDARG00000079605	prmt5	1057.47	-1.75826	0.311727	-5.64038	1.69674e-08	9.47436e-07
ENSDARG00000052242	aff2	45.6736	4.232	0.750518	5.63878	1.71259e-08	9.49387e-07
ENSDARG00000098679	nup85	369.327	-1.62562	0.288272	-5.63918	1.70863e-08	9.49387e-07
ENSDARG00000041155	morf4l1	987.536	-1.73004	0.306903	-5.6371	1.72942e-08	9.5592e-07
ENSDARG00000055133	cenpf	1332.5	-2.2333	0.39646	-5.6331	1.76997e-08	9.72661e-07
ENSDARG00000020473	hddc3	147.062	-2.52017	0.447358	-5.63346	1.7663e-08	9.72661e-07
ENSDARG00000070084	phf10	517.479	-1.80143	0.319881	-5.63157	1.7858e-08	9.78525e-07
ENSDARG00000102299	cxcl8b.1	153.309	4.40296	0.782105	5.62963	1.80598e-08	9.8673e-07
ENSDARG00000010331	radx	76.7947	-2.29847	0.408422	-5.62768	1.82651e-08	9.9508e-07
ENSDARG00000018890	snrpa	969.642	-1.82538	0.32443	-5.62644	1.83967e-08	9.9938e-07
ENSDARG00000021794	hmmr	283.134	-1.7173	0.30525	-5.62589	1.84554e-08	9.997e-07
ENSDARG00000035559	tp53	1874.69	-1.53987	0.273769	-5.62471	1.85825e-08	1.00372e-06
ENSDARG00000077607	dus2	411.862	-1.6996	0.302445	-5.61954	1.91466e-08	1.03125e-06
ENSDARG00000075687	anapc1	1227.51	-1.59004	0.283009	-5.61836	1.92783e-08	1.03541e-06
ENSDARG00000062349	arhgap15	909.819	-1.49313	0.265871	-5.616	1.95423e-08	1.04367e-06
ENSDARG00000041511	pex10	68.3095	-2.40624	0.428448	-5.61619	1.95219e-08	1.04367e-06
ENSDARG00000042747	coasy	240.493	-1.86638	0.332529	-5.6127	1.99194e-08	1.06082e-06
ENSDARG00000099560	lyrm5a	89.1444	-2.28629	0.407824	-5.60607	2.06972e-08	1.09915e-06
ENSDARG00000011262	traip	141.081	-2.41872	0.431485	-5.60557	2.0757e-08	1.09925e-06
ENSDARG00000101259	hgh1	147.303	-2.36318	0.421694	-5.60402	2.09437e-08	1.10605e-06
ENSDARG00000052923	zgc:113162	226.25	-2.91299	0.520266	-5.59903	2.15554e-08	1.13519e-06
ENSDARG00000009837	agk	303.417	-1.67069	0.298548	-5.59606	2.19278e-08	1.15161e-06
ENSDARG00000059933	plpp3	1248.94	-3.03336	0.542404	-5.59243	2.23908e-08	1.17267e-06
ENSDARG00000003113	ada	3158.57	-1.9547	0.349567	-5.59177	2.24766e-08	1.17392e-06
ENSDARG00000016775	aqr	2500.21	-1.93105	0.3455	-5.58915	2.28189e-08	1.18853e-06
ENSDARG00000001777	nup155	3200.85	-1.6856	0.302051	-5.58052	2.39797e-08	1.24556e-06
ENSDARG00000031637	pan3	3481.48	-2.06712	0.370452	-5.58	2.40518e-08	1.24589e-06
ENSDARG00000086458	hdac10	294.899	-1.96236	0.352048	-5.57413	2.48769e-08	1.28513e-06
ENSDARG00000062326	hmgn7	1566.78	-1.84688	0.331411	-5.57279	2.50691e-08	1.29154e-06
ENSDARG00000029252	ssb	1362.55	-1.43189	0.256971	-5.57221	2.51534e-08	1.29237e-06
ENSDARG00000017049	adsl	554.039	-1.61441	0.289755	-5.57163	2.52373e-08	1.29317e-06
ENSDARG00000089976	spcs3	531.694	-1.74896	0.314133	-5.56758	2.58308e-08	1.32002e-06
ENSDARG00000003287	wdr12	421.273	-1.69188	0.304041	-5.56466	2.62661e-08	1.33865e-06
ENSDARG00000036587	cbr1	426.509	-1.63308	0.293535	-5.56349	2.64434e-08	1.34172e-06
ENSDARG00000077084	col28a1a	108.106	8.75347	1.57342	5.56333	2.64679e-08	1.34172e-06
ENSDARG00000009864	ddx55	300.827	-1.96287	0.353141	-5.55833	2.72366e-08	1.37701e-06
ENSDARG00000071450	tdrd5	88.3612	6.54912	1.17901	5.55476	2.77987e-08	1.40169e-06
ENSDARG00000045638	slc13a1	435.534	6.4155	1.15523	5.55346	2.80077e-08	1.40849e-06
ENSDARG00000032865	pacsin1a	49.0013	3.26761	0.588739	5.55019	2.85361e-08	1.43126e-06
ENSDARG00000059303	hnrnpl2	2163.94	-1.58309	0.285371	-5.54749	2.89803e-08	1.4497e-06
ENSDARG00000036109	mtx1b	181.278	-1.74842	0.315247	-5.5462	2.91937e-08	1.45371e-06
ENSDARG00000078473	nucks1a	1580.16	-2.06833	0.372936	-5.54608	2.92138e-08	1.45371e-06
ENSDARG00000003216	anxa2a	1814.93	4.2462	0.766211	5.54181	2.99353e-08	1.48571e-06
ENSDARG00000101915	pin1	993.719	-1.98696	0.358619	-5.54058	3.01466e-08	1.4923e-06
ENSDARG00000104710	psip1a	1293.66	-3.74681	0.676453	-5.53891	3.04358e-08	1.50269e-06
ENSDARG00000043884	nup43	357.666	-1.66383	0.300939	-5.52879	3.22445e-08	1.58442e-06
ENSDARG00000074546	si:ch211-213a13.2	348.852	1.83063	0.331112	5.52872	3.22584e-08	1.58442e-06
ENSDARG00000043640	cenpn	136.07	-2.51287	0.454645	-5.52711	3.25554e-08	1.59488e-06
ENSDARG00000006235	brms1la	333.626	-1.63301	0.295505	-5.52616	3.27312e-08	1.59936e-06
ENSDARG00000044402	nop16	331.953	-1.55879	0.282207	-5.52357	3.32174e-08	1.61894e-06
ENSDARG00000039345	drg1	931.296	-1.64194	0.297405	-5.5209	3.37274e-08	1.63958e-06
ENSDARG00000000779	scfd1	666.619	-1.61558	0.292872	-5.51633	3.46147e-08	1.67413e-06
ENSDARG00000024651	snrpa1	737.622	-1.52831	0.277045	-5.51649	3.45832e-08	1.67413e-06
ENSDARG00000069566	mucms1	56.9725	4.23115	0.767201	5.51505	3.4868e-08	1.68209e-06
ENSDARG00000021483	cdc14b	748.388	-1.69289	0.307087	-5.51276	3.53258e-08	1.69555e-06
ENSDARG00000058292	sephs1	473.044	-2.0122	0.364979	-5.5132	3.52365e-08	1.69555e-06
ENSDARG00000075083	prkdc	1782.48	-2.14087	0.388933	-5.50448	3.70261e-08	1.77267e-06
ENSDARG00000105784	LO018029.1	189.322	-2.05239	0.373393	-5.49661	3.87162e-08	1.84892e-06
ENSDARG00000045691	zcrb1	103.795	-2.25228	0.410008	-5.49327	3.94563e-08	1.87953e-06
ENSDARG00000076828	zgc:194101	631.565	-3.31912	0.604433	-5.49129	3.99002e-08	1.89591e-06
ENSDARG00000006588	zgc:111983	255.578	2.58409	0.47087	5.4879	4.06739e-08	1.92784e-06
ENSDARG00000009074	cbr4	52.7864	-2.84805	0.519044	-5.48712	4.08543e-08	1.93156e-06
ENSDARG00000019529	parp1	1693.9	-1.61193	0.293965	-5.48342	4.17185e-08	1.96751e-06
ENSDARG00000003487	nup93	1306.97	-1.73685	0.316814	-5.48223	4.19996e-08	1.97586e-06
ENSDARG00000068256	rwdd	269.937	-2.16281	0.394711	-5.47947	4.26603e-08	2.00197e-06
ENSDARG00000020944	ezra	86.2893	4.62881	0.846045	5.47112	4.47202e-08	2.09284e-06
ENSDARG00000009488	gipc2	62.9695	3.85621	0.704882	5.47071	4.48229e-08	2.09284e-06
ENSDARG00000002213	invs	148.415	-2.23882	0.409269	-5.4703	4.49277e-08	2.09284e-06
ENSDARG00000052103	dtymk	90.6451	-2.77736	0.507962	-5.46765	4.56051e-08	2.11918e-06
ENSDARG00000045519	sfmbt2	1713.62	-2.42236	0.443423	-5.46287	4.68493e-08	2.17168e-06
ENSDARG00000020504	h3f3a	4034.39	-1.98048	0.362611	-5.46172	4.7153e-08	2.18043e-06
ENSDARG00000052816	shmt1	828.068	-2.25905	0.413887	-5.45812	4.81192e-08	2.21969e-06
ENSDARG00000101169	grap2b	13373.3	-1.98902	0.364965	-5.4499	5.03995e-08	2.31923e-06
ENSDARG00000020475	znrf1	1892.85	-2.79408	0.512928	-5.44731	5.11365e-08	2.34745e-06
ENSDARG00000031757	tmc4	60.5555	3.39196	0.622797	5.44633	5.14196e-08	2.35474e-06
ENSDARG00000040440	snrpd2	411.624	-1.62645	0.298779	-5.44368	5.21923e-08	2.38437e-06
ENSDARG00000090664	moto	251.377	5.76901	1.06036	5.44064	5.30909e-08	2.41959e-06
ENSDARG00000063213	mtif2	157.076	-2.34669	0.431628	-5.43683	5.42382e-08	2.46005e-06
ENSDARG00000056059	rangap1b	794.281	-1.78227	0.327789	-5.43723	5.41153e-08	2.46005e-06
ENSDARG00000075349	si:ch73-138n13.1	137.59	2.83522	0.521788	5.43368	5.5205e-08	2.49793e-06
ENSDARG00000005699	ddx19	561.744	-1.51809	0.279484	-5.43178	5.57949e-08	2.5138e-06
ENSDARG00000042345	si:dkeyp-55f12.3	170.622	-2.79856	0.515229	-5.4317	5.5821e-08	2.5138e-06
ENSDARG00000087636	hmgn6	1507.56	-2.96744	0.546485	-5.43004	5.63418e-08	2.53124e-06
ENSDARG00000037551	pm20d1.1	73.7228	5.66904	1.04412	5.42948	5.65193e-08	2.53321e-06
ENSDARG00000098802	map7d1a	69.0769	4.22343	0.778275	5.42665	5.7422e-08	2.5676e-06
ENSDARG00000101199	rbp4	801.536	5.10317	0.941392	5.42088	5.93075e-08	2.64567e-06
ENSDARG00000015325	u2af1	921.437	-1.76356	0.32549	-5.41815	6.02178e-08	2.67998e-06
ENSDARG00000022309	dspa	390.153	3.25519	0.600933	5.41689	6.06461e-08	2.69271e-06
ENSDARG00000055770	dffa	241.392	-1.87655	0.346682	-5.41288	6.2019e-08	2.7452e-06
ENSDARG00000040224	krcp	680.848	-2.49597	0.46114	-5.4126	6.21177e-08	2.7452e-06
ENSDARG00000039424	snrpb2	403.098	-1.68927	0.312269	-5.40967	6.31405e-08	2.78232e-06
ENSDARG00000035993	sumo3b	665.992	-1.90397	0.351977	-5.40936	6.32513e-08	2.78232e-06
ENSDARG00000031495	seta	5431.68	-1.76145	0.325832	-5.40599	6.44496e-08	2.82847e-06
ENSDARG00000076966	pagr1	381.256	-1.72568	0.319286	-5.40481	6.48769e-08	2.83365e-06
ENSDARG00000027590	sept2	3155.95	-1.47789	0.273432	-5.40497	6.48182e-08	2.83365e-06
ENSDARG00000058710	terf1	252.991	-2.22096	0.410952	-5.40443	6.50159e-08	2.83365e-06
ENSDARG00000071551	xrcc6	550.159	-2.07595	0.384262	-5.40242	6.57465e-08	2.85892e-06
ENSDARG00000006434	polr1e	220.472	-1.77252	0.328139	-5.40174	6.59965e-08	2.86322e-06
ENSDARG00000003429	hnrnpdl	1214.5	-1.38867	0.257104	-5.40121	6.61923e-08	2.86516e-06
ENSDARG00000044781	bace2	157.652	-4.60609	0.853347	-5.39767	6.75115e-08	2.9156e-06
ENSDARG00000043474	atp2b3a	67.1883	4.01302	0.743729	5.39581	6.82139e-08	2.93924e-06
ENSDARG00000101332	uba2	1332.17	-1.58434	0.293741	-5.39367	6.90313e-08	2.96772e-06
ENSDARG00000013734	polr3glb	367.477	-2.36644	0.439069	-5.38967	7.05874e-08	3.02775e-06
ENSDARG00000015835	eif4e2rs1	397.022	-1.60366	0.297858	-5.38395	7.28683e-08	3.11853e-06
ENSDARG00000079402	tapbp.1	488.539	-1.79606	0.333729	-5.38179	7.37497e-08	3.14914e-06
ENSDARG00000006060	crybg1b	103.418	2.74378	0.509953	5.38046	7.42976e-08	3.16541e-06
ENSDARG00000052348	smarca5	3755.63	-1.7095	0.317785	-5.37942	7.47257e-08	3.17651e-06
ENSDARG00000101323	trnau1apa	620.948	-1.53695	0.285737	-5.37888	7.49509e-08	3.17896e-06
ENSDARG00000033647	smarcb1a	630.635	-1.50003	0.279012	-5.37621	7.6071e-08	3.21659e-06
ENSDARG00000040266	sox19b	61.6824	7.07777	1.31656	5.37596	7.61775e-08	3.21659e-06
ENSDARG00000091954	si:dkeyp-122a9.1	128.894	-5.14174	0.956829	-5.37373	7.71252e-08	3.24937e-06
ENSDARG00000078434	znf692	224.032	-2.80854	0.522848	-5.37162	7.80307e-08	3.28023e-06
ENSDARG00000070674	psmd6	1273.32	-1.37049	0.255209	-5.3701	7.86951e-08	3.30084e-06
ENSDARG00000006092	rad21a	6050.27	-1.65408	0.308054	-5.36944	7.89811e-08	3.3022e-06
ENSDARG00000043646	slc6a8	144.205	6.24971	1.16399	5.36922	7.90758e-08	3.3022e-06
ENSDARG00000052856	khdrbs1a	13975.8	-1.69638	0.316269	-5.36372	8.1523e-08	3.38946e-06
ENSDARG00000001470	mhc1zea	1880.68	-1.79215	0.334118	-5.36381	8.1483e-08	3.38946e-06
ENSDARG00000009134	hlx1	193.328	2.93398	0.547057	5.3632	8.17584e-08	3.39181e-06
ENSDARG00000015471	chd1l	476.39	-1.47459	0.275057	-5.36103	8.27489e-08	3.41795e-06
ENSDARG00000093549	selenop	4396.7	2.79722	0.521759	5.36114	8.26989e-08	3.41795e-06
ENSDARG00000052063	col4a5	71.5502	4.15471	0.775276	5.35901	8.36799e-08	3.44888e-06
ENSDARG00000101161	orc4	346.943	-2.55378	0.476784	-5.35626	8.4964e-08	3.49421e-06
ENSDARG00000025549	ndufaf1	222.619	-2.21104	0.412907	-5.35483	8.56384e-08	3.50735e-06
ENSDARG00000003153	nudt21	507.984	-1.61887	0.302321	-5.3548	8.56534e-08	3.50735e-06
ENSDARG00000008439	atxn10	130.655	-2.03718	0.38092	-5.34806	8.89031e-08	3.63257e-06
ENSDARG00000101385	f8	174.616	2.03633	0.380824	5.34718	8.93361e-08	3.63364e-06
ENSDARG00000031511	psmb2	1660.18	-1.51407	0.283171	-5.34684	8.95042e-08	3.63364e-06
ENSDARG00000102741	sumo2b	1384.28	-2.02653	0.378989	-5.3472	8.93275e-08	3.63364e-06
ENSDARG00000045877	ube2nb	834.456	-1.50732	0.281982	-5.34545	9.01942e-08	3.65383e-06
ENSDARG00000011334	ncaldb	3553.85	-2.59369	0.48549	-5.34242	9.17145e-08	3.70413e-06
ENSDARG00000056387	rnf17	227.94	5.40892	1.01249	5.3422	9.18267e-08	3.70413e-06
ENSDARG00000054164	mrps17	137.295	-1.79848	0.336773	-5.34034	9.27714e-08	3.7343e-06
ENSDARG00000056473	chaf1b	797.197	-2.34036	0.438581	-5.33622	9.49051e-08	3.81209e-06
ENSDARG00000021370	actr6	279.568	-1.88969	0.35433	-5.33314	9.65286e-08	3.8691e-06
ENSDARG00000056517	thoc3	234.484	-1.80701	0.338893	-5.3321	9.70852e-08	3.8832e-06
ENSDARG00000090788	cstf2	1301.7	-1.42358	0.26703	-5.33116	9.75861e-08	3.89502e-06
ENSDARG00000008447	fkbp4	643.815	-1.50447	0.282338	-5.32863	9.89552e-08	3.93315e-06
ENSDARG00000018022	msh2	486.888	-2.32284	0.435918	-5.32863	9.89564e-08	3.93315e-06
ENSDARG00000053047	eif2s2	3641.88	-1.4226	0.267007	-5.32794	9.9334e-08	3.9375e-06
ENSDARG00000019715	metap1d	96.626	-2.74775	0.515752	-5.32767	9.94812e-08	3.9375e-06
ENSDARG00000001463	tdh2	322.343	3.47526	0.652917	5.32267	1.02256e-07	4.03891e-06
ENSDARG00000060392	ash2l	1319.85	-1.56694	0.294457	-5.32147	1.02929e-07	4.05705e-06
ENSDARG00000023299	snu13b	858.224	-1.64732	0.309698	-5.31911	1.04275e-07	4.09396e-06
ENSDARG00000044144	wapla	458.561	-1.51318	0.284482	-5.31907	1.04298e-07	4.09396e-06
ENSDARG00000018716	dgkh	128.262	4.5885	0.863158	5.31595	1.06103e-07	4.1562e-06
ENSDARG00000012113	c19h1orf109	86.4541	-2.20343	0.414577	-5.31488	1.0673e-07	4.17214e-06
ENSDARG00000061301	gmpr2	1317.1	-1.54885	0.29148	-5.31374	1.074e-07	4.18969e-06
ENSDARG00000058246	cysltr1	83.1932	-3.07037	0.577859	-5.31335	1.07626e-07	4.18991e-06
ENSDARG00000101808	si:ch211-271b14.1	1109.48	-1.78479	0.336356	-5.30624	1.11911e-07	4.34778e-06
ENSDARG00000113029	si:dkey-58b18.8	142.547	-3.31768	0.625362	-5.30521	1.12544e-07	4.36342e-06
ENSDARG00000105831	znf1009	104.718	-2.63439	0.496905	-5.30159	1.14797e-07	4.44172e-06
ENSDARG00000020467	safb	2391.72	-1.27757	0.241005	-5.30101	1.15165e-07	4.44688e-06
ENSDARG00000004318	cbwd	145.117	-1.95448	0.368812	-5.29939	1.16193e-07	4.47746e-06
ENSDARG00000013921	frya	81.8841	2.73946	0.517009	5.29867	1.16651e-07	4.48599e-06
ENSDARG00000012261	eftud2	1998.01	-1.57746	0.297794	-5.29715	1.17626e-07	4.51432e-06
ENSDARG00000100206	klhdc4	194.632	-1.68898	0.318983	-5.29489	1.1909e-07	4.56127e-06
ENSDARG00000053917	alg10	124.982	-2.79582	0.528086	-5.29426	1.19499e-07	4.5677e-06
ENSDARG00000070052	tdrd6	645.117	5.78368	1.09317	5.29075	1.21817e-07	4.64696e-06
ENSDARG00000009939	micu2	543.339	-1.57303	0.297359	-5.29	1.22316e-07	4.6566e-06
ENSDARG00000059475	camsap3	63.7248	3.54281	0.670876	5.28088	1.28567e-07	4.88477e-06
ENSDARG00000110103	FO834799.1	326.089	-2.27164	0.430216	-5.28023	1.2902e-07	4.8922e-06
ENSDARG00000102447	gdpd4a	295.142	-2.3831	0.451436	-5.27893	1.29939e-07	4.89763e-06
ENSDARG00000070898	si:ch211-262h13.3	118.38	-2.18281	0.413446	-5.27956	1.29497e-07	4.89763e-06
ENSDARG00000114552	siva1	172.073	-1.83303	0.34723	-5.27901	1.29886e-07	4.89763e-06
ENSDARG00000031795	abcf1	2663.74	-1.44823	0.274785	-5.27043	1.36105e-07	5.11987e-06
ENSDARG00000094041	krt17	286.6	4.13965	0.785675	5.26891	1.37239e-07	5.15231e-06
ENSDARG00000003697	slc5a8l	107.105	5.87198	1.11488	5.26691	1.38737e-07	5.19826e-06
ENSDARG00000009901	slc38a5a	1397.27	-2.0896	0.396864	-5.26527	1.39984e-07	5.23464e-06
ENSDARG00000044301	atf1	889.032	-1.54584	0.293617	-5.26482	1.40324e-07	5.23702e-06
ENSDARG00000018738	zw10	591.143	-1.51224	0.287398	-5.26185	1.42613e-07	5.31198e-06
ENSDARG00000090389	ndufv3	804.886	-1.6391	0.311602	-5.26022	1.43882e-07	5.34876e-06
ENSDARG00000103199	si:dkey-247k7.2	134.333	2.6195	0.49804	5.25963	1.44345e-07	5.35544e-06
ENSDARG00000055945	asph	476.153	-1.84351	0.350809	-5.25502	1.48006e-07	5.48055e-06
ENSDARG00000004377	ppp1r13ba	109.806	3.23688	0.616196	5.25301	1.49635e-07	5.53009e-06
ENSDARG00000022254	prkcbb	3813.53	-1.77978	0.339045	-5.2494	1.52597e-07	5.62857e-06
ENSDARG00000071478	lnx2b	62.4984	4.16092	0.792815	5.24829	1.53522e-07	5.65168e-06
ENSDARG00000077620	cdca7a	1454.75	-2.20057	0.419472	-5.24606	1.55386e-07	5.69819e-06
ENSDARG00000091465	si:dkey-66a8.7	131.417	-3.21379	0.612572	-5.24638	1.55117e-07	5.69819e-06
ENSDARG00000079012	cbfa2t3	1046.32	-2.62018	0.499492	-5.2457	1.55691e-07	5.69834e-06
ENSDARG00000101465	orc2	222.816	-2.11656	0.403555	-5.24479	1.56464e-07	5.7156e-06
ENSDARG00000011020	hnrnpa1a	2954.12	-1.80803	0.344934	-5.24168	1.5912e-07	5.80146e-06
ENSDARG00000002016	ppil2	369.483	-1.54353	0.294533	-5.24059	1.60061e-07	5.82457e-06
ENSDARG00000100887	si:dkey-11f4.20	3992.4	-2.71149	0.517615	-5.23842	1.61955e-07	5.88219e-06
ENSDARG00000034093	dclk2a	81.1539	3.54682	0.677296	5.23673	1.63446e-07	5.92501e-06
ENSDARG00000098059	fkbp3	646.362	-1.41501	0.270239	-5.23613	1.63981e-07	5.93305e-06
ENSDARG00000086618	psma3	1830.8	-1.38046	0.263666	-5.23562	1.64431e-07	5.93801e-06
ENSDARG00000057912	eif1axb	1075.27	-1.50159	0.286832	-5.23509	1.649e-07	5.94361e-06
ENSDARG00000012378	naa35	752.844	-1.4751	0.281858	-5.23348	1.66345e-07	5.98433e-06
ENSDARG00000053912	fbl	2312.41	-1.54069	0.294584	-5.23006	1.69458e-07	6.08476e-06
ENSDARG00000005058	ncapd2	1788.33	-2.24211	0.429186	-5.22409	1.7501e-07	6.26767e-06
ENSDARG00000094332	vgll4a	250.237	-2.13657	0.409001	-5.22388	1.75213e-07	6.26767e-06
ENSDARG00000103665	brpf1	546.148	-1.56046	0.299144	-5.21643	1.82404e-07	6.5019e-06
ENSDARG00000035540	brwd3	824.691	-1.28835	0.246982	-5.21639	1.82447e-07	6.5019e-06
ENSDARG00000102377	slc6a16b	709.847	-1.83838	0.352487	-5.21545	1.8337e-07	6.52253e-06
ENSDARG00000070553	rnmt	476.69	-1.50822	0.289232	-5.21455	1.84262e-07	6.54198e-06
ENSDARG00000043923	sox9b	172.403	3.20539	0.614876	5.21306	1.85749e-07	6.58247e-06
ENSDARG00000055759	efhd2	447.263	2.74649	0.527028	5.21128	1.87537e-07	6.63344e-06
ENSDARG00000011723	zgc:56556	92.3452	-2.6661	0.51222	-5.205	1.93994e-07	6.84904e-06
ENSDARG00000035324	hnrnpl	2953.77	-1.95382	0.375411	-5.20449	1.94534e-07	6.85533e-06
ENSDARG00000100990	nme3	362.464	-2.34449	0.45052	-5.20396	1.95088e-07	6.86209e-06
ENSDARG00000102855	neo1a	80.2224	3.82531	0.735201	5.20307	1.96019e-07	6.86935e-06
ENSDARG00000019398	psma6a	608.171	-1.52664	0.293394	-5.20338	1.95696e-07	6.86935e-06
ENSDARG00000063076	atrip	900.436	-2.04292	0.39308	-5.19722	2.02293e-07	7.01146e-06
ENSDARG00000075883	bub3	1066.72	-1.94166	0.373527	-5.19819	2.0124e-07	7.01146e-06
ENSDARG00000087697	lpl	151.924	3.93851	0.757596	5.1987	2.00687e-07	7.01146e-06
ENSDARG00000071694	ndc80	588.559	-2.15618	0.414771	-5.19848	2.00928e-07	7.01146e-06
ENSDARG00000098904	pex1	275.893	-1.71955	0.330835	-5.1976	2.01881e-07	7.01146e-06
ENSDARG00000100519	spop	1285.22	-2.23827	0.430657	-5.19735	2.02151e-07	7.01146e-06
ENSDARG00000004189	cbx1a	359.459	-1.6802	0.323616	-5.19195	2.08101e-07	7.19961e-06
ENSDARG00000056741	senp3b	266.205	-1.755	0.338113	-5.19056	2.09663e-07	7.24044e-06
ENSDARG00000016630	tprb	3863.75	-1.48881	0.286913	-5.18904	2.11377e-07	7.28636e-06
ENSDARG00000019976	idi1	680.946	-1.65212	0.318582	-5.18586	2.15022e-07	7.39854e-06
ENSDARG00000070704	thap7	310.497	-1.48697	0.286759	-5.18543	2.15514e-07	7.40205e-06
ENSDARG00000098350	mxd3	247.201	-2.29311	0.442289	-5.18463	2.16439e-07	7.42039e-06
ENSDARG00000003920	setb	6697.56	-1.47316	0.284262	-5.1824	2.19052e-07	7.49642e-06
ENSDARG00000043933	il17a/f1	33.6379	8.03374	1.55111	5.17935	2.22662e-07	7.60623e-06
ENSDARG00000074680	rims1a	69.9871	3.54024	0.683757	5.17763	2.24728e-07	7.66298e-06
ENSDARG00000114885	PXMP4	186.752	-1.60685	0.310504	-5.17498	2.2794e-07	7.75856e-06
ENSDARG00000058206	si:ch211-153b23.5	116.913	3.87491	0.74907	5.17297	2.30407e-07	7.82848e-06
ENSDARG00000028173	slc4a2a	998.322	5.26694	1.01836	5.17199	2.31612e-07	7.85533e-06
ENSDARG00000074305	si:ch73-257c13.2	110.708	-3.21958	0.622563	-5.1715	2.32225e-07	7.86206e-06
ENSDARG00000110608	CABZ01115113.1	414.182	-1.87639	0.36293	-5.17012	2.3394e-07	7.906e-06
ENSDARG00000017036	svilc	50.6396	8.62387	1.66818	5.16962	2.34565e-07	7.91304e-06
ENSDARG00000034178	cpsf1	1589.47	-1.62193	0.31388	-5.16734	2.37447e-07	7.99603e-06
ENSDARG00000008906	si:ch211-241e1.5	70.0292	-2.66839	0.516584	-5.16546	2.3985e-07	8.06263e-06
ENSDARG00000006219	gnl3	1364.88	-1.40933	0.273034	-5.16176	2.44639e-07	8.20905e-06
ENSDARG00000034256	cdk10	134.131	-2.26007	0.438002	-5.15996	2.47007e-07	8.27386e-06
ENSDARG00000058467	prpf40a	1907.79	-1.34504	0.260691	-5.15952	2.47586e-07	8.27863e-06
ENSDARG00000033367	rrm2b	1205.08	-2.70404	0.524205	-5.15836	2.49127e-07	8.31549e-06
ENSDARG00000077414	zgc:194312	3696.47	-1.59837	0.309884	-5.15796	2.49655e-07	8.31846e-06
ENSDARG00000069527	ube2g1b	1192.08	-1.47743	0.286479	-5.1572	2.50674e-07	8.33776e-06
ENSDARG00000040250	si:ch211-132g1.1	698.83	-2.0035	0.38877	-5.15344	2.55757e-07	8.49194e-06
ENSDARG00000103670	cmc1	308.534	-2.0107	0.39026	-5.15222	2.57424e-07	8.53236e-06
ENSDARG00000045989	arf4a	1326.78	-1.49252	0.289827	-5.1497	2.60903e-07	8.63256e-06
ENSDARG00000077859	ndufaf4	94.4507	-2.03591	0.395477	-5.14799	2.6329e-07	8.69635e-06
ENSDARG00000040557	exosc5	154.889	-1.83199	0.355942	-5.14686	2.64881e-07	8.7337e-06
ENSDARG00000075948	slco4a1	403.896	-2.38259	0.46296	-5.14643	2.65489e-07	8.73855e-06
ENSDARG00000094171	lrp1ba	3069.98	-3.54395	0.689015	-5.1435	2.69661e-07	8.86049e-06
ENSDARG00000074431	ddb1	2699.18	-1.27237	0.247573	-5.13938	2.75649e-07	9.04156e-06
ENSDARG00000012840	alg9	365.913	-1.81009	0.352264	-5.13845	2.77014e-07	9.07067e-06
ENSDARG00000023151	ucp1	929.146	3.44849	0.671212	5.13771	2.78113e-07	9.09094e-06
ENSDARG00000052721	prim2	385.186	-2.14444	0.41749	-5.13651	2.79895e-07	9.13343e-06
ENSDARG00000006609	map2k2a	1572.04	-1.36781	0.26641	-5.13423	2.83305e-07	9.22885e-06
ENSDARG00000010945	rapgef6	2195.08	-1.37259	0.267488	-5.13138	2.87621e-07	9.35335e-06
ENSDARG00000098897	pds5b	2350.75	-1.40433	0.273712	-5.13067	2.88707e-07	9.3726e-06
ENSDARG00000101652	haus6	353.333	-2.0604	0.401775	-5.12826	2.9244e-07	9.47755e-06
ENSDARG00000003631	clockb	1533.57	-1.52511	0.297433	-5.12758	2.93484e-07	9.49516e-06
ENSDARG00000039406	prom2	75.4279	2.47171	0.482147	5.12646	2.95245e-07	9.53585e-06
ENSDARG00000005606	paxip1	1160.03	-1.7536	0.3422	-5.12448	2.9836e-07	9.62009e-06
ENSDARG00000001994	stxbp1a	73.1298	3.22465	0.629875	5.11952	3.0632e-07	9.85995e-06
ENSDARG00000016138	nme6	86.9059	-2.75899	0.539097	-5.1178	3.09113e-07	9.93301e-06
ENSDARG00000103937	ndrg4	189.364	2.703	0.528263	5.11678	3.10796e-07	9.96975e-06
ENSDARG00000095126	si:dkey-82i20.2	55.7398	-3.24882	0.634974	-5.11647	3.11308e-07	9.96975e-06
ENSDARG00000038505	polr2h	224.552	-1.67145	0.32672	-5.11585	3.12339e-07	9.98589e-06
ENSDARG00000061486	DNAH10	140.204	3.91177	0.764712	5.11536	3.13151e-07	9.99501e-06
ENSDARG00000012929	eif2d	284.953	-1.66453	0.325483	-5.11402	3.15377e-07	1.00491e-05
ENSDARG00000077584	cln6a	199.748	-2.14923	0.420414	-5.11218	3.18465e-07	1.01135e-05
ENSDARG00000063161	ppwd1	553.412	-1.78502	0.349157	-5.11236	3.18163e-07	1.01135e-05
ENSDARG00000101813	nap1l1	12486	-2.1791	0.426353	-5.11102	3.20429e-07	1.01589e-05
ENSDARG00000087474	ccr6a	2463.39	-3.66555	0.717726	-5.10718	3.2701e-07	1.03502e-05
ENSDARG00000008551	pole3	344.251	-1.94071	0.380078	-5.1061	3.28877e-07	1.0392e-05
ENSDARG00000005891	cyb5r3	591.176	-1.45846	0.285806	-5.10297	3.34368e-07	1.05479e-05
ENSDARG00000076590	atad2	1245.32	-1.88596	0.369683	-5.10155	3.3688e-07	1.06095e-05
ENSDARG00000078310	cecr2	613.757	2.51142	0.492354	5.10084	3.38148e-07	1.06318e-05
ENSDARG00000099453	elof1	834.743	-1.72947	0.339159	-5.09929	3.40934e-07	1.07016e-05
ENSDARG00000116491	h2afvb	4499.53	-2.26163	0.443836	-5.09565	3.47551e-07	1.08746e-05
ENSDARG00000078654	tpx2	1581.74	-2.13906	0.419784	-5.09563	3.47591e-07	1.08746e-05
ENSDARG00000087554	cdk1	606.048	-2.42202	0.475438	-5.0943	3.50037e-07	1.0933e-05
ENSDARG00000067545	adam19b	293.825	2.65499	0.52126	5.09341	3.51681e-07	1.09663e-05
ENSDARG00000079020	gcfc2	229.772	-1.54343	0.303182	-5.09077	3.56608e-07	1.11017e-05
ENSDARG00000037261	mtap	686.417	-1.65223	0.324868	-5.08586	3.65962e-07	1.13742e-05
ENSDARG00000037116	cxcl12a	867.502	3.61234	0.710448	5.08459	3.68412e-07	1.14316e-05
ENSDARG00000100075	abcg2a	170.966	3.18841	0.627353	5.08232	3.72852e-07	1.15505e-05
ENSDARG00000102349	cep55l	213.179	-2.50472	0.49296	-5.08098	3.75498e-07	1.16135e-05
ENSDARG00000001210	arl14ep	168.477	-2.3107	0.454823	-5.08043	3.76578e-07	1.16279e-05
ENSDARG00000016514	gtf2h2	227.993	-1.64225	0.323312	-5.07945	3.78537e-07	1.16505e-05
ENSDARG00000087688	klhl29	33.5793	4.31166	0.848818	5.0796	3.78225e-07	1.16505e-05
ENSDARG00000007836	ctsla	1463.63	3.39697	0.66883	5.07897	3.79485e-07	1.16607e-05
ENSDARG00000033987	rsrc1	396.812	-2.36974	0.466654	-5.07815	3.81134e-07	1.16924e-05
ENSDARG00000004574	gtf3c2	208.295	-1.62088	0.319501	-5.07316	3.91261e-07	1.19542e-05
ENSDARG00000037805	lgals3bpa	98.4954	4.43272	0.873709	5.07344	3.90678e-07	1.19542e-05
ENSDARG00000013461	supt7l	136.513	-1.83563	0.361842	-5.07302	3.91559e-07	1.19542e-05
ENSDARG00000087863	cd44a	44.3181	5.23805	1.03304	5.07051	3.96744e-07	1.2093e-05
ENSDARG00000058696	tbl1xr1a	1458.01	-2.03263	0.40116	-5.06689	4.0437e-07	1.23057e-05
ENSDARG00000060861	dars2	334.271	-1.61365	0.318663	-5.0638	4.10977e-07	1.24699e-05
ENSDARG00000038563	pitrm1	718.045	-1.36944	0.270444	-5.06367	4.1126e-07	1.24699e-05
ENSDARG00000074895	tysnd1	64.8123	-2.79336	0.551672	-5.06345	4.11739e-07	1.24699e-05
ENSDARG00000015930	rwdd1	809.105	-1.29295	0.255423	-5.06199	4.1491e-07	1.25459e-05
ENSDARG00000091366	si:dkey-84k17.2	54.604	-2.40855	0.475918	-5.06085	4.17391e-07	1.26008e-05
ENSDARG00000069286	ndufaf2	41.7874	-2.88081	0.569305	-5.06023	4.1876e-07	1.2622e-05
ENSDARG00000102100	mrc1a	1478.83	3.63715	0.719028	5.05842	4.22736e-07	1.27217e-05
ENSDARG00000063596	bud23	179.873	-2.55613	0.505411	-5.05753	4.24721e-07	1.27611e-05
ENSDARG00000104674	cct2	3460.97	-1.50729	0.298082	-5.05664	4.26707e-07	1.28e-05
ENSDARG00000076442	zgc:174310	107.517	-2.02945	0.401367	-5.05635	4.27365e-07	1.28e-05
ENSDARG00000015990	hcfc1a	1879.65	-1.55681	0.307986	-5.05482	4.30802e-07	1.28826e-05
ENSDARG00000027689	pold1	1329.53	-1.93803	0.383441	-5.05431	4.31942e-07	1.28964e-05
ENSDARG00000045814	samm50	375.591	-1.51398	0.299855	-5.04903	4.4406e-07	1.32165e-05
ENSDARG00000103404	uchl5	463.795	-1.39358	0.276007	-5.04906	4.43999e-07	1.32165e-05
ENSDARG00000101077	sctr	92.1441	-5.17585	1.02574	-5.04595	4.51271e-07	1.34101e-05
ENSDARG00000079967	prkd3	663.994	-1.86495	0.369764	-5.04363	4.56793e-07	1.3553e-05
ENSDARG00000020482	nono	819.993	-1.38932	0.275558	-5.04183	4.61096e-07	1.36592e-05
ENSDARG00000099342	crfb15	48.6548	3.76899	0.74784	5.03984	4.65916e-07	1.37805e-05
ENSDARG00000041314	ndufb9	694.769	-1.31118	0.260181	-5.03951	4.66716e-07	1.37827e-05
ENSDARG00000035987	psmg2	445.811	-1.70112	0.337674	-5.03775	4.71046e-07	1.38889e-05
ENSDARG00000096045	si:ch73-263o4.4	27.9858	-4.34053	0.86166	-5.0374	4.71898e-07	1.38924e-05
ENSDARG00000071458	si:dkey-121a11.3	41.5717	4.57663	0.908624	5.03688	4.73185e-07	1.39087e-05
ENSDARG00000015208	rbb4l	1755.64	-1.6038	0.31843	-5.03657	4.73951e-07	1.39097e-05
ENSDARG00000074802	cflarb	72.5041	2.64098	0.524439	5.03581	4.75826e-07	1.39431e-05
ENSDARG00000008788	camk1gb	177.242	2.79684	0.556093	5.02944	4.91925e-07	1.43926e-05
ENSDARG00000007216	abce1	3176.28	-1.26067	0.250765	-5.02731	4.97398e-07	1.44985e-05
ENSDARG00000010059	itpkb	497.835	-1.71681	0.341509	-5.02714	4.97839e-07	1.44985e-05
ENSDARG00000002613	rpa3	152.072	-2.91563	0.579951	-5.02738	4.97237e-07	1.44985e-05
ENSDARG00000075045	cxcl18b	75.9454	3.87117	0.770313	5.02545	5.0226e-07	1.46048e-05
ENSDARG00000098215	BICD2	51.1367	3.96674	0.789689	5.02317	5.08263e-07	1.47568e-05
ENSDARG00000063194	lin54	1157.11	-1.69787	0.338152	-5.02101	5.14e-07	1.49005e-05
ENSDARG00000045011	tapbp.2	783.907	-1.80817	0.360215	-5.01971	5.17494e-07	1.49789e-05
ENSDARG00000016173	cct3	6009.78	-1.56901	0.312674	-5.01806	5.21968e-07	1.50853e-05
ENSDARG00000029761	mpp6b	40.9872	3.09553	0.617134	5.01598	5.27632e-07	1.52258e-05
ENSDARG00000061303	oca2	165.756	-3.25734	0.64953	-5.01492	5.30562e-07	1.52639e-05
ENSDARG00000031435	TXN	1887.72	-1.29493	0.258208	-5.01504	5.3022e-07	1.52639e-05
ENSDARG00000003941	rrs1	588.849	-1.50734	0.300649	-5.01363	5.34129e-07	1.53433e-05
ENSDARG00000104869	CABZ01085878.1	204.274	-1.88829	0.376659	-5.01326	5.35159e-07	1.53496e-05
ENSDARG00000068978	glo1	1019.05	-1.27082	0.253512	-5.01285	5.36305e-07	1.53592e-05
ENSDARG00000075559	ppm1g	1749.55	-1.40542	0.280392	-5.01233	5.37751e-07	1.53774e-05
ENSDARG00000099667	snrpg	686.733	-1.74703	0.348672	-5.01053	5.42816e-07	1.54989e-05
ENSDARG00000078619	pnp5a	633.662	-1.86691	0.372647	-5.00986	5.44693e-07	1.55291e-05
ENSDARG00000098788	pcdh2g28	202.808	2.48257	0.496074	5.00444	5.60247e-07	1.59485e-05
ENSDARG00000097281	zgc:174574	88.6008	-2.23699	0.447109	-5.00324	5.63751e-07	1.60242e-05
ENSDARG00000024488	top2a	4146.41	-2.43052	0.485831	-5.00282	5.64966e-07	1.60347e-05
ENSDARG00000003750	pfas	513.678	-2.13022	0.425837	-5.00242	5.66145e-07	1.60442e-05
ENSDARG00000061774	mbd3a	1913.7	-1.88778	0.377423	-5.00177	5.68067e-07	1.60746e-05
ENSDARG00000029473	gstm.2	570.132	-2.12931	0.425852	-5.00012	5.72948e-07	1.61722e-05
ENSDARG00000042045	hmg20b	273.318	-1.91304	0.382606	-5.00003	5.73223e-07	1.61722e-05
ENSDARG00000030789	ddx18	1338.71	-1.28668	0.257365	-4.99943	5.7501e-07	1.61899e-05
ENSDARG00000094191	nup37	281.372	-2.02949	0.405959	-4.99924	5.75556e-07	1.61899e-05
ENSDARG00000070734	dyrk4	78.1427	3.01992	0.604164	4.99852	5.77727e-07	1.62269e-05
ENSDARG00000006526	fn1b	657.427	4.32236	0.864939	4.9973	5.81388e-07	1.63055e-05
ENSDARG00000058660	ilf3a	1113.43	-1.42985	0.286297	-4.99429	5.90512e-07	1.65369e-05
ENSDARG00000037009	banf1	2466.05	-1.59128	0.318645	-4.9939	5.91712e-07	1.65461e-05
ENSDARG00000076169	pold3	412.956	-2.19325	0.439373	-4.99177	5.98289e-07	1.67054e-05
ENSDARG00000101126	atad5b	50.2539	-2.56538	0.51397	-4.9913	5.99742e-07	1.67213e-05
ENSDARG00000041787	cx32.3	99.6472	3.90181	0.782151	4.98856	6.08307e-07	1.69352e-05
ENSDARG00000045639	elavl4	84.9615	3.42817	0.68726	4.98817	6.09531e-07	1.69444e-05
ENSDARG00000068759	si:ch211-244o22.2	719.695	-2.00931	0.402901	-4.9871	6.12919e-07	1.70137e-05
ENSDARG00000036791	dnmt3bb.1	500.165	-2.90901	0.583406	-4.98625	6.15635e-07	1.70303e-05
ENSDARG00000077207	lzts2b	41.9527	3.30915	0.663679	4.98607	6.16211e-07	1.70303e-05
ENSDARG00000091124	rps19bp1	268.91	-1.65987	0.33289	-4.98624	6.15668e-07	1.70303e-05
ENSDARG00000011648	snrpd1	687.791	-1.5521	0.311414	-4.98406	6.22643e-07	1.71596e-05
ENSDARG00000093622	spc24	199.861	-2.61518	0.52471	-4.98404	6.227e-07	1.71596e-05
ENSDARG00000037070	tmem242	97.1835	-2.10926	0.423322	-4.98264	6.2721e-07	1.72587e-05
ENSDARG00000040666	nifk	426.001	-1.42951	0.286932	-4.98206	6.29123e-07	1.72863e-05
ENSDARG00000076789	cx32.2	1085.19	3.64382	0.731859	4.97885	6.39632e-07	1.75496e-05
ENSDARG00000104795	cxcl8a	350.711	4.5747	0.919604	4.97464	6.53674e-07	1.78903e-05
ENSDARG00000028148	pax2a	81.1071	3.73729	0.75128	4.97457	6.53935e-07	1.78903e-05
ENSDARG00000067996	csk	1384.03	-1.49219	0.300068	-4.97283	6.59829e-07	1.80255e-05
ENSDARG00000089032	si:ch211-154o6.2	335.441	-1.42164	0.285911	-4.97232	6.61567e-07	1.8047e-05
ENSDARG00000102832	baz1b	1149.49	-1.44048	0.289759	-4.97131	6.65015e-07	1.8089e-05
ENSDARG00000038567	tsr3	126.947	-1.90285	0.382747	-4.97156	6.64166e-07	1.8089e-05
ENSDARG00000005112	cdh17	398.185	3.50529	0.705304	4.9699	6.6986e-07	1.81029e-05
ENSDARG00000040534	epcam	283.45	3.41682	0.68752	4.96978	6.703e-07	1.81029e-05
ENSDARG00000103799	kars	4880.86	-1.21753	0.244952	-4.9705	6.67819e-07	1.81029e-05
ENSDARG00000068436	si:ch1073-429i10.3	12491.3	-1.83919	0.370045	-4.97017	6.68951e-07	1.81029e-05
ENSDARG00000076547	si:ch211-221f10.2	83.5385	3.03043	0.60973	4.97012	6.69129e-07	1.81029e-05
ENSDARG00000103476	trpm1b	28.2974	4.28504	0.862543	4.96792	6.76761e-07	1.82514e-05
ENSDARG00000016783	srsf6b	2888.18	-1.42766	0.287478	-4.96614	6.82985e-07	1.83931e-05
ENSDARG00000013004	tdg.1	414.807	-1.54723	0.311688	-4.96404	6.90431e-07	1.85672e-05
ENSDARG00000101060	gcna	146.645	-2.24592	0.452553	-4.96278	6.94925e-07	1.86616e-05
ENSDARG00000057026	ran	15084.3	-1.45514	0.293236	-4.96236	6.96422e-07	1.86753e-05
ENSDARG00000045297	phb2a	1216.16	-1.43404	0.289006	-4.96196	6.97867e-07	1.86877e-05
ENSDARG00000004094	acsbg2	1126.61	-1.63085	0.328833	-4.95953	7.06654e-07	1.88724e-05
ENSDARG00000014588	adcy2b	73.5479	3.51858	0.709479	4.95939	7.07157e-07	1.88724e-05
ENSDARG00000101061	eif2a	762.8	-1.50491	0.303457	-4.95922	7.07752e-07	1.88724e-05
ENSDARG00000100031	TADA1	178.795	-1.5984	0.32235	-4.95857	7.10124e-07	1.89091e-05
ENSDARG00000078481	zgc:195081	86.8059	-2.2496	0.45371	-4.95823	7.11371e-07	1.89157e-05
ENSDARG00000029472	afdna	142.368	3.23114	0.651716	4.95789	7.12621e-07	1.89224e-05
ENSDARG00000098158	cpxm1b	130.371	-4.28328	0.864312	-4.95571	7.2067e-07	1.9056e-05
ENSDARG00000088711	lgals1l1	762.413	-3.85733	0.778316	-4.956	7.19601e-07	1.9056e-05
ENSDARG00000013667	tbck	448.605	-1.38615	0.279703	-4.9558	7.20334e-07	1.9056e-05
ENSDARG00000112015	CR381686.5	34.0882	5.15411	1.0402	4.95494	7.23543e-07	1.91054e-05
ENSDARG00000042252	eif4h	1455.44	-1.37178	0.27707	-4.95102	7.38257e-07	1.94668e-05
ENSDARG00000014113	wasla	116.366	4.80594	0.970945	4.94976	7.43051e-07	1.9566e-05
ENSDARG00000042489	thap12a	610.467	-2.06536	0.417498	-4.947	7.53665e-07	1.98179e-05
ENSDARG00000103929	ildr1a	79.16	2.57625	0.520889	4.94586	7.58074e-07	1.99063e-05
ENSDARG00000078441	ppip5k2	1612.38	-1.59767	0.323082	-4.94509	7.61071e-07	1.99573e-05
ENSDARG00000103868	e2f1	288.062	-1.84978	0.374105	-4.94454	7.63224e-07	1.99588e-05
ENSDARG00000026723	syncripl	3667.42	-1.58656	0.32087	-4.94454	7.63232e-07	1.99588e-05
ENSDARG00000009136	tp53bp2a	125.944	2.66493	0.539171	4.94264	7.70737e-07	2.01273e-05
ENSDARG00000104889	kpnb1	6590.43	-1.38977	0.281292	-4.94066	7.78601e-07	2.0249e-05
ENSDARG00000059294	marco	4875.72	3.66325	0.74144	4.94073	7.78323e-07	2.0249e-05
ENSDARG00000007196	rae1	669.053	-1.49388	0.302334	-4.94116	7.76582e-07	2.0249e-05
ENSDARG00000043004	si:dkeyp-117h8.4	224.974	-2.18566	0.442472	-4.93967	7.8256e-07	2.03241e-05
ENSDARG00000100558	slbp	561.352	-2.08198	0.421631	-4.93793	7.89561e-07	2.04498e-05
ENSDARG00000062231	znf362b	597.983	-1.53956	0.31177	-4.93813	7.88752e-07	2.04498e-05
ENSDARG00000103027	clns1a	583.608	-1.63091	0.330332	-4.93719	7.92571e-07	2.04764e-05
ENSDARG00000100455	pnkp	119.555	-2.15	0.435474	-4.93715	7.92745e-07	2.04764e-05
ENSDARG00000101366	gpr1	343.129	-2.8366	0.574671	-4.93604	7.9724e-07	2.05644e-05
ENSDARG00000094243	shda	88.8637	-2.98257	0.604821	-4.93133	8.16697e-07	2.10377e-05
ENSDARG00000092181	im:7140055	873.757	-1.40296	0.284585	-4.92983	8.23008e-07	2.10576e-05
ENSDARG00000054540	imp4	339.604	-1.58713	0.321924	-4.93015	8.21671e-07	2.10576e-05
ENSDARG00000061288	kcnc4	302.781	-2.35488	0.47768	-4.92983	8.23022e-07	2.10576e-05
ENSDARG00000004049	marcksa	102.991	-2.38963	0.484678	-4.93034	8.20856e-07	2.10576e-05
ENSDARG00000077536	snrnp200	4365.84	-1.22643	0.248739	-4.93061	8.19744e-07	2.10576e-05
ENSDARG00000007385	cct7	5881.17	-1.45331	0.295016	-4.92621	8.38384e-07	2.14217e-05
ENSDARG00000012986	adal	54.5358	-3.39428	0.689165	-4.92521	8.42711e-07	2.15033e-05
ENSDARG00000026489	khsrp	1212.15	-1.31916	0.267916	-4.92379	8.48844e-07	2.16307e-05
ENSDARG00000035634	rfc5	882.87	-2.18806	0.444581	-4.92162	8.58327e-07	2.18137e-05
ENSDARG00000041644	si:dkey-194e6.1	276.939	2.66208	0.54089	4.92168	8.58052e-07	2.18137e-05
ENSDARG00000020618	gatd3a	245.837	-1.62017	0.329226	-4.92115	8.60351e-07	2.18359e-05
ENSDARG00000070828	actl6a	620.797	-1.71933	0.349451	-4.92009	8.65034e-07	2.19254e-05
ENSDARG00000070959	si:ch211-288g17.3	2996.67	-1.81123	0.368191	-4.91928	8.68626e-07	2.1987e-05
ENSDARG00000099865	hnrnpabb	5367.74	-1.44522	0.293895	-4.91748	8.7665e-07	2.21364e-05
ENSDARG00000079372	si:ch211-264f5.6	3005.15	-2.70659	0.550408	-4.91743	8.76863e-07	2.21364e-05
ENSDARG00000002830	trmt2a	168.119	-1.83314	0.372941	-4.91536	8.86189e-07	2.23421e-05
ENSDARG00000062594	coq7	52.147	-2.55345	0.519767	-4.91268	8.98406e-07	2.25871e-05
ENSDARG00000088073	fam110b	42.9436	4.46104	0.908023	4.91292	8.9731e-07	2.25871e-05
ENSDARG00000011851	map2k5	407.849	-1.78239	0.362831	-4.91244	8.99481e-07	2.25871e-05
ENSDARG00000012694	c3a.1	296.63	4.33736	0.883005	4.91205	9.01302e-07	2.26029e-05
ENSDARG00000053684	aldob	848.109	3.24382	0.660482	4.91129	9.0477e-07	2.26419e-05
ENSDARG00000011376	dnase1l4.2	2258.55	-1.87749	0.382289	-4.91119	9.05246e-07	2.26419e-05
ENSDARG00000027749	hirip3	361.75	-1.97783	0.402757	-4.91072	9.0742e-07	2.26664e-05
ENSDARG00000011683	prtfdc1	27.685	-3.70703	0.755074	-4.9095	9.13093e-07	2.27781e-05
ENSDARG00000068732	spry4	89.5367	2.78003	0.56631	4.90903	9.15299e-07	2.28031e-05
ENSDARG00000053884	med13a	15156.4	-2.35014	0.479059	-4.90575	9.307e-07	2.31361e-05
ENSDARG00000013457	mtrex	952.476	-1.64803	0.335961	-4.90541	9.32328e-07	2.31361e-05
ENSDARG00000069377	si:dkey-242g16.2	39.4387	3.24715	0.661935	4.90554	9.31704e-07	2.31361e-05
ENSDARG00000099908	MTFP1	437.75	-1.71186	0.349062	-4.90416	9.38265e-07	2.3253e-05
ENSDARG00000022410	rrp12	2003.66	-1.38264	0.282074	-4.90168	9.50214e-07	2.35184e-05
ENSDARG00000036190	txnl4a	154.126	-1.79685	0.366631	-4.90097	9.53626e-07	2.35721e-05
ENSDARG00000002710	ncl	13270.7	-1.16903	0.238736	-4.89674	9.74411e-07	2.40232e-05
ENSDARG00000005004	slc5a12	155.712	3.1118	0.635468	4.89686	9.73808e-07	2.40232e-05
ENSDARG00000078986	mplkip	273.975	-1.8857	0.385428	-4.89248	9.95712e-07	2.45165e-05
ENSDARG00000042807	slc16a4	205.013	3.83456	0.783959	4.89127	1.00189e-06	2.46365e-05
ENSDARG00000045308	pola1	1028.6	-2.51405	0.514178	-4.88945	1.01116e-06	2.48324e-05
ENSDARG00000102705	otud6b	176.677	-1.58101	0.323466	-4.88771	1.02017e-06	2.50213e-05
ENSDARG00000003203	rhcga	78.5043	2.28536	0.467603	4.8874	1.02177e-06	2.50237e-05
ENSDARG00000039350	ssbp1	182.578	-1.64821	0.337252	-4.88718	1.02291e-06	2.50237e-05
ENSDARG00000079056	si:ch211-194c3.5	170.177	2.50226	0.512923	4.87844	1.06927e-06	2.6124e-05
ENSDARG00000099782	CR383669.2	87.7294	5.98834	1.22767	4.87782	1.07266e-06	2.61732e-05
ENSDARG00000043457	gapdh	220.924	2.27837	0.467228	4.87636	1.08061e-06	2.63333e-05
ENSDARG00000102056	svild	155.183	2.40413	0.493088	4.87566	1.08445e-06	2.63929e-05
ENSDARG00000024311	nsmce4a	184.001	-1.95974	0.402174	-4.87286	1.09995e-06	2.67359e-05
ENSDARG00000026072	pdcd5	411.053	-1.54307	0.316729	-4.87191	1.10523e-06	2.68298e-05
ENSDARG00000091187	BX649250.1	471.198	-1.35067	0.277258	-4.87154	1.10731e-06	2.68458e-05
ENSDARG00000103977	terf2ip	309.811	-1.54934	0.318142	-4.86997	1.11615e-06	2.70256e-05
ENSDARG00000044251	rasgef1bb	40.2054	3.40155	0.698728	4.8682	1.12621e-06	2.72343e-05
ENSDARG00000075057	si:dkeyp-33b5.4	161.842	-1.81141	0.372357	-4.86472	1.14621e-06	2.76727e-05
ENSDARG00000069853	txndc9	313.017	-1.35061	0.277644	-4.86454	1.14725e-06	2.76727e-05
ENSDARG00000100636	rbm12	836.29	-1.34796	0.277168	-4.86335	1.15415e-06	2.78037e-05
ENSDARG00000052553	lig3	817.409	-1.66655	0.342725	-4.86266	1.15822e-06	2.78663e-05
ENSDARG00000077029	bub1	1253.41	-2.32334	0.477913	-4.86142	1.16545e-06	2.80048e-05
ENSDARG00000102538	mccc1	414.497	-1.99482	0.410428	-4.86036	1.17175e-06	2.81206e-05
ENSDARG00000037941	syt5a	58.2373	2.8348	0.583538	4.85796	1.18601e-06	2.84268e-05
ENSDARG00000100225	kif16ba	51.0824	5.78032	1.19076	4.85431	1.20808e-06	2.89191e-05
ENSDARG00000095640	si:ch1073-15f19.2	678.104	-2.40741	0.495975	-4.85389	1.21062e-06	2.89434e-05
ENSDARG00000030786	mpi	122.873	-1.73127	0.356728	-4.8532	1.21487e-06	2.90085e-05
ENSDARG00000026784	robo1	95.6984	3.94553	0.813119	4.85235	1.2201e-06	2.90967e-05
ENSDARG00000005536	ubr7	852.807	-1.62462	0.334834	-4.85202	1.22208e-06	2.91074e-05
ENSDARG00000002385	atm	1681.92	-1.70482	0.351476	-4.85045	1.23184e-06	2.9303e-05
ENSDARG00000025254	s100a10b	1274.92	3.94945	0.814316	4.85002	1.23452e-06	2.93299e-05
ENSDARG00000052121	rag2	1884.12	-3.10662	0.641063	-4.84605	1.25944e-06	2.98844e-05
ENSDARG00000079808	si:ch73-208g10.1	3377.71	-1.65719	0.342018	-4.84532	1.26409e-06	2.99574e-05
ENSDARG00000098460	ccl39.5	628.031	4.42925	0.914346	4.84418	1.27139e-06	3.00177e-05
ENSDARG00000059725	hypk	858.902	-1.30104	0.268572	-4.84431	1.27052e-06	3.00177e-05
ENSDARG00000016010	nup107	1211.64	-1.28967	0.266227	-4.84423	1.27101e-06	3.00177e-05
ENSDARG00000038066	kpna2	1729.18	-2.06819	0.427353	-4.83953	1.30145e-06	3.06894e-05
ENSDARG00000077870	taf9	474.631	-1.72102	0.355675	-4.83875	1.30658e-06	3.07721e-05
ENSDARG00000070108	dek	1103.56	-1.79159	0.370309	-4.83809	1.31091e-06	3.08127e-05
ENSDARG00000062402	frem1b	45.0407	5.54829	1.14682	4.83799	1.31156e-06	3.08127e-05
ENSDARG00000020679	clpp	473.945	-1.27235	0.263052	-4.8369	1.31883e-06	3.09452e-05
ENSDARG00000059553	sympk	2121.18	-1.56643	0.323872	-4.83658	1.32094e-06	3.09564e-05
ENSDARG00000101474	snapc3	330.186	-1.48255	0.306555	-4.83617	1.32363e-06	3.0981e-05
ENSDARG00000022564	zgc:56106	172.51	-2.00633	0.414931	-4.83532	1.3293e-06	3.10756e-05
ENSDARG00000014081	fam184a	34.7797	4.11564	0.851402	4.83395	1.3385e-06	3.1252e-05
ENSDARG00000017741	g3bp1	2944.59	-1.21386	0.251149	-4.83321	1.34349e-06	3.13299e-05
ENSDARG00000069832	sfxn4	105.917	-2.21933	0.459299	-4.83201	1.35164e-06	3.14814e-05
ENSDARG00000040156	grm4	37.2796	7.20926	1.49215	4.83146	1.35532e-06	3.15283e-05
ENSDARG00000034396	mars	1834.83	-1.26239	0.261383	-4.82966	1.36763e-06	3.17756e-05
ENSDARG00000040184	syncrip	7351.68	-1.31357	0.272037	-4.82862	1.3748e-06	3.19032e-05
ENSDARG00000015392	dhx15	3668.56	-1.39141	0.288209	-4.82779	1.38058e-06	3.1998e-05
ENSDARG00000090797	fam222a	147.241	1.9785	0.409868	4.82716	1.38493e-06	3.20205e-05
ENSDARG00000035188	rab14l	604.696	-1.87857	0.389162	-4.82723	1.38445e-06	3.20205e-05
ENSDARG00000067981	zgc:103697	213.079	-1.80396	0.373746	-4.8267	1.38811e-06	3.2055e-05
ENSDARG00000041429	ints14	259.973	-1.42589	0.295437	-4.8264	1.39025e-06	3.20653e-05
ENSDARG00000004576	plk4	652.249	-2.2712	0.470615	-4.82604	1.39276e-06	3.20843e-05
ENSDARG00000043313	ank2b	137.334	2.48557	0.515214	4.82434	1.40468e-06	3.23197e-05
ENSDARG00000006672	fam49a	2354.02	-1.66277	0.34487	-4.82144	1.42522e-06	3.27525e-05
ENSDARG00000067975	atp5if1a	710.005	-1.36482	0.283159	-4.81996	1.43588e-06	3.29576e-05
ENSDARG00000043317	kita	493.421	4.67136	0.969322	4.8192	1.44136e-06	3.30431e-05
ENSDARG00000043211	ripk4	50.3981	3.09978	0.643465	4.81732	1.45497e-06	3.3315e-05
ENSDARG00000020242	fermt2	32.7104	5.12641	1.06438	4.81633	1.46219e-06	3.344e-05
ENSDARG00000045843	apex1	2175.19	-1.95023	0.404942	-4.81608	1.46406e-06	3.34423e-05
ENSDARG00000017366	prdm4	283.908	-1.57242	0.32653	-4.81555	1.46796e-06	3.3491e-05
ENSDARG00000077907	si:dkey-183p4.10	3503.84	-1.93364	0.401582	-4.81506	1.47156e-06	3.35328e-05
ENSDARG00000076733	bard1	104.303	-2.53931	0.527488	-4.81398	1.47953e-06	3.35952e-05
ENSDARG00000016754	tbca	637.054	-1.50126	0.311848	-4.81409	1.47871e-06	3.35952e-05
ENSDARG00000040606	tfap2c	169.626	4.32792	0.899034	4.81397	1.47961e-06	3.35952e-05
ENSDARG00000087555	si:ch73-308l14.2	621.158	-1.8742	0.389347	-4.81371	1.48155e-06	3.3599e-05
ENSDARG00000060586	ctdspl2b	885.681	-1.56523	0.325382	-4.81045	1.50589e-06	3.41101e-05
ENSDARG00000032129	gtf2f1	1514.01	-1.78642	0.371427	-4.8096	1.51229e-06	3.42142e-05
ENSDARG00000071670	tma7	645.223	-1.56008	0.324476	-4.808	1.52451e-06	3.442e-05
ENSDARG00000086150	wrap53	309.89	-1.79119	0.372549	-4.80793	1.52502e-06	3.442e-05
ENSDARG00000056328	rhot2	384.153	-1.55598	0.323667	-4.80734	1.52948e-06	3.44797e-05
ENSDARG00000096346	si:ch211-85n16.3	106.19	-2.22703	0.463294	-4.80694	1.53255e-06	3.45079e-05
ENSDARG00000100324	AL627305.1	31.5396	-3.85442	0.801949	-4.80631	1.53742e-06	3.45764e-05
ENSDARG00000097691	pclaf	299.6	-1.97035	0.41003	-4.80539	1.54447e-06	3.46938e-05
ENSDARG00000025504	gucy2f	47.9926	4.59822	0.957088	4.80438	1.55231e-06	3.48287e-05
ENSDARG00000045913	mrps10	301.419	-1.35641	0.282362	-4.80378	1.55697e-06	3.48508e-05
ENSDARG00000097157	si:ch211-207n23.2	91.6174	2.53994	0.528732	4.80384	1.55654e-06	3.48508e-05
ENSDARG00000099776	glula	712.693	2.52837	0.526512	4.80211	1.57006e-06	3.50504e-05
ENSDARG00000053070	gosr2	484.559	-1.53661	0.319999	-4.80193	1.57144e-06	3.50504e-05
ENSDARG00000005104	limk2	92.2232	3.35642	0.698913	4.80234	1.56821e-06	3.50504e-05
ENSDARG00000039677	dsc2l	73.6473	3.72533	0.776056	4.80033	1.58403e-06	3.52483e-05
ENSDARG00000011301	nae1	352.894	-1.50085	0.312648	-4.80045	1.58313e-06	3.52483e-05
ENSDARG00000096280	ighz	288.174	-4.05851	0.845918	-4.79776	1.60453e-06	3.56627e-05
ENSDARG00000071425	nat9	124.217	-2.22748	0.464303	-4.79748	1.60677e-06	3.56706e-05
ENSDARG00000069142	aars	2148.86	-1.46285	0.30514	-4.79402	1.63474e-06	3.62321e-05
ENSDARG00000054980	ebna1bp2	573.112	-1.51075	0.315141	-4.79388	1.63588e-06	3.62321e-05
ENSDARG00000070239	knl1	217.36	-2.53623	0.52925	-4.79212	1.65031e-06	3.65091e-05
ENSDARG00000042876	abracl	1205.41	-1.36551	0.28511	-4.7894	1.67284e-06	3.69643e-05
ENSDARG00000068175	ing5b	139.656	-2.41768	0.504974	-4.78772	1.68684e-06	3.72302e-05
ENSDARG00000061458	phf14	221.779	-1.59966	0.334275	-4.78547	1.70587e-06	3.75629e-05
ENSDARG00000014463	usf1l	779.27	-1.61605	0.337684	-4.78568	1.70411e-06	3.75629e-05
ENSDARG00000098700	il1b	862.677	4.11056	0.859054	4.78499	1.70995e-06	3.76068e-05
ENSDARG00000074346	l3mbtl1b	331.476	-1.70903	0.357182	-4.78477	1.71183e-06	3.76068e-05
ENSDARG00000062864	gk5	284.027	-1.42246	0.297328	-4.78413	1.71727e-06	3.76825e-05
ENSDARG00000089838	si:dkey-262k9.4	1735.37	-2.07203	0.433203	-4.78304	1.72664e-06	3.78443e-05
ENSDARG00000039997	ptp4a3a	3600.9	-2.30008	0.480984	-4.78203	1.73532e-06	3.79906e-05
ENSDARG00000058731	slc2a6	1571.12	3.90333	0.816303	4.78172	1.73806e-06	3.80067e-05
ENSDARG00000052139	notch3	217.55	2.31965	0.485179	4.78102	1.74408e-06	3.80946e-05
ENSDARG00000099194	CABZ01058261.1	1364.52	-2.25102	0.470917	-4.78007	1.75234e-06	3.80989e-05
ENSDARG00000040255	ephx2	1901.39	3.89098	0.814006	4.78004	1.75261e-06	3.80989e-05
ENSDARG00000039217	orc1	308.709	-1.79981	0.376541	-4.77984	1.75433e-06	3.80989e-05
ENSDARG00000092305	poldip2	222.915	-1.5885	0.332314	-4.7801	1.75206e-06	3.80989e-05
ENSDARG00000034430	zgc:172121	47.5295	-2.47136	0.517003	-4.78016	1.75156e-06	3.80989e-05
ENSDARG00000042659	thyn1	50.8222	-3.35083	0.701445	-4.77703	1.77904e-06	3.85913e-05
ENSDARG00000075528	lyrm9	115.965	-2.04129	0.427438	-4.77565	1.7913e-06	3.8813e-05
ENSDARG00000017454	nup50	1160.36	-1.83083	0.383452	-4.7746	1.80066e-06	3.89711e-05
ENSDARG00000060987	zgc:154077	176.912	-1.75522	0.367695	-4.77358	1.80977e-06	3.91237e-05
ENSDARG00000069478	slc13a3	220.872	5.19697	1.0889	4.77268	1.81787e-06	3.92539e-05
ENSDARG00000045399	cct5	4961.31	-1.45066	0.304084	-4.77059	1.83687e-06	3.94064e-05
ENSDARG00000011777	cttn	104.606	3.95465	0.828858	4.7712	1.83127e-06	3.94064e-05
ENSDARG00000057928	mzt2b	284.357	-1.68127	0.352352	-4.77156	1.82807e-06	3.94064e-05
ENSDARG00000055022	pds5a	3723.9	-1.87533	0.393107	-4.77053	1.8374e-06	3.94064e-05
ENSDARG00000097871	si:ch1073-145m9.1	53.3993	-3.55621	0.745388	-4.77096	1.83353e-06	3.94064e-05
ENSDARG00000012215	umps	406.696	-1.7524	0.367325	-4.77071	1.83574e-06	3.94064e-05
ENSDARG00000015111	ddx39ab	2050.04	-1.71565	0.35969	-4.7698	1.84405e-06	3.95042e-05
ENSDARG00000055344	mipep	279.398	-1.53718	0.322438	-4.76737	1.86644e-06	3.99388e-05
ENSDARG00000105626	adad2	36.2206	5.64883	1.18506	4.76671	1.87257e-06	4.00249e-05
ENSDARG00000044526	camk1ga	60.8081	3.59583	0.754588	4.76528	1.88588e-06	4.02186e-05
ENSDARG00000043561	psmc1b	716.484	-1.39645	0.293035	-4.76546	1.88422e-06	4.02186e-05
ENSDARG00000071878	trmt112	141.435	-2.3379	0.490722	-4.76422	1.8959e-06	4.03869e-05
ENSDARG00000076221	fthl28	2110.62	7.47317	1.56915	4.76255	1.9116e-06	4.06756e-05
ENSDARG00000036924	tatdn1	178.202	-1.91036	0.401254	-4.76098	1.9266e-06	4.0903e-05
ENSDARG00000062651	zc3hc1	469.446	-1.53111	0.321585	-4.76114	1.92506e-06	4.0903e-05
ENSDARG00000043417	eipr1	200.569	-1.72453	0.36235	-4.7593	1.94268e-06	4.11982e-05
ENSDARG00000097253	yeats2	143.272	-1.83294	0.385168	-4.75881	1.94736e-06	4.12513e-05
ENSDARG00000009871	snrpc	828.454	-1.78932	0.376037	-4.75835	1.95177e-06	4.12987e-05
ENSDARG00000031680	ercc1	223.595	-1.73217	0.364141	-4.75687	1.96618e-06	4.15572e-05
ENSDARG00000030107	si:ch211-207i1.2	100.638	2.08782	0.438933	4.75658	1.96902e-06	4.15708e-05
ENSDARG00000025948	mlh1	247.508	-1.97836	0.415997	-4.7557	1.97758e-06	4.16588e-05
ENSDARG00000058459	plekhg2	481.665	-3.06652	0.644799	-4.75578	1.97685e-06	4.16588e-05
ENSDARG00000023003	ccdc12	136.688	-1.78231	0.374894	-4.75416	1.99271e-06	4.19309e-05
ENSDARG00000033273	primpol	243.457	-2.50654	0.527282	-4.75369	1.99735e-06	4.1982e-05
ENSDARG00000030759	melk	223.178	-2.40813	0.506631	-4.75323	2.00192e-06	4.20315e-05
ENSDARG00000014591	ilf2	3265.96	-1.32486	0.278748	-4.75291	2.00509e-06	4.20515e-05
ENSDARG00000090503	oma1	85.3818	-2.04625	0.430637	-4.75167	2.01742e-06	4.22633e-05
ENSDARG00000102389	ved	182.886	-2.9848	0.628321	-4.75045	2.02968e-06	4.24732e-05
ENSDARG00000042590	rbm19	797.638	-2.28025	0.480125	-4.74928	2.04143e-06	4.26719e-05
ENSDARG00000062821	slc6a15	421.814	-2.5593	0.53897	-4.7485	2.04931e-06	4.27894e-05
ENSDARG00000058504	ap1s2	346.081	-1.61676	0.340509	-4.74808	2.05359e-06	4.28318e-05
ENSDARG00000043680	ylpm1	1963.88	-1.43756	0.302881	-4.74628	2.07195e-06	4.31672e-05
ENSDARG00000018574	sf3b4	1897.51	-1.43614	0.302603	-4.74596	2.07525e-06	4.31883e-05
ENSDARG00000075325	mrpl16	520.716	-1.53518	0.32357	-4.74452	2.09004e-06	4.34485e-05
ENSDARG00000039958	utp11	145.29	-2.05514	0.433431	-4.74157	2.12064e-06	4.40364e-05
ENSDARG00000028889	ndufb10	397.032	-1.64371	0.346773	-4.74001	2.13711e-06	4.43299e-05
ENSDARG00000053395	cdkn2aipnl	526.429	-1.77441	0.374431	-4.73895	2.14832e-06	4.45136e-05
ENSDARG00000005230	ssr2	2426.72	-1.15607	0.243974	-4.73851	2.15291e-06	4.45601e-05
ENSDARG00000102588	sp100.2	104.253	-2.23236	0.471189	-4.73772	2.16136e-06	4.46466e-05
ENSDARG00000098304	taok1b	264.759	2.38605	0.503633	4.73768	2.1618e-06	4.46466e-05
ENSDARG00000078894	hemk1	125.312	-2.61115	0.551422	-4.73531	2.18722e-06	4.51224e-05
ENSDARG00000020895	bag1	289.336	-1.44212	0.304628	-4.73403	2.20102e-06	4.53578e-05
ENSDARG00000078535	lrrcc1	235.88	-1.60661	0.339414	-4.73349	2.20695e-06	4.53812e-05
ENSDARG00000004525	zgc:63882	741.605	-1.61236	0.340626	-4.73353	2.20653e-06	4.53812e-05
ENSDARG00000096249	ap1m1	1946.32	-1.1636	0.245889	-4.73223	2.22069e-06	4.56143e-05
ENSDARG00000100372	alad	238.168	-1.76245	0.372499	-4.73142	2.22957e-06	4.56788e-05
ENSDARG00000116556	im:7142702	7839.73	-2.50004	0.528406	-4.73128	2.23105e-06	4.56788e-05
ENSDARG00000011462	otub1b	445.001	-1.37698	0.291028	-4.73145	2.22924e-06	4.56788e-05
ENSDARG00000008243	cct8	6230.6	-1.53447	0.324344	-4.731	2.23417e-06	4.56933e-05
ENSDARG00000010432	eaf2	346.821	-1.72597	0.36487	-4.73039	2.24091e-06	4.57816e-05
ENSDARG00000060036	aimp1a	603.481	-1.2841	0.271496	-4.72972	2.24827e-06	4.58825e-05
ENSDARG00000011246	krr1	312.748	-1.36635	0.288905	-4.72941	2.25173e-06	4.59038e-05
ENSDARG00000016864	farsb	729.07	-1.44585	0.305746	-4.72891	2.25729e-06	4.59184e-05
ENSDARG00000011125	snrpb	2821.29	-1.35339	0.286186	-4.72906	2.25562e-06	4.59184e-05
ENSDARG00000104227	nop10	623.483	-1.45158	0.307057	-4.7274	2.27418e-06	4.62124e-05
ENSDARG00000012222	nup35	255.762	-1.5312	0.32393	-4.72696	2.27908e-06	4.62625e-05
ENSDARG00000016044	gins4	150.657	-2.22805	0.471383	-4.72661	2.28297e-06	4.62917e-05
ENSDARG00000029581	tbc1d7	144.075	-1.82548	0.386302	-4.72554	2.29507e-06	4.64875e-05
ENSDARG00000103610	actr8	258.248	-1.78055	0.376833	-4.72503	2.30082e-06	4.65542e-05
ENSDARG00000017565	itk	2325.41	-1.7824	0.377497	-4.72163	2.33959e-06	4.72881e-05
ENSDARG00000090301	usp48	829.875	-1.22304	0.25905	-4.72124	2.34406e-06	4.7328e-05
ENSDARG00000115421	n6amt1	238.357	-1.73945	0.368564	-4.71954	2.36378e-06	4.76755e-05
ENSDARG00000079238	trim59	241.883	-1.54001	0.326377	-4.71848	2.37608e-06	4.78426e-05
ENSDARG00000076673	wu:fi04e12	141.189	2.48104	0.525822	4.7184	2.37712e-06	4.78426e-05
ENSDARG00000070431	fip1l1b	1560.53	-1.23217	0.261199	-4.71734	2.38945e-06	4.80399e-05
ENSDARG00000059951	pld6	73.4863	6.14265	1.30257	4.7158	2.40769e-06	4.83552e-05
ENSDARG00000076962	gdpd5b	170.93	2.91659	0.618554	4.71518	2.41502e-06	4.84e-05
ENSDARG00000089458	rp1l1a	41.7918	3.59584	0.762606	4.71519	2.41481e-06	4.84e-05
ENSDARG00000078164	znf576.2	631.715	-1.38943	0.294799	-4.71317	2.43895e-06	4.88279e-05
ENSDARG00000032199	gpc3	568.509	-7.73696	1.64191	-4.71217	2.45093e-06	4.90161e-05
ENSDARG00000052344	tbl3	869.968	-1.7981	0.381901	-4.7083	2.4979e-06	4.99027e-05
ENSDARG00000052178	eif2s1b	2793.26	-1.60774	0.341511	-4.70771	2.50517e-06	4.99953e-05
ENSDARG00000079725	dhx9	1554.78	-1.39432	0.296225	-4.70695	2.51445e-06	5.01277e-05
ENSDARG00000038863	babam2	273.593	-1.5256	0.324158	-4.70636	2.5218e-06	5.02214e-05
ENSDARG00000016730	rfxank	139.726	-1.71859	0.365212	-4.70572	2.52969e-06	5.03257e-05
ENSDARG00000101479	BX908782.2	4409.91	4.71282	1.00167	4.70494	2.53937e-06	5.04654e-05
ENSDARG00000068640	rsf1b.1	966.608	-1.53885	0.327098	-4.70454	2.54441e-06	5.05126e-05
ENSDARG00000036541	rhbdf1a	2702.46	-1.41937	0.301843	-4.70234	2.57192e-06	5.10052e-05
ENSDARG00000021688	mxa	164.69	4.11005	0.874155	4.70174	2.57955e-06	5.11031e-05
ENSDARG00000056583	ndufs6	223.836	-1.83132	0.389584	-4.70072	2.59242e-06	5.12808e-05
ENSDARG00000028824	slc34a1a	60.4487	3.00115	0.638461	4.7006	2.59393e-06	5.12808e-05
ENSDARG00000014091	osr1	71.5339	3.68493	0.784097	4.69959	2.60691e-06	5.14837e-05
ENSDARG00000025757	tspan35	68.8207	3.44097	0.732316	4.69875	2.61756e-06	5.16403e-05
ENSDARG00000037403	si:dkey-4p15.3	71.5642	5.53899	1.17903	4.6979	2.62845e-06	5.18012e-05
ENSDARG00000101377	ccdc142	291.051	-1.74975	0.372517	-4.6971	2.63884e-06	5.19101e-05
ENSDARG00000040815	tsku	80.983	3.92763	0.836192	4.69705	2.63945e-06	5.19101e-05
ENSDARG00000003206	chchd6a	334.065	-2.02482	0.431506	-4.69244	2.69967e-06	5.30394e-05
ENSDARG00000098507	lyar	357.164	-1.57394	0.335483	-4.69155	2.71137e-06	5.32142e-05
ENSDARG00000094857	dio2	81.8482	4.35257	0.927967	4.69043	2.72631e-06	5.3452e-05
ENSDARG00000039136	cox16	117.862	-2.0334	0.433652	-4.68902	2.74516e-06	5.37661e-05
ENSDARG00000007682	ppdpfa	617.281	1.85984	0.396847	4.68654	2.7786e-06	5.43647e-05
ENSDARG00000032866	erh	998.676	-1.54108	0.328958	-4.68473	2.80327e-06	5.47346e-05
ENSDARG00000032039	mxd1	228.304	-2.30815	0.492678	-4.68491	2.80089e-06	5.47346e-05
ENSDARG00000043209	nsun5	259.437	-1.83731	0.392278	-4.6837	2.81749e-06	5.49555e-05
ENSDARG00000036394	pop7	178.332	-1.9355	0.413273	-4.68334	2.82242e-06	5.49952e-05
ENSDARG00000103375	si:ch211-161m3.4	80.6624	-2.46415	0.526179	-4.6831	2.82568e-06	5.50021e-05
ENSDARG00000071164	alkbh1	115.381	-1.71559	0.366439	-4.68179	2.84384e-06	5.52988e-05
ENSDARG00000008384	hdac6	397.955	-1.95358	0.417297	-4.68151	2.8477e-06	5.53172e-05
ENSDARG00000016399	riok1	596.638	-1.58612	0.338871	-4.68059	2.86052e-06	5.54526e-05
ENSDARG00000003217	urb2	450.186	-1.31345	0.280611	-4.68069	2.85911e-06	5.54526e-05
ENSDARG00000043858	cdk19	89.0743	-2.17397	0.464546	-4.67977	2.87191e-06	5.55031e-05
ENSDARG00000017489	ifi45	222.462	4.06107	0.867756	4.67996	2.8693e-06	5.55031e-05
ENSDARG00000038826	jph1b	30.9121	4.98697	1.06556	4.68012	2.86703e-06	5.55031e-05
ENSDARG00000103320	lclat1	694.9	-1.55586	0.332556	-4.67849	2.88996e-06	5.57382e-05
ENSDARG00000018049	sf3b2	2728.34	-1.27763	0.273077	-4.67864	2.88779e-06	5.57382e-05
ENSDARG00000029463	asap1a	100.678	3.65642	0.781643	4.67787	2.89875e-06	5.58511e-05
ENSDARG00000004874	spata6l	45.0768	5.88594	1.25857	4.67667	2.91571e-06	5.61207e-05
ENSDARG00000068874	si:ch211-250m6.7	76.3632	5.85055	1.25121	4.67591	2.92658e-06	5.62728e-05
ENSDARG00000039987	hivep2a	10407.6	-1.91146	0.408912	-4.67451	2.94649e-06	5.65984e-05
ENSDARG00000100223	gpa33a	118.179	2.5914	0.554461	4.67374	2.95768e-06	5.67558e-05
ENSDARG00000099273	zgc:103508	342.238	-2.38545	0.51043	-4.67342	2.96221e-06	5.67853e-05
ENSDARG00000105014	mre11a	210.787	-1.65832	0.354912	-4.67249	2.97577e-06	5.69875e-05
ENSDARG00000011079	wdr3	1323.25	-1.43347	0.306812	-4.67215	2.9807e-06	5.70243e-05
ENSDARG00000039887	c1qbp	1187.56	-1.19377	0.255648	-4.66959	3.01803e-06	5.76804e-05
ENSDARG00000000935	unk	461.722	-1.22604	0.262601	-4.66883	3.02925e-06	5.78363e-05
ENSDARG00000076721	zgc:171686	295.789	-5.25447	1.12572	-4.66764	3.04673e-06	5.81117e-05
ENSDARG00000039513	zgc:153119	26.0882	-3.16038	0.677214	-4.66674	3.06015e-06	5.8309e-05
ENSDARG00000003213	naa15a	1834.1	-1.23697	0.265082	-4.66636	3.06588e-06	5.83595e-05
ENSDARG00000043402	zgc:171480	192.928	-1.78176	0.381919	-4.66528	3.08195e-06	5.86064e-05
ENSDARG00000008380	brd7	907.544	-1.30282	0.279397	-4.66298	3.11656e-06	5.9146e-05
ENSDARG00000004517	ppat	392.362	-1.46924	0.315078	-4.6631	3.11487e-06	5.9146e-05
ENSDARG00000002174	itfg2	127.573	-2.2437	0.481242	-4.66231	3.12675e-06	5.92801e-05
ENSDARG00000040620	psmg1	653.259	-1.67441	0.359214	-4.6613	3.14213e-06	5.95121e-05
ENSDARG00000010721	sept6	7095.7	-1.67198	0.358829	-4.65955	3.16908e-06	5.99626e-05
ENSDARG00000008030	myl9b	109.811	3.373	0.723947	4.65918	3.17479e-06	6.00108e-05
ENSDARG00000076001	pip5k1ca	46.5735	7.53417	1.61781	4.65701	3.2084e-06	6.05857e-05
ENSDARG00000068755	exosc8	333.645	-1.50107	0.32252	-4.65419	3.25257e-06	6.1337e-05
ENSDARG00000039754	xpc	458.93	-1.53845	0.330562	-4.65406	3.25465e-06	6.1337e-05
ENSDARG00000042236	atrx	2681.73	-1.32935	0.285775	-4.65174	3.29139e-06	6.19677e-05
ENSDARG00000025789	chd4b	2748.6	-1.21899	0.262088	-4.65108	3.30207e-06	6.207e-05
ENSDARG00000074379	knstrn	127.433	-3.10319	0.66724	-4.65079	3.30664e-06	6.207e-05
ENSDARG00000013729	srsf6a	2950.38	-1.37097	0.294782	-4.6508	3.30653e-06	6.207e-05
ENSDARG00000071500	fam207a	303.101	-1.51993	0.326907	-4.64943	3.3285e-06	6.23567e-05
ENSDARG00000008803	marcksb	625.566	-2.20406	0.474038	-4.64955	3.32656e-06	6.23567e-05
ENSDARG00000038695	elavl1a	2542.04	-1.18622	0.255173	-4.6487	3.3404e-06	6.25179e-05
ENSDARG00000103824	hint1	340.605	-1.93515	0.416374	-4.64763	3.35777e-06	6.27811e-05
ENSDARG00000108953	si:ch211-283g2.2	438.808	3.542	0.762207	4.64703	3.3675e-06	6.29009e-05
ENSDARG00000002332	frmd6	36.3204	4.28344	0.922188	4.64486	3.40301e-06	6.35016e-05
ENSDARG00000105035	anapc2	315.547	-2.29121	0.493339	-4.64428	3.41258e-06	6.36175e-05
ENSDARG00000035043	pfdn5	256.722	-1.51929	0.327174	-4.64367	3.42268e-06	6.37432e-05
ENSDARG00000021996	ppp2r2aa	354.409	-1.41237	0.304203	-4.64286	3.43621e-06	6.39324e-05
ENSDARG00000076659	cdca7b	283.443	-2.29732	0.494841	-4.64254	3.44157e-06	6.39657e-05
ENSDARG00000078130	CR391986.1	57.1694	-2.35219	0.506681	-4.64235	3.44475e-06	6.39657e-05
ENSDARG00000086411	srsf10b	460.791	-1.47934	0.31868	-4.64209	3.44908e-06	6.39834e-05
ENSDARG00000070570	ppp4ca	173.692	-1.99154	0.429095	-4.64125	3.46302e-06	6.41793e-05
ENSDARG00000099738	ccr9b	1441.5	-2.41515	0.520408	-4.64088	3.46936e-06	6.4234e-05
ENSDARG00000005108	oclna	134.641	2.32168	0.50048	4.6389	3.50261e-06	6.47862e-05
ENSDARG00000030441	ppa1b	1255.68	-1.63934	0.353511	-4.6373	3.52989e-06	6.52272e-05
ENSDARG00000091831	ddx27	1111.61	-1.25358	0.270357	-4.63678	3.53885e-06	6.53291e-05
ENSDARG00000026053	hltf	286.55	-2.07731	0.448134	-4.63546	3.56145e-06	6.56825e-05
ENSDARG00000100409	camlg	256.327	-1.91533	0.413228	-4.63504	3.56869e-06	6.5752e-05
ENSDARG00000035706	dock6	296.247	2.75142	0.594038	4.63172	3.62643e-06	6.67225e-05
ENSDARG00000028523	inip	243.341	-2.03388	0.439131	-4.63161	3.62841e-06	6.67225e-05
ENSDARG00000005394	dnmt3aa	848.412	-1.27125	0.27456	-4.63011	3.65465e-06	6.71401e-05
ENSDARG00000006878	phf21aa	1745.39	-1.91812	0.414332	-4.62943	3.66673e-06	6.72967e-05
ENSDARG00000004952	rsad2	519.096	5.21199	1.12599	4.6288	3.67794e-06	6.74371e-05
ENSDARG00000039020	fbxo5	275.63	-2.47372	0.534537	-4.62777	3.69627e-06	6.76752e-05
ENSDARG00000074571	gpaa1	180.368	-1.50657	0.325557	-4.62767	3.69806e-06	6.76752e-05
ENSDARG00000063535	chd4a	5228.77	-1.27327	0.275233	-4.62615	3.72525e-06	6.80544e-05
ENSDARG00000097215	si:dkey-172k15.3	51.2431	-2.85625	0.61742	-4.62611	3.72596e-06	6.80544e-05
ENSDARG00000099900	twnk	340.339	-1.59126	0.34409	-4.62454	3.75423e-06	6.85048e-05
ENSDARG00000019861	fgl2a	2396.99	3.8113	0.824434	4.62293	3.78354e-06	6.89153e-05
ENSDARG00000016239	psmd13	1032.84	-1.24058	0.268356	-4.62291	3.784e-06	6.89153e-05
ENSDARG00000019842	cnot3b	1435.26	-1.32535	0.286718	-4.62247	3.7919e-06	6.89869e-05
ENSDARG00000017034	sqor	141.714	-1.66906	0.361089	-4.62229	3.79521e-06	6.89869e-05
ENSDARG00000102744	mgst3a	104.289	-2.04552	0.442573	-4.62187	3.80292e-06	6.90608e-05
ENSDARG00000007901	crnkl1	731.543	-1.56234	0.338142	-4.62038	3.83037e-06	6.94929e-05
ENSDARG00000036774	rgs12b	145.599	2.87621	0.62266	4.61923	3.85159e-06	6.9811e-05
ENSDARG00000021812	cherp	2384.56	-1.28249	0.277678	-4.61864	3.86267e-06	6.98989e-05
ENSDARG00000059945	sv2a	63.8991	3.14783	0.681558	4.61858	3.86381e-06	6.98989e-05
ENSDARG00000025467	aatf	222.58	-1.45318	0.314703	-4.6176	3.88194e-06	7.00746e-05
ENSDARG00000074703	ccdc97	159.411	-1.58326	0.342907	-4.61717	3.89014e-06	7.00746e-05
ENSDARG00000030038	grcc10	262.128	-1.77187	0.383717	-4.61765	3.88102e-06	7.00746e-05
ENSDARG00000059583	rcc1l	219.756	-1.54564	0.334767	-4.61707	3.892e-06	7.00746e-05
ENSDARG00000008395	snupn	282.901	-1.54225	0.334015	-4.61733	3.88714e-06	7.00746e-05
ENSDARG00000104809	top1mt	83.6516	-2.0387	0.441699	-4.61558	3.91991e-06	7.051e-05
ENSDARG00000024416	twistnb	522.816	-1.37391	0.297721	-4.61477	3.93539e-06	7.07213e-05
ENSDARG00000100794	mmp13b	454.383	3.01854	0.65421	4.61403	3.94942e-06	7.08392e-05
ENSDARG00000041340	mrpl51	355.113	-1.46784	0.318123	-4.61406	3.94874e-06	7.08392e-05
ENSDARG00000011247	rnpc3	348.854	-1.93157	0.418684	-4.61343	3.96069e-06	7.09742e-05
ENSDARG00000002576	cabp5a	31.4583	3.62711	0.786423	4.61216	3.98505e-06	7.13432e-05
ENSDARG00000002304	gins2	168.297	-2.21181	0.479592	-4.61186	3.99077e-06	7.13783e-05
ENSDARG00000026892	gpatch11	132.076	-1.9237	0.417263	-4.61027	4.02139e-06	7.18582e-05
ENSDARG00000055900	zswim5	3909.25	-1.2888	0.279615	-4.60921	4.04207e-06	7.21597e-05
ENSDARG00000041908	usp39	484.987	-1.59995	0.347319	-4.60657	4.09365e-06	7.30118e-05
ENSDARG00000069274	ighmbp2	160.436	-1.72779	0.375097	-4.60625	4.09988e-06	7.30542e-05
ENSDARG00000074852	myo15b	43.9484	3.5872	0.778954	4.60514	4.12182e-06	7.33762e-05
ENSDARG00000000830	telo2	132.389	-1.93645	0.420551	-4.60455	4.13364e-06	7.35175e-05
ENSDARG00000051923	ccnb1	900.103	-2.13646	0.464223	-4.60223	4.17991e-06	7.42012e-05
ENSDARG00000024478	mpc2	744.387	-1.39764	0.303681	-4.60232	4.17813e-06	7.42012e-05
ENSDARG00000099801	topaz1	157.832	4.77311	1.03749	4.60065	4.21171e-06	7.46958e-05
ENSDARG00000025728	grin1b	72.9936	2.68	0.582962	4.59721	4.2818e-06	7.58602e-05
ENSDARG00000070140	RETSAT	135.638	4.92468	1.07127	4.59704	4.28537e-06	7.58602e-05
ENSDARG00000042010	pklr	67.4816	2.79932	0.609136	4.59556	4.31596e-06	7.63305e-05
ENSDARG00000010408	igsf9b	86.3906	3.95758	0.861316	4.5948	4.33155e-06	7.65349e-05
ENSDARG00000007245	rundc3aa	21.3751	-3.29927	0.718208	-4.59375	4.35347e-06	7.68217e-05
ENSDARG00000104105	ttf2	342.317	-1.52302	0.331549	-4.59364	4.35589e-06	7.68217e-05
ENSDARG00000087243	zgc:100918	1687.95	-1.26479	0.275373	-4.59301	4.36891e-06	7.69796e-05
ENSDARG00000041339	zgc:92380	63.4489	3.62496	0.789499	4.59147	4.40135e-06	7.74793e-05
ENSDARG00000004823	asz1	23.4276	7.51127	1.63599	4.59126	4.40576e-06	7.74849e-05
ENSDARG00000000563	ttn.1	36.267	7.16925	1.56172	4.59061	4.4195e-06	7.76546e-05
ENSDARG00000015676	nmd3	805.698	-1.54333	0.336397	-4.58783	4.47869e-06	7.86217e-05
ENSDARG00000035608	pgam5	970.077	-1.48632	0.324088	-4.58615	4.51489e-06	7.91839e-05
ENSDARG00000103889	mettl17	191.66	-1.67795	0.366185	-4.58224	4.6003e-06	8.06073e-05
ENSDARG00000100136	dcp1a	229.4	-1.63503	0.356928	-4.58084	4.63102e-06	8.10707e-05
ENSDARG00000116259	chia.6	44.4	4.0857	0.892084	4.57995	4.65095e-06	8.13445e-05
ENSDARG00000112874	znf1067	71.6467	-2.23312	0.48769	-4.57897	4.6727e-06	8.16495e-05
ENSDARG00000052642	shisa9b	246.219	5.73133	1.25193	4.578	4.69434e-06	8.19521e-05
ENSDARG00000015752	zap70	6215.82	-1.96973	0.430312	-4.57745	4.70678e-06	8.20937e-05
ENSDARG00000086762	gsdmea	380.328	3.19148	0.697292	4.57696	4.71774e-06	8.22092e-05
ENSDARG00000075354	espl1	321.322	-2.13767	0.467211	-4.57539	4.75327e-06	8.26763e-05
ENSDARG00000003486	ppp1caa	1077.46	-1.41033	0.30824	-4.57543	4.75254e-06	8.26763e-05
ENSDARG00000009740	ppp1r7	639.209	-1.49698	0.327231	-4.57469	4.76919e-06	8.28773e-05
ENSDARG00000018006	vrk1	599.863	-1.7323	0.378798	-4.57315	4.80455e-06	8.34153e-05
ENSDARG00000040080	fli1b	7753.89	-1.63127	0.356728	-4.57287	4.81097e-06	8.34504e-05
ENSDARG00000078233	ctnnd1	263.243	2.82365	0.617572	4.57218	4.82687e-06	8.3497e-05
ENSDARG00000016280	eif1ad	245.541	-1.48851	0.325549	-4.5723	4.82397e-06	8.3497e-05
ENSDARG00000104835	map3k4	2289.53	-1.48787	0.325394	-4.57252	4.81892e-06	8.3497e-05
ENSDARG00000019874	hsph1	116.138	-2.15617	0.47164	-4.57164	4.83917e-06	8.35572e-05
ENSDARG00000069422	nhp2	676.198	-1.56128	0.341513	-4.57166	4.83881e-06	8.35572e-05
ENSDARG00000038635	magoh	643.376	-1.62433	0.35539	-4.57056	4.86428e-06	8.39143e-05
ENSDARG00000056914	emg1	258.015	-1.3757	0.30105	-4.56968	4.88462e-06	8.41887e-05
ENSDARG00000104353	nop58	2944.34	-1.58588	0.347096	-4.56899	4.90077e-06	8.43903e-05
ENSDARG00000015161	zgc:92664	201.907	-2.15662	0.472103	-4.56812	4.92128e-06	8.46666e-05
ENSDARG00000045676	calua	64.0442	2.67862	0.586473	4.56733	4.93976e-06	8.48306e-05
ENSDARG00000078152	si:dkey-56i24.1	534.784	-2.1416	0.46889	-4.56738	4.93851e-06	8.48306e-05
ENSDARG00000008548	arhgap12a	200.317	2.80228	0.613696	4.56623	4.96565e-06	8.51981e-05
ENSDARG00000007421	ftcd	268.354	4.63785	1.01603	4.56469	5.00223e-06	8.56897e-05
ENSDARG00000008034	skib	31.982	3.39845	0.744516	4.56465	5.00335e-06	8.56897e-05
ENSDARG00000057863	dnmt3bb.3	235.07	-2.31093	0.506354	-4.56387	5.02189e-06	8.58598e-05
ENSDARG00000054696	psmb4	2150.69	-1.32776	0.290929	-4.56385	5.02234e-06	8.58598e-05
ENSDARG00000076474	org	18.6091	7.17939	1.57334	4.56314	5.0393e-06	8.60721e-05
ENSDARG00000036830	krt91	2485.98	3.72871	0.817296	4.56225	5.06083e-06	8.6362e-05
ENSDARG00000034174	mrrf	92.3114	-2.29279	0.502644	-4.56147	5.07976e-06	8.66072e-05
ENSDARG00000059070	gars	2943.75	-1.26519	0.277377	-4.56128	5.08438e-06	8.6608e-05
ENSDARG00000013730	slc4a4a	437.373	3.81064	0.835775	4.55941	5.12968e-06	8.73012e-05
ENSDARG00000057513	mdm4	1575.91	-1.30967	0.287278	-4.55888	5.14263e-06	8.74432e-05
ENSDARG00000077265	wdr89	179.737	-1.74445	0.382751	-4.55766	5.17258e-06	8.78736e-05
ENSDARG00000101661	ulk3	62.9097	-1.98993	0.436712	-4.55662	5.19823e-06	8.82302e-05
ENSDARG00000000460	nitr2b	27.7634	4.06264	0.891698	4.55607	5.21202e-06	8.83852e-05
ENSDARG00000060646	senp5	238.899	-1.39652	0.306534	-4.55585	5.21737e-06	8.83969e-05
ENSDARG00000017163	sinup	59.4207	3.49696	0.768018	4.55323	5.28278e-06	8.94253e-05
ENSDARG00000055398	foxc1b	40.4679	3.79933	0.834682	4.55182	5.31828e-06	8.98657e-05
ENSDARG00000043821	klf7b	656.52	-1.44531	0.317517	-4.55192	5.31596e-06	8.98657e-05
ENSDARG00000061770	abcd4	162.884	-1.8232	0.400635	-4.55078	5.34473e-06	9.02321e-05
ENSDARG00000024299	c1qtnf4	32.0961	3.85166	0.846415	4.55056	5.35023e-06	9.02447e-05
ENSDARG00000013950	pdf	53.8868	-2.24352	0.493119	-4.54966	5.37334e-06	9.05539e-05
ENSDARG00000045036	cdc42ep4b	74.6692	3.15645	0.693849	4.54919	5.38525e-06	9.05935e-05
ENSDARG00000102452	eif3ha	2999.92	-1.69676	0.372966	-4.54938	5.38048e-06	9.05935e-05
ENSDARG00000101059	dhx36	514.165	-1.54529	0.339811	-4.5475	5.42859e-06	9.1095e-05
ENSDARG00000074031	fastkd2	480.871	-1.6646	0.366032	-4.54768	5.42407e-06	9.1095e-05
ENSDARG00000069726	glis3	33.9787	7.07407	1.5556	4.54747	5.42947e-06	9.1095e-05
ENSDARG00000102458	hip1rb	34.8409	2.79187	0.614138	4.546	5.46755e-06	9.16527e-05
ENSDARG00000016979	pmpcb	237.481	-1.56326	0.343992	-4.54448	5.50704e-06	9.22331e-05
ENSDARG00000060093	dapk1	291.132	1.60228	0.352599	4.54418	5.51487e-06	9.22828e-05
ENSDARG00000053138	lrrc47	828.524	-1.44671	0.318416	-4.54348	5.53334e-06	9.25102e-05
ENSDARG00000056270	atpaf2	164.055	-1.48496	0.32688	-4.54284	5.55013e-06	9.27093e-05
ENSDARG00000055743	ankrd54	275.566	-1.45441	0.32037	-4.5398	5.63077e-06	9.38082e-05
ENSDARG00000018562	cope	792.255	-1.27604	0.281062	-4.54008	5.62337e-06	9.38082e-05
ENSDARG00000086017	zgc:153681	51.2698	4.90388	1.08016	4.53995	5.62677e-06	9.38082e-05
ENSDARG00000042147	rbbp5	681.709	-1.32857	0.29269	-4.53918	5.64743e-06	9.40032e-05
ENSDARG00000030614	syt1a	80.015	2.63052	0.579857	4.53649	5.71971e-06	9.51227e-05
ENSDARG00000028676	nuak1b	91.2134	3.60858	0.795522	4.53612	5.72991e-06	9.52089e-05
ENSDARG00000014329	npm1a	3267.5	-1.40858	0.310564	-4.53556	5.7452e-06	9.53793e-05
ENSDARG00000036162	hnrnpa0b	1797.12	-1.70076	0.375119	-4.53392	5.78993e-06	9.60379e-05
ENSDARG00000037570	polr1d	88.1452	-1.79793	0.39661	-4.53323	5.80873e-06	9.62655e-05
ENSDARG00000069194	mycbpap	52.3563	4.86633	1.07379	4.53192	5.84497e-06	9.66969e-05
ENSDARG00000108340	si:ch211-283g2.2	393.725	3.11282	0.686842	4.53207	5.84079e-06	9.66969e-05
ENSDARG00000099579	aldh18a1	1130.38	-1.3938	0.307621	-4.5309	5.87333e-06	9.70815e-05
ENSDARG00000045167	dlgap5	965.153	-2.49882	0.551548	-4.53056	5.8828e-06	9.71534e-05
ENSDARG00000054821	nubpl	163.718	-2.03416	0.449032	-4.5301	5.89568e-06	9.72813e-05
ENSDARG00000002267	dcaf13	621.495	-1.30128	0.287353	-4.5285	5.9405e-06	9.79356e-05
ENSDARG00000039430	msl2b	708.32	-1.47867	0.326594	-4.52755	5.96725e-06	9.82238e-05
ENSDARG00000107408	TCF4	648.938	-2.70536	0.597539	-4.52751	5.96834e-06	9.82238e-05
ENSDARG00000023858	ccdc174	264.588	-1.65188	0.364957	-4.52623	6.00456e-06	9.87341e-05
ENSDARG00000100157	tamm41	145.929	-1.8198	0.402089	-4.52586	6.01517e-06	9.88228e-05
ENSDARG00000033596	polr2c	298.036	-1.40206	0.309831	-4.52526	6.03217e-06	9.90164e-05
ENSDARG00000017211	plxnb1b	287.928	-2.00363	0.442883	-4.52407	6.06607e-06	9.94867e-05
ENSDARG00000042120	si:dkey-97o5.1	348.023	-1.44489	0.319441	-4.52317	6.09196e-06	9.9825e-05
ENSDARG00000001870	atp1a1a.4	518.427	4.63596	1.02515	4.52223	6.1191e-06	0.000100183
ENSDARG00000036577	atp6v0cb	63.4509	2.5023	0.553442	4.52133	6.14518e-06	0.000100419
ENSDARG00000019459	elf2a	932.522	-1.43188	0.316695	-4.52132	6.14539e-06	0.000100419
ENSDARG00000039185	nfyba	593.78	-1.58684	0.350978	-4.52119	6.14942e-06	0.000100419
ENSDARG00000073737	suds3	308.739	-1.47138	0.325513	-4.52019	6.17834e-06	0.000100805
ENSDARG00000041141	cryba1a	31.879	3.0136	0.666752	4.51982	6.18918e-06	0.00010084
ENSDARG00000058267	glmna	338.76	-1.33059	0.294395	-4.51975	6.19113e-06	0.00010084
ENSDARG00000060978	atp2a3	4202.08	-1.7281	0.382379	-4.51933	6.20354e-06	0.000100907
ENSDARG00000045230	cox6b1	827.038	-2.2436	0.496472	-4.51909	6.21046e-06	0.000100907
ENSDARG00000042124	si:dkey-4e7.3	212.324	-1.76996	0.391665	-4.51907	6.2112e-06	0.000100907
ENSDARG00000037229	denr	736.91	-1.69581	0.375335	-4.51812	6.23912e-06	0.000101274
ENSDARG00000057099	papss1	244.187	-1.41765	0.313844	-4.51705	6.27065e-06	0.000101698
ENSDARG00000078118	sinhcafl	900.689	-2.046	0.45301	-4.51646	6.28829e-06	0.000101897
ENSDARG00000098080	gnl2	1031.73	-1.34893	0.298683	-4.51626	6.29413e-06	0.000101905
ENSDARG00000099663	cox5ab	547.996	-1.42451	0.315475	-4.51544	6.31846e-06	0.000102186
ENSDARG00000101622	mrps7	223.891	-1.45003	0.321137	-4.51531	6.3223e-06	0.000102186
ENSDARG00000019572	taf7	590.486	-1.23506	0.273627	-4.51367	6.37152e-06	0.000102894
ENSDARG00000095947	adkb	394.696	-1.58255	0.350825	-4.51095	6.45375e-06	0.000104133
ENSDARG00000013802	pcid2	608.497	-1.35069	0.299478	-4.51016	6.47802e-06	0.000104436
ENSDARG00000011026	zgc:92907	41.3394	-2.45885	0.545261	-4.50949	6.49842e-06	0.000104676
ENSDARG00000020212	slc1a1	27.2316	4.44298	0.985333	4.50912	6.50975e-06	0.000104769
ENSDARG00000021120	ndc1	1122.06	-1.2423	0.275544	-4.50855	6.52716e-06	0.000104961
ENSDARG00000019496	esd	599.514	-2.18439	0.484667	-4.50699	6.57546e-06	0.000105558
ENSDARG00000055374	irf4b	442.218	-2.43808	0.540937	-4.50714	6.57085e-06	0.000105558
ENSDARG00000053547	jakmip2	38.369	3.12687	0.693876	4.50638	6.59432e-06	0.000105771
ENSDARG00000089637	rnaseh2c	394.324	-2.09464	0.464858	-4.50597	6.60703e-06	0.000105886
ENSDARG00000004748	zgc:100868	74.1782	2.38	0.528225	4.50565	6.6169e-06	0.000105954
ENSDARG00000013063	oxct1a	247.442	-2.06344	0.458322	-4.50215	6.72685e-06	0.000107624
ENSDARG00000099222	prpsap1	203.89	-1.5147	0.33652	-4.50107	6.7612e-06	0.000108082
ENSDARG00000005989	rgl1	310.087	2.99851	0.666235	4.50067	6.77395e-06	0.000108195
ENSDARG00000100623	trrap	2399.66	-1.31112	0.291403	-4.49933	6.8167e-06	0.000108786
ENSDARG00000040300	gtpbp10	315.074	-2.0141	0.447695	-4.49883	6.83288e-06	0.000108953
ENSDARG00000058968	haus1	96.3176	-2.49044	0.553617	-4.49849	6.84373e-06	0.000109034
ENSDARG00000009208	prkcda	1107.1	-1.21985	0.271211	-4.49781	6.86568e-06	0.000109292
ENSDARG00000016871	smarce1	3830.42	-1.51155	0.336102	-4.49731	6.882e-06	0.00010946
ENSDARG00000007960	hnrnpaba	5395.5	-1.26234	0.280742	-4.49642	6.91078e-06	0.000109825
ENSDARG00000024431	ets1	2681.01	-1.87911	0.417948	-4.49603	6.92346e-06	0.000109935
ENSDARG00000055969	rfc3	293.25	-2.09073	0.465078	-4.49543	6.94292e-06	0.000110151
ENSDARG00000012827	mettl3	301.73	-1.56875	0.349014	-4.49479	6.9638e-06	0.00011039
ENSDARG00000068918	map2k2b	391.896	-1.52324	0.339047	-4.4927	7.03264e-06	0.000111385
ENSDARG00000010728	scin	8478.26	-2.54024	0.565438	-4.49253	7.03833e-06	0.000111385
ENSDARG00000028618	krt18b	2296.36	3.41547	0.760358	4.49193	7.05821e-06	0.000111607
ENSDARG00000058089	rprd2a	1714.43	-1.44914	0.322681	-4.49093	7.09122e-06	0.000112035
ENSDARG00000014793	ehd1b	96.4543	2.66542	0.593566	4.49051	7.10529e-06	0.000112164
ENSDARG00000076360	rpl37	183.847	-2.53923	0.56549	-4.49033	7.11136e-06	0.000112167
ENSDARG00000063249	mrpl9	189.107	-1.61645	0.360041	-4.48964	7.13441e-06	0.000112437
ENSDARG00000013023	nsun3	77.6633	-2.17307	0.484047	-4.48938	7.14292e-06	0.000112477
ENSDARG00000041530	ppih	348.457	-1.68552	0.375478	-4.489	7.15574e-06	0.000112586
ENSDARG00000070317	irge4	41.9548	2.95572	0.658655	4.48752	7.20585e-06	0.000113057
ENSDARG00000100057	ppfibp1b	45.4717	3.75959	0.837809	4.48741	7.20956e-06	0.000113057
ENSDARG00000041875	ube2v1	853.981	-1.61339	0.359521	-4.48762	7.20249e-06	0.000113057
ENSDARG00000068082	wbp4	60.9684	-2.74038	0.61068	-4.48742	7.20907e-06	0.000113057
ENSDARG00000098972	mrps16	118.947	-1.59856	0.35626	-4.48706	7.2214e-06	0.000113072
ENSDARG00000068710	nid1a	60.4698	4.39314	0.979077	4.48703	7.22243e-06	0.000113072
ENSDARG00000089967	si:ch211-59o9.10	292.522	-1.4186	0.31625	-4.48568	7.26821e-06	0.000113695
ENSDARG00000010312	cp	238.801	3.18066	0.709143	4.48522	7.28394e-06	0.000113847
ENSDARG00000076120	foxp4	101.529	2.64384	0.58965	4.48374	7.3347e-06	0.000114546
ENSDARG00000075673	arhgap21b	159.447	2.56022	0.571104	4.48293	7.36265e-06	0.000114888
ENSDARG00000057107	si:ch73-383g2.1	439.563	-1.31536	0.2936	-4.48009	7.46113e-06	0.000116329
ENSDARG00000037158	rcc1	380.776	-1.61598	0.36073	-4.47973	7.4736e-06	0.000116427
ENSDARG00000061732	raph1b	288.85	-1.24928	0.278992	-4.47785	7.54001e-06	0.000117365
ENSDARG00000041078	chka	55.6873	2.97998	0.665648	4.47681	7.57669e-06	0.00011784
ENSDARG00000092546	pdap1a	1056.37	-1.26957	0.28374	-4.47441	7.66237e-06	0.000119074
ENSDARG00000045514	atp5f1c	2588.17	-1.19797	0.268029	-4.46954	7.83882e-06	0.000121717
ENSDARG00000099301	cdc37	792.59	-1.20531	0.26976	-4.46807	7.89279e-06	0.000122455
ENSDARG00000104295	arhgap21a	52.7576	3.87261	0.866902	4.46718	7.92566e-06	0.000122663
ENSDARG00000007959	hibadhb	530.113	-1.3239	0.29634	-4.46748	7.9146e-06	0.000122663
ENSDARG00000100260	them6	50.9557	3.63365	0.81339	4.4673	7.92133e-06	0.000122663
ENSDARG00000033172	nr2f5	25.863	5.14591	1.15223	4.46606	7.96718e-06	0.000123105
ENSDARG00000105096	si:ch1073-67j19.1	103.533	2.97341	0.66577	4.46612	7.96512e-06	0.000123105
ENSDARG00000000540	asdurf	383.919	-1.36114	0.304885	-4.46444	8.02778e-06	0.00012394
ENSDARG00000039422	fuom	46.2612	-2.42583	0.543398	-4.4642	8.03694e-06	0.000123981
ENSDARG00000103787	chd1	1720.67	-1.36351	0.305526	-4.46281	8.08908e-06	0.000124582
ENSDARG00000073841	herc2	7414.19	-1.75489	0.393211	-4.46298	8.08284e-06	0.000124582
ENSDARG00000099173	BX530097.1	107.026	-2.13723	0.478943	-4.46239	8.10502e-06	0.000124625
ENSDARG00000013150	dhx16	709.17	-1.17332	0.262929	-4.46251	8.10038e-06	0.000124625
ENSDARG00000059398	myef2	1029.95	-1.45629	0.326471	-4.46069	8.16965e-06	0.000125517
ENSDARG00000021539	ephb2b	49.7913	4.22397	0.947041	4.46018	8.18909e-06	0.000125714
ENSDARG00000044431	ppig	1033.88	-1.18028	0.264658	-4.45965	8.20928e-06	0.000125922
ENSDARG00000103878	anpepb	65.3316	2.73508	0.61341	4.45881	8.24146e-06	0.000126314
ENSDARG00000008239	mocs3	157.851	-1.84654	0.414245	-4.4576	8.28816e-06	0.000126879
ENSDARG00000022129	rbm4.3	5881.82	-1.40033	0.31415	-4.45751	8.29177e-06	0.000126879
ENSDARG00000062568	mrpl2	589.176	-1.34947	0.302884	-4.45539	8.37396e-06	0.000128034
ENSDARG00000056026	tprg1	965.711	-1.76765	0.396784	-4.45496	8.39099e-06	0.000128191
ENSDARG00000009178	zfand1	54.8454	-2.20914	0.495924	-4.45459	8.40551e-06	0.000128309
ENSDARG00000098204	CU984600.2	4586.24	3.93066	0.882454	4.45424	8.41906e-06	0.000128413
ENSDARG00000088877	smarcd2	1694.3	-1.58251	0.355332	-4.4536	8.44415e-06	0.000128589
ENSDARG00000086826	sult6b1	65.8181	3.96837	0.891034	4.45367	8.44149e-06	0.000128589
ENSDARG00000017762	srrt	1120.28	-1.38584	0.311286	-4.45198	8.50828e-06	0.000129461
ENSDARG00000055838	mettl16	385.427	-1.52336	0.342465	-4.44822	8.65843e-06	0.00013164
ENSDARG00000063385	cenpe	1801.52	-1.95053	0.438713	-4.44603	8.74718e-06	0.00013216
ENSDARG00000055966	cflara	1290.57	-1.37597	0.309516	-4.44556	8.76614e-06	0.00013216
ENSDARG00000069888	cldna	151.159	4.65586	1.04697	4.44698	8.70862e-06	0.00013216
ENSDARG00000038099	gskip	912.333	-1.31213	0.295171	-4.44532	8.77626e-06	0.00013216
ENSDARG00000069977	myg1	874.451	-1.21415	0.273103	-4.44575	8.75844e-06	0.00013216
ENSDARG00000057929	naf1	192.151	-1.55108	0.348817	-4.44668	8.72077e-06	0.00013216
ENSDARG00000059046	psmd5	284.891	-1.40978	0.317121	-4.44556	8.76629e-06	0.00013216
ENSDARG00000037378	qdprb1	65.6464	-2.06832	0.465236	-4.44575	8.7587e-06	0.00013216
ENSDARG00000089706	si:ch211-276a23.5	234.349	1.50802	0.339154	4.4464	8.73207e-06	0.00013216
ENSDARG00000102998	taf6	466.149	-1.88656	0.424343	-4.44585	8.75449e-06	0.00013216
ENSDARG00000015314	zc4h2	559.739	-1.91537	0.430768	-4.44642	8.73149e-06	0.00013216
ENSDARG00000068400	znf131	146.977	-1.45335	0.326934	-4.44539	8.77313e-06	0.00013216
ENSDARG00000007918	ttc27	466.193	-1.58044	0.355568	-4.44483	8.79613e-06	0.000132354
ENSDARG00000001549	sp3a	312.976	-1.77162	0.398645	-4.4441	8.82596e-06	0.000132697
ENSDARG00000101017	CT583642.1	81.8207	2.92563	0.658344	4.44392	8.83352e-06	0.000132706
ENSDARG00000069521	vps29	507.19	-1.2594	0.283511	-4.44216	8.9059e-06	0.000133687
ENSDARG00000117089	CKS2	148.888	-1.89733	0.427184	-4.44149	8.93389e-06	0.000134001
ENSDARG00000088789	mast1b	44.5348	3.44761	0.776329	4.44091	8.95785e-06	0.000134254
ENSDARG00000019274	rasd1	62.2945	2.9069	0.654634	4.4405	8.97515e-06	0.000134407
ENSDARG00000062661	abca4b	99.0636	3.24558	0.730974	4.44007	8.99291e-06	0.000134567
ENSDARG00000101040	ccl20a.3	61.6366	4.17045	0.939327	4.43983	9.00308e-06	0.000134613
ENSDARG00000004635	epha7	152.805	-2.3086	0.520145	-4.43837	9.06427e-06	0.000135347
ENSDARG00000102265	smarcal1	179.166	-2.85804	0.643971	-4.43815	9.07355e-06	0.000135347
ENSDARG00000052905	zgc:165423	33.968	3.20533	0.722206	4.43824	9.06956e-06	0.000135347
ENSDARG00000104388	stag3	52.029	4.52773	1.02114	4.43399	9.25032e-06	0.000137875
ENSDARG00000104837	nudc	671.712	-1.2214	0.27551	-4.43325	9.28229e-06	0.000138243
ENSDARG00000068919	rad51c	108.436	-2.74572	0.61938	-4.43301	9.29257e-06	0.000138287
ENSDARG00000038097	pigq	122.878	-1.70214	0.384053	-4.43204	9.33456e-06	0.000138803
ENSDARG00000077532	pign	176.71	-2.13821	0.482585	-4.43074	9.39086e-06	0.000139531
ENSDARG00000045857	cebpz	1178.4	-1.44555	0.326386	-4.42897	9.46826e-06	0.000140571
ENSDARG00000002255	epb41l3a	26.9754	3.39511	0.766916	4.42696	9.55696e-06	0.000141777
ENSDARG00000044575	vars	1483.48	-1.24157	0.280484	-4.42653	9.5763e-06	0.000141952
ENSDARG00000002970	ss18	2834.43	-1.44594	0.326667	-4.42633	9.58489e-06	0.000141969
ENSDARG00000100813	nudt12	93.6038	-2.84938	0.643934	-4.42496	9.6462e-06	0.000142765
ENSDARG00000043666	abt1	181.899	-1.5705	0.354986	-4.42412	9.68372e-06	0.000143209
ENSDARG00000054374	alg13	20.6862	4.84571	1.0954	4.42368	9.70326e-06	0.000143386
ENSDARG00000010238	rbm22	433.756	-1.25439	0.283609	-4.42295	9.73631e-06	0.000143762
ENSDARG00000013478	rrp15	277.143	-1.32344	0.299366	-4.42082	9.83289e-06	0.000144963
ENSDARG00000061850	si:dkey-19b23.13	59.772	3.97537	0.899233	4.42084	9.8317e-06	0.000144963
ENSDARG00000079035	zgc:174573	29.6955	-3.04166	0.688402	-4.41844	9.94157e-06	0.000146451
ENSDARG00000054804	anp32e	2165.05	-1.52228	0.34463	-4.41716	1.00007e-05	0.000147207
ENSDARG00000035598	coro1ca	432.434	2.36375	0.535356	4.41528	1.00879e-05	0.000148376
ENSDARG00000058903	si:ch211-237c6.4	89.5548	-3.42709	0.776251	-4.41492	1.01045e-05	0.00014839
ENSDARG00000029482	ush2a	38.1314	3.09366	0.700703	4.41508	1.00973e-05	0.00014839
ENSDARG00000035579	si:dkey-174n20.1	81.5591	-2.40502	0.544843	-4.41416	1.01401e-05	0.000148797
ENSDARG00000057227	si:dkey-222b8.4	84.813	3.84515	0.871173	4.41376	1.01589e-05	0.000148959
ENSDARG00000040492	mthfd1b	722.021	-1.7481	0.396145	-4.41277	1.02057e-05	0.000149138
ENSDARG00000042940	nab1a	74.4908	3.20623	0.726574	4.4128	1.02041e-05	0.000149138
ENSDARG00000038312	rcl1	233.415	-1.62589	0.368408	-4.4133	1.01808e-05	0.000149138
ENSDARG00000007231	ryk	85.7844	3.5053	0.794372	4.41267	1.02105e-05	0.000149138
ENSDARG00000087331	si:dkey-77f5.3	105.352	-2.0269	0.459286	-4.41316	1.01873e-05	0.000149138
ENSDARG00000079355	flrt2	41.1697	3.66588	0.831646	4.40798	1.04339e-05	0.000152283
ENSDARG00000003193	rassf7b	36.2482	3.61228	0.819545	4.40766	1.04494e-05	0.000152392
ENSDARG00000002591	ruvbl1	1188.12	-1.31892	0.29927	-4.40712	1.04754e-05	0.000152654
ENSDARG00000042866	cx35.4	36.9383	3.15903	0.716889	4.40658	1.05015e-05	0.000152682
ENSDARG00000100013	dhx38	1065.59	-1.17359	0.266318	-4.40671	1.04952e-05	0.000152682
ENSDARG00000104470	syngr2b	292.117	-1.84288	0.418195	-4.40676	1.04931e-05	0.000152682
ENSDARG00000039150	lgmn	9917.35	2.91561	0.66168	4.40638	1.05113e-05	0.000152708
ENSDARG00000015901	ptbp2b	946.174	-1.64991	0.374529	-4.40528	1.05645e-05	0.000153364
ENSDARG00000071336	mif	471.954	-1.72284	0.391184	-4.40416	1.06193e-05	0.000154041
ENSDARG00000045190	ch25h	74.4957	1.99052	0.452051	4.40331	1.0661e-05	0.000154301
ENSDARG00000039966	prom1a	99.464	2.42256	0.550169	4.4033	1.06617e-05	0.000154301
ENSDARG00000100952	wu:fj16a03	203.356	3.73847	0.848962	4.40358	1.06478e-05	0.000154301
ENSDARG00000025081	grnb	1032.17	-1.53347	0.34846	-4.4007	1.07905e-05	0.000156046
ENSDARG00000041944	adat2	86.8687	-2.51967	0.57269	-4.39971	1.08396e-05	0.000156637
ENSDARG00000002167	cacnb1	43.3354	3.65374	0.830867	4.3975	1.09504e-05	0.000158117
ENSDARG00000031426	csrnp1a	1453.5	-2.23867	0.509147	-4.39691	1.09805e-05	0.000158432
ENSDARG00000103754	aspm	718.002	-2.39405	0.544789	-4.39445	1.11053e-05	0.000160096
ENSDARG00000015567	zic1	76.1527	3.24307	0.738017	4.39431	1.11128e-05	0.000160096
ENSDARG00000010571	ezh2	1256.74	-1.27457	0.290102	-4.39352	1.11531e-05	0.000160556
ENSDARG00000013351	cirbpb	20118.1	-1.56903	0.357178	-4.39286	1.11868e-05	0.000160918
ENSDARG00000037109	pwp2h	890.781	-1.73554	0.395141	-4.39221	1.12204e-05	0.00016128
ENSDARG00000003531	tcea1	800.537	-1.37047	0.312044	-4.39192	1.12352e-05	0.000161371
ENSDARG00000036036	mdka	117.856	3.28858	0.748837	4.39159	1.12524e-05	0.000161373
ENSDARG00000039493	naa20	187.505	-1.50796	0.34337	-4.39166	1.12487e-05	0.000161373
ENSDARG00000054023	ttll6	64.1186	4.43853	1.01084	4.39093	1.12869e-05	0.000161745
ENSDARG00000103900	sept9b	2847.59	-1.86618	0.425036	-4.39064	1.13016e-05	0.000161833
ENSDARG00000010948	kif11	1460.26	-2.28581	0.520689	-4.38998	1.13363e-05	0.000162207
ENSDARG00000061587	ctdspl2a	932.706	-1.31541	0.299763	-4.38816	1.14312e-05	0.000163441
ENSDARG00000025348	igfbp5b	286.606	3.38642	0.771782	4.3878	1.14503e-05	0.000163592
ENSDARG00000077830	borcs5	96.8999	-2.09713	0.478053	-4.3868	1.15028e-05	0.000164218
ENSDARG00000030872	cetp	88.7691	-2.93313	0.668949	-4.38469	1.1615e-05	0.000165696
ENSDARG00000103296	nup54	761.608	-1.59721	0.364297	-4.38436	1.16329e-05	0.000165826
ENSDARG00000086708	CR847543.1	1579.21	-2.04801	0.467211	-4.38348	1.168e-05	0.000166198
ENSDARG00000079267	im:7154036	1456.57	-1.42903	0.325991	-4.38364	1.16713e-05	0.000166198
ENSDARG00000070583	itpk1b	311.281	-1.42178	0.324357	-4.38338	1.16853e-05	0.000166198
ENSDARG00000017910	pdss1	410.112	-1.46336	0.3339	-4.38262	1.17262e-05	0.000166541
ENSDARG00000015889	zc3h15	733.35	-1.12099	0.255782	-4.3826	1.1727e-05	0.000166541
ENSDARG00000005827	eif2s1a	726.572	-1.23083	0.280861	-4.38234	1.17411e-05	0.000166616
ENSDARG00000030700	ctps1a	1499.8	-1.29651	0.295992	-4.38022	1.18558e-05	0.000168118
ENSDARG00000069981	cspg5a	45.3415	3.06816	0.700635	4.37911	1.19165e-05	0.000168791
ENSDARG00000058857	zgc:112052	90.4592	-2.19486	0.501222	-4.37903	1.19211e-05	0.000168791
ENSDARG00000045661	irf7	1457.5	2.6085	0.595832	4.37792	1.19819e-05	0.000169527
ENSDARG00000031434	rcor1	1319.28	-1.35302	0.309205	-4.37581	1.2098e-05	0.000171041
ENSDARG00000043502	ccdc124	692.482	-1.27683	0.29195	-4.37344	1.22305e-05	0.000172785
ENSDARG00000022261	pdzk1	272.169	3.00197	0.686469	4.37306	1.22517e-05	0.000172889
ENSDARG00000003592	surf1	124.275	-1.65089	0.37752	-4.37298	1.22561e-05	0.000172889
ENSDARG00000075033	GTPBP8	33.3084	-3.9526	0.904064	-4.37204	1.23093e-05	0.000173511
ENSDARG00000026198	enoph1	135.54	-1.85528	0.424499	-4.37052	1.23951e-05	0.00017446
ENSDARG00000070475	khdrbs1b	2922.68	-1.40109	0.320572	-4.37061	1.23901e-05	0.00017446
ENSDARG00000016375	asns	725.549	-1.62717	0.372438	-4.36897	1.24834e-05	0.000175562
ENSDARG00000007996	pou2f1b	2957	-2.24835	0.514635	-4.36882	1.24918e-05	0.000175562
ENSDARG00000075743	mrpl47	235.86	-1.3664	0.312795	-4.36837	1.25179e-05	0.000175798
ENSDARG00000037245	trmo	126.209	-2.03863	0.466905	-4.36626	1.26389e-05	0.000177366
ENSDARG00000013711	zgc:77486	99.2845	3.75263	0.859529	4.36591	1.26592e-05	0.000177519
ENSDARG00000000503	stx1b	70.3122	2.27661	0.521513	4.3654	1.26891e-05	0.000177806
ENSDARG00000071159	sft2d2b	208.047	-2.30392	0.527895	-4.36436	1.27497e-05	0.000178524
ENSDARG00000023536	nnt	5093.6	-1.40717	0.322497	-4.36335	1.28087e-05	0.000179218
ENSDARG00000052334	ociad1	460.972	-1.34514	0.308305	-4.36302	1.28282e-05	0.000179226
ENSDARG00000094693	si:dkey-220k22.3	76.2307	-2.71371	0.621958	-4.36318	1.28188e-05	0.000179226
ENSDARG00000043857	ufm1	329.216	-1.47823	0.338838	-4.36264	1.28503e-05	0.000179403
ENSDARG00000079323	rgmb	260.441	-1.77496	0.406927	-4.36186	1.28962e-05	0.000179911
ENSDARG00000013528	mcm9	309.645	-2.6707	0.612488	-4.36042	1.29815e-05	0.000180968
ENSDARG00000041433	si:dkey-7c18.24	41.6622	4.17315	0.957578	4.35802	1.31243e-05	0.000182824
ENSDARG00000038290	thoc5	794.726	-1.3144	0.301657	-4.35728	1.31692e-05	0.00018318
ENSDARG00000042646	zgc:77784	42.9459	4.53104	1.03986	4.35737	1.31633e-05	0.00018318
ENSDARG00000060394	mtfr2	225.542	-2.12189	0.487027	-4.35682	1.31969e-05	0.000183343
ENSDARG00000040161	zgc:92287	66.412	4.46106	1.02394	4.35676	1.32002e-05	0.000183343
ENSDARG00000115248	CDK2AP1	194.368	-2.24185	0.514597	-4.35652	1.32147e-05	0.00018341
ENSDARG00000075754	mri1	602.745	-1.55939	0.357999	-4.35586	1.32544e-05	0.000183826
ENSDARG00000045914	si:ch211-51e12.7	1756.89	-1.61569	0.370973	-4.35529	1.32891e-05	0.000184172
ENSDARG00000043180	gpd1b	119.921	3.33556	0.766035	4.35431	1.33484e-05	0.000184724
ENSDARG00000063538	kalrnb	94.0251	3.45293	0.792965	4.35445	1.33402e-05	0.000184724
ENSDARG00000045372	ngdn	271.467	-1.38584	0.318294	-4.35396	1.33701e-05	0.00018489
ENSDARG00000077799	egr4	30.6801	3.4073	0.782799	4.35272	1.34459e-05	0.000185802
ENSDARG00000002538	smu1a	744.495	-1.36863	0.314473	-4.35213	1.34823e-05	0.00018617
ENSDARG00000055563	drosha	608.419	-1.40193	0.322144	-4.35187	1.34983e-05	0.000186255
ENSDARG00000079166	ace	63.5357	2.68407	0.616985	4.35031	1.35948e-05	0.000187314
ENSDARG00000076799	rnd3a	319.328	2.70993	0.62291	4.35044	1.35864e-05	0.000187314
ENSDARG00000070545	top1l	2738.15	-1.10744	0.254586	-4.34997	1.36156e-05	0.000187465
ENSDARG00000103619	si:ch73-238c9.1	102.28	-1.73598	0.399129	-4.34942	1.36496e-05	0.000187796
ENSDARG00000099309	si:zfos-169g10.3	89.2906	-2.22629	0.511902	-4.34905	1.36726e-05	0.000187975
ENSDARG00000031985	ptpa	274.006	-1.32115	0.303822	-4.34842	1.3712e-05	0.000188381
ENSDARG00000099137	BX663503.3	162.893	3.60082	0.828223	4.34765	1.37603e-05	0.000188771
ENSDARG00000000887	zgc:56699	51.3407	4.81557	1.10761	4.34771	1.37565e-05	0.000188771
ENSDARG00000044627	alg8	74.0587	-2.30142	0.529502	-4.34639	1.38399e-05	0.000189725
ENSDARG00000062650	rif1	875.286	-1.27531	0.293491	-4.34532	1.39074e-05	0.000190513
ENSDARG00000013749	slc25a55b	28.6942	4.53512	1.04384	4.34465	1.39495e-05	0.000190952
ENSDARG00000076552	zgc:193801	84.4725	-1.96681	0.452786	-4.34378	1.40049e-05	0.000191572
ENSDARG00000002128	cwf19l1	412.976	-1.5943	0.367069	-4.34332	1.40347e-05	0.000191841
ENSDARG00000059075	nip7	232.731	-1.35588	0.3122	-4.34298	1.40566e-05	0.000192002
ENSDARG00000101689	si:dkey-16p6.1	56.5375	7.81542	1.79963	4.34279	1.40681e-05	0.000192022
ENSDARG00000101306	mrpl15	358.112	-1.23682	0.284858	-4.3419	1.41255e-05	0.000192666
ENSDARG00000020527	nup62l	1058.84	-1.20318	0.27715	-4.34125	1.41675e-05	0.000193099
ENSDARG00000087869	si:ch211-11k18.4	214.904	-1.60955	0.370778	-4.341	1.41837e-05	0.000193182
ENSDARG00000104435	si:ch73-217b7.1	74.2005	3.28704	0.757274	4.34062	1.42082e-05	0.000193376
ENSDARG00000079652	caap1	265.934	-1.77858	0.409794	-4.34018	1.42367e-05	0.000193486
ENSDARG00000037837	ogfr	59.2521	2.44311	0.562889	4.34031	1.42283e-05	0.000193486
ENSDARG00000098391	psmg3	323.034	-1.62152	0.373722	-4.33884	1.43237e-05	0.000194343
ENSDARG00000056924	sap130a	661.792	-1.5033	0.346483	-4.33874	1.43305e-05	0.000194343
ENSDARG00000089940	znf1008	84.9809	-1.88558	0.434573	-4.33892	1.43181e-05	0.000194343
ENSDARG00000009753	sf3b6	720.388	-1.64339	0.37901	-4.33601	1.45095e-05	0.00019663
ENSDARG00000027099	psmc4	1179.01	-1.18904	0.274319	-4.33449	1.46096e-05	0.000197846
ENSDARG00000095135	si:ch73-266f23.1	83.9813	-1.89859	0.438092	-4.33377	1.46575e-05	0.000198353
ENSDARG00000098130	bola3	243.489	-1.81183	0.418167	-4.33278	1.47236e-05	0.000199105
ENSDARG00000076847	tnrc6c1	4192.92	-1.31882	0.304447	-4.33185	1.47861e-05	0.000199807
ENSDARG00000055339	si:ch73-1a9.4	179.869	-1.91399	0.441864	-4.33162	1.4802e-05	0.000199879
ENSDARG00000037835	polr3k	125.354	-1.6879	0.389711	-4.33117	1.48319e-05	0.000200141
ENSDARG00000069476	spint2	101.774	2.15494	0.497736	4.32949	1.49456e-05	0.000201531
ENSDARG00000105713	CU570689.2	52.5877	-2.28523	0.527943	-4.32856	1.50086e-05	0.0002022
ENSDARG00000004774	wdr36	792.792	-1.55884	0.360138	-4.32845	1.50165e-05	0.0002022
ENSDARG00000075857	pgs1	114.297	-1.67188	0.38627	-4.32827	1.50287e-05	0.000202221
ENSDARG00000103699	ptpn13	146.179	2.44053	0.564071	4.32663	1.51406e-05	0.000203583
ENSDARG00000007804	gas6	68.4198	3.41228	0.788804	4.32589	1.51916e-05	0.000203978
ENSDARG00000019765	zgc:158803	1718.63	-1.28161	0.296261	-4.32594	1.5188e-05	0.000203978
ENSDARG00000098206	ptrh1	78.2375	-2.2686	0.524553	-4.32482	1.52656e-05	0.000204828
ENSDARG00000101900	xrn2	1989.18	-1.24422	0.287709	-4.32459	1.52815e-05	0.000204895
ENSDARG00000092721	si:ch211-67f24.7	41.3043	-2.92836	0.677327	-4.32342	1.53632e-05	0.0002057
ENSDARG00000045306	slc51a	92.5516	5.46505	1.26405	4.32344	1.53612e-05	0.0002057
ENSDARG00000068157	ehmt1a	751.213	-1.69021	0.390958	-4.32323	1.53758e-05	0.000205723
ENSDARG00000003061	cd276	89.5006	3.27735	0.758354	4.32166	1.54863e-05	0.000206764
ENSDARG00000004735	hnrnpub	5387.72	-1.1742	0.271693	-4.32178	1.54774e-05	0.000206764
ENSDARG00000058371	krt5	1411.52	3.40132	0.787034	4.3217	1.54835e-05	0.000206764
ENSDARG00000014148	med22	186.223	-1.42791	0.330433	-4.32132	1.55095e-05	0.000206929
ENSDARG00000019596	nrd1a	1320.46	-1.27247	0.294532	-4.32031	1.55808e-05	0.000207733
ENSDARG00000043854	ppil4	208.151	-1.55659	0.360329	-4.31991	1.56094e-05	0.000207968
ENSDARG00000040926	nr2f2	77.9442	3.00549	0.696217	4.31688	1.58247e-05	0.00021054
ENSDARG00000078854	tusc3	123.987	-1.97052	0.456458	-4.31699	1.58173e-05	0.00021054
ENSDARG00000039022	stk25b	909.414	-1.28717	0.298261	-4.31557	1.59192e-05	0.00021165
ENSDARG00000058207	abi2a	73.8424	2.95052	0.683762	4.31513	1.59508e-05	0.000211821
ENSDARG00000077531	bag6l	581.499	-1.42425	0.330064	-4.31508	1.59545e-05	0.000211821
ENSDARG00000098315	cyp1a	85.3215	3.82658	0.887052	4.31381	1.60462e-05	0.000212822
ENSDARG00000043304	nop2	1247.96	-1.22686	0.284408	-4.31373	1.60523e-05	0.000212822
ENSDARG00000006497	rtn1a	110.924	2.14256	0.496725	4.31337	1.60785e-05	0.00021302
ENSDARG00000015002	cdh4	60.4384	3.742	0.867636	4.31287	1.6115e-05	0.000213354
ENSDARG00000004643	cdhr1a	44.2624	3.0267	0.701889	4.31221	1.61628e-05	0.000213689
ENSDARG00000061093	phldb1a	91.2883	3.42681	0.794664	4.31228	1.6158e-05	0.000213689
ENSDARG00000030022	nup188	1880.02	-1.14993	0.266691	-4.31183	1.6191e-05	0.000213875
ENSDARG00000043865	timm9	204.108	-1.73095	0.401453	-4.31171	1.61994e-05	0.000213875
ENSDARG00000016412	agt	134.632	5.12342	1.1884	4.31118	1.62387e-05	0.000214245
ENSDARG00000116649	ube2e1	656.529	-1.26631	0.293767	-4.31058	1.62825e-05	0.000214673
ENSDARG00000101883	zgc:172128	74.6404	-2.40645	0.558344	-4.30998	1.63271e-05	0.000215112
ENSDARG00000009436	ubxn7	599.59	-1.37067	0.318109	-4.30879	1.64151e-05	0.00021612
ENSDARG00000062506	zc3h18	985.289	-1.06903	0.248257	-4.30616	1.66115e-05	0.000218555
ENSDARG00000059150	tmem107	127.788	-2.44109	0.567032	-4.30504	1.66954e-05	0.000219506
ENSDARG00000055357	leo1	695.254	-1.27639	0.296578	-4.30371	1.67963e-05	0.000220526
ENSDARG00000104210	si:ch73-173h19.3	43.6479	3.88973	0.903777	4.30386	1.67851e-05	0.000220526
ENSDARG00000040730	wdr75	1115.77	-1.21419	0.282237	-4.30203	1.69244e-05	0.000222055
ENSDARG00000075113	nanog	25.8779	5.11598	1.18925	4.30186	1.69368e-05	0.000222065
ENSDARG00000103672	cirbpa	18604.1	-1.17132	0.272469	-4.2989	1.7165e-05	0.000224868
ENSDARG00000091996	tcnbb	535.225	3.13808	0.729993	4.29878	1.71744e-05	0.000224868
ENSDARG00000018902	pes	943.622	-1.20411	0.280208	-4.29722	1.72954e-05	0.000226233
ENSDARG00000031891	tbx1	328.441	-4.22233	0.982593	-4.29713	1.73025e-05	0.000226233
ENSDARG00000087911	psme4a	62.5068	3.242	0.754556	4.29656	1.73467e-05	0.000226655
ENSDARG00000039008	zgc:85858	490.559	-1.76763	0.41143	-4.29632	1.73656e-05	0.000226746
ENSDARG00000070916	dnajc27	117.398	-2.35897	0.54912	-4.2959	1.73982e-05	0.000227015
ENSDARG00000007429	ndor1	291.566	-1.48608	0.345979	-4.2953	1.74457e-05	0.000227478
ENSDARG00000112579	cmss1	173.843	-1.53637	0.357709	-4.29502	1.74675e-05	0.000227606
ENSDARG00000056984	rad9a	133.728	-1.68491	0.392336	-4.29456	1.7504e-05	0.000227924
ENSDARG00000077309	si:ch211-209f23.6	225.9	3.40042	0.791889	4.29406	1.75437e-05	0.000228284
ENSDARG00000037675	npm1b	502.836	-1.55646	0.362521	-4.29343	1.75934e-05	0.000228774
ENSDARG00000021664	fzd3a	35.0906	2.98356	0.695307	4.291	1.77871e-05	0.000231135
ENSDARG00000038618	cpt2	107.576	-1.99556	0.465222	-4.28947	1.79099e-05	0.000232544
ENSDARG00000053381	plpp1a	306.399	2.66072	0.620332	4.28919	1.79324e-05	0.000232544
ENSDARG00000054543	samsn1a	834.852	3.18916	0.743531	4.28921	1.79309e-05	0.000232544
ENSDARG00000070430	chtopb	29.9067	5.28526	1.2324	4.28858	1.79821e-05	0.00023287
ENSDARG00000079315	lpxn	2516.92	-1.39807	0.32599	-4.28867	1.79744e-05	0.00023287
ENSDARG00000034518	trdmt1	151.28	-1.75344	0.408911	-4.28807	1.80229e-05	0.00023324
ENSDARG00000030881	baxb	75.6544	-1.78899	0.417362	-4.28642	1.81578e-05	0.000234826
ENSDARG00000073857	klf7a	89.8601	-2.40491	0.56113	-4.28584	1.8205e-05	0.000235275
ENSDARG00000077093	scaf4a	1909.26	-1.21107	0.282626	-4.28504	1.82703e-05	0.000235958
ENSDARG00000071413	mier2	1249.58	-3.37787	0.788329	-4.28484	1.82867e-05	0.00023601
ENSDARG00000009026	ank2a	48.6425	3.75149	0.875583	4.28457	1.83094e-05	0.000236066
ENSDARG00000024877	ptgr1	229.624	-1.45696	0.340055	-4.28449	1.8316e-05	0.000236066
ENSDARG00000078974	COA4	39.7167	-2.27049	0.530008	-4.28388	1.83663e-05	0.000236392
ENSDARG00000098786	rangrf	132.992	-2.09126	0.488157	-4.28399	1.83569e-05	0.000236392
ENSDARG00000059832	adgrb3	29.5056	3.94523	0.921372	4.28191	1.85294e-05	0.00023833
ENSDARG00000075984	hsbp1l1	16.6225	-4.74647	1.10874	-4.28097	1.8608e-05	0.000238866
ENSDARG00000044488	pak1ip1	302.162	-1.47158	0.343739	-4.2811	1.85976e-05	0.000238866
ENSDARG00000025522	sgk1	1007.79	4.15001	0.969411	4.28096	1.86088e-05	0.000238866
ENSDARG00000033597	api5	2048.63	-1.16195	0.271516	-4.27949	1.87322e-05	0.000240273
ENSDARG00000058117	snap25b	49.4172	2.91981	0.682301	4.27935	1.87438e-05	0.000240273
ENSDARG00000008490	ltv1	522.205	-1.42854	0.333874	-4.27868	1.88001e-05	0.00024067
ENSDARG00000076848	zgc:112492	102.34	4.58154	1.07075	4.27881	1.87893e-05	0.00024067
ENSDARG00000087483	si:dkey-226l10.6	35.0775	-2.67103	0.62487	-4.27454	1.91531e-05	0.000245023
ENSDARG00000015315	psmc5	1092.26	-1.20278	0.281417	-4.27402	1.91977e-05	0.000245428
ENSDARG00000091198	urm1	102.569	-1.87539	0.438845	-4.27348	1.92447e-05	0.000245863
ENSDARG00000098992	zgc:114119	120.588	-1.6381	0.383386	-4.27272	1.93107e-05	0.00024654
ENSDARG00000044669	hp1bp3	2517.74	-1.51915	0.355651	-4.27147	1.94191e-05	0.000247757
ENSDARG00000098334	exosc3	197.186	-1.96019	0.458932	-4.2712	1.94425e-05	0.000247889
ENSDARG00000043631	bcas2	402.364	-1.64428	0.385109	-4.26964	1.95788e-05	0.000248847
ENSDARG00000090386	cd3eap	223.172	-1.49581	0.35034	-4.26959	1.95833e-05	0.000248847
ENSDARG00000021257	eif3d	12119.4	-1.52306	0.356697	-4.26989	1.95568e-05	0.000248847
ENSDARG00000086207	grin2da	55.7797	4.36358	1.02198	4.26973	1.95708e-05	0.000248847
ENSDARG00000042344	trmt6	194.573	-1.71008	0.400493	-4.26993	1.9553e-05	0.000248847
ENSDARG00000045999	saa	41.4649	6.36625	1.49149	4.26838	1.96895e-05	0.000250029
ENSDARG00000104399	tppp	5139.95	3.29778	0.772817	4.26723	1.97918e-05	0.000250992
ENSDARG00000011921	txnl1	1017.63	-1.24891	0.292666	-4.26735	1.97808e-05	0.000250992
ENSDARG00000009862	dcps	267.236	-1.48423	0.347853	-4.26683	1.98268e-05	0.000251268
ENSDARG00000029157	med23	1201.31	-1.3986	0.327833	-4.26618	1.98849e-05	0.000251835
ENSDARG00000058650	dpm3	79.6308	-1.96474	0.460556	-4.26602	1.98991e-05	0.000251847
ENSDARG00000027978	yy1b	1101.09	-1.69594	0.397635	-4.26505	1.99856e-05	0.000252773
ENSDARG00000002947	abcd3b	328.627	-1.93069	0.452798	-4.2639	2.00891e-05	0.000253841
ENSDARG00000057113	c6	71.5601	4.62915	1.08568	4.26381	2.00968e-05	0.000253841
ENSDARG00000039830	gng5	1683.06	-1.17559	0.275785	-4.26269	2.01978e-05	0.000254947
ENSDARG00000070917	kitlga	47.7283	2.69684	0.632685	4.26253	2.02129e-05	0.000254967
ENSDARG00000058280	si:dkey-208b23.5	857.096	-2.18056	0.511605	-4.26219	2.02432e-05	0.00025518
ENSDARG00000090976	NABP2	103.035	-1.67483	0.392985	-4.26181	2.02776e-05	0.000255444
ENSDARG00000043970	lrpprc	1110.12	-1.29007	0.302743	-4.26127	2.03272e-05	0.000255899
ENSDARG00000018259	atp1a3a	220.523	1.72909	0.405797	4.26097	2.03543e-05	0.00025607
ENSDARG00000009170	ctr9	1486.29	-1.08384	0.254432	-4.25985	2.04563e-05	0.000257182
ENSDARG00000016687	acadvl	1868.39	-1.30632	0.306698	-4.25929	2.05073e-05	0.000257653
ENSDARG00000031246	hbegfb	39.5697	3.03491	0.712849	4.25743	2.06788e-05	0.000259635
ENSDARG00000079780	hnrnpul1l	4798.79	-1.45948	0.342843	-4.25698	2.07207e-05	0.000259917
ENSDARG00000043196	rnasel2	12.0957	6.55888	1.54077	4.25689	2.07286e-05	0.000259917
ENSDARG00000101089	gart	492.151	-1.88267	0.442386	-4.25572	2.08377e-05	0.000260902
ENSDARG00000020101	psmc2	1110.47	-1.06771	0.250895	-4.2556	2.08485e-05	0.000260902
ENSDARG00000052826	runx3	19472.7	-1.6647	0.391171	-4.25569	2.08408e-05	0.000260902
ENSDARG00000063285	ube2t	207.262	-1.90835	0.448459	-4.25536	2.08712e-05	0.000261013
ENSDARG00000102531	anapc11	69.7041	-2.27336	0.534296	-4.25488	2.09165e-05	0.000261407
ENSDARG00000011163	sema3fa	21.5252	4.13042	0.970995	4.2538	2.1017e-05	0.000262491
ENSDARG00000025500	mtx1a	291.359	-1.46628	0.344753	-4.25313	2.10807e-05	0.00026294
ENSDARG00000101047	rtcb	817.066	-1.06008	0.249239	-4.25327	2.10675e-05	0.00026294
ENSDARG00000102274	aaas	806.565	-1.42424	0.335004	-4.25141	2.12428e-05	0.000264787
ENSDARG00000079453	atp8b4	95.6878	3.44839	0.811186	4.25105	2.12773e-05	0.000264869
ENSDARG00000023323	ywhaqb	2545.69	-1.22119	0.287268	-4.25106	2.12759e-05	0.000264869
ENSDARG00000002909	tjp3	83.8565	2.46264	0.579546	4.24925	2.14488e-05	0.000266829
ENSDARG00000017429	sphkap	40.8191	4.05234	0.953837	4.24846	2.15246e-05	0.000267596
ENSDARG00000067979	gtf3c5	257.701	-1.3736	0.323352	-4.24799	2.15696e-05	0.000267881
ENSDARG00000003008	prkcea	29.0659	2.99981	0.706182	4.24793	2.15757e-05	0.000267881
ENSDARG00000060415	arhgef28a	45.5245	2.62762	0.618651	4.24733	2.16332e-05	0.000268419
ENSDARG00000043904	pnrc1	82.3704	-2.11733	0.498784	-4.24498	2.18613e-05	0.000271049
ENSDARG00000018936	zcchc17	238.774	-1.73342	0.408358	-4.24485	2.18737e-05	0.000271049
ENSDARG00000014963	triap1	89.9582	-2.02361	0.476831	-4.24387	2.19696e-05	0.000272059
ENSDARG00000077126	snrnp70	2352	-1.41591	0.333651	-4.24369	2.19876e-05	0.000272104
ENSDARG00000041921	hsbp1b	385.217	-1.27829	0.30129	-4.24273	2.20818e-05	0.000273091
ENSDARG00000055314	mcmbp	1212.08	-1.38938	0.327534	-4.24194	2.216e-05	0.00027388
ENSDARG00000078546	cars2	176.296	-1.60768	0.379052	-4.24131	2.22222e-05	0.000274469
ENSDARG00000062372	nrd1b	357.184	-1.63074	0.38451	-4.24109	2.22439e-05	0.000274559
ENSDARG00000044380	rbmx2	108.424	-1.67909	0.395944	-4.24072	2.228e-05	0.000274825
ENSDARG00000020232	eif6	670.292	-1.36479	0.321841	-4.24058	2.22947e-05	0.000274827
ENSDARG00000013526	svep1	47.8535	3.91933	0.924462	4.23957	2.23945e-05	0.000275733
ENSDARG00000029011	xpnpep1	400.807	-1.53974	0.363185	-4.23955	2.23972e-05	0.000275733
ENSDARG00000012399	adssl	1340.17	-1.635	0.385677	-4.2393	2.24214e-05	0.000275852
ENSDARG00000008049	si:dkey-42i9.4	1223.44	-1.69628	0.40023	-4.23827	2.25252e-05	0.000276949
ENSDARG00000070046	eny2	140.505	-1.78843	0.422004	-4.23795	2.25567e-05	0.000277157
ENSDARG00000060006	nedd4l	232.613	2.78551	0.657326	4.23764	2.25884e-05	0.000277367
ENSDARG00000109715	sncgb	47.3051	2.80188	0.661369	4.23649	2.27045e-05	0.000278612
ENSDARG00000015003	arhgap4b	3330.8	-1.46534	0.345925	-4.23599	2.27546e-05	0.000278699
ENSDARG00000026577	cdk2	401.769	-1.84284	0.435103	-4.2354	2.28145e-05	0.000278699
ENSDARG00000058503	flt3	2243.31	-2.00872	0.474268	-4.2354	2.28143e-05	0.000278699
ENSDARG00000062904	idua	29.9968	-2.61839	0.61814	-4.23592	2.27621e-05	0.000278699
ENSDARG00000031049	igsf21a	28.8675	4.14435	0.978474	4.23552	2.28024e-05	0.000278699
ENSDARG00000105011	pigb	156.962	-2.48872	0.587568	-4.23563	2.27914e-05	0.000278699
ENSDARG00000006074	uck2a	1584.29	-1.74921	0.412994	-4.23543	2.28114e-05	0.000278699
ENSDARG00000022684	fkbp1aa	1743.04	-1.16946	0.276146	-4.23493	2.28618e-05	0.000279097
ENSDARG00000044597	ncbp3	666.896	-1.10279	0.26043	-4.23449	2.29067e-05	0.000279465
ENSDARG00000007438	ube2ib	1287.52	-1.32911	0.313888	-4.23433	2.29234e-05	0.000279488
ENSDARG00000103234	ppie	158.317	-1.55291	0.366831	-4.23332	2.30269e-05	0.00028057
ENSDARG00000104733	coq4	133.053	-1.80193	0.425773	-4.23214	2.31477e-05	0.000281861
ENSDARG00000000966	ncor2	6528.95	-1.1148	0.263478	-4.2311	2.32555e-05	0.000282992
ENSDARG00000010619	themis	4160.73	-2.29278	0.542036	-4.22994	2.33757e-05	0.000284271
ENSDARG00000037593	prickle2b	44.7492	3.22812	0.763307	4.22913	2.346e-05	0.000285114
ENSDARG00000006621	pspc1	293.315	-1.34937	0.319083	-4.22888	2.34857e-05	0.000285244
ENSDARG00000016889	eif3g	3532.57	-1.38521	0.32762	-4.22811	2.35666e-05	0.000285871
ENSDARG00000060656	si:ch211-10a23.2	18.4564	6.18905	1.46381	4.22805	2.35727e-05	0.000285871
ENSDARG00000031588	si:dkey-239b22.1	181.804	3.27231	0.773979	4.22791	2.35871e-05	0.000285871
ENSDARG00000035018	thy1	99.9122	2.67217	0.632045	4.22781	2.35977e-05	0.000285871
ENSDARG00000042057	trmt1l	179.127	-1.45139	0.343322	-4.22748	2.36323e-05	0.000286108
ENSDARG00000026225	nsd2	562.365	-1.663	0.393517	-4.22598	2.37901e-05	0.000287651
ENSDARG00000116617	spaca4l	89.1212	3.454	0.81732	4.22601	2.37876e-05	0.000287651
ENSDARG00000057064	enpep	53.7023	3.61421	0.855372	4.22531	2.38614e-05	0.000288329
ENSDARG00000062788	irg1l	34.3181	3.32761	0.787805	4.2239	2.4011e-05	0.000289952
ENSDARG00000020054	aox6	47.818	2.76887	0.655618	4.2233	2.40756e-05	0.000290547
ENSDARG00000057986	ints8	583.997	-1.09347	0.258927	-4.2231	2.40966e-05	0.000290615
ENSDARG00000030108	sec22ba	1183.59	-2.45553	0.581648	-4.22167	2.42495e-05	0.000292274
ENSDARG00000051816	aass	310.213	-1.43972	0.34122	-4.21934	2.45022e-05	0.000295036
ENSDARG00000079438	pkp3b	44.1486	2.75134	0.652091	4.21925	2.45118e-05	0.000295036
ENSDARG00000035949	tmem106bb	182.335	-1.42404	0.337521	-4.21912	2.45254e-05	0.000295036
ENSDARG00000073673	adgra3	43.8819	3.38163	0.801568	4.21877	2.45641e-05	0.000295136
ENSDARG00000043972	ppp2r3c	171.528	-1.63953	0.388628	-4.21876	2.45648e-05	0.000295136
ENSDARG00000041376	rmi1	127.839	-3.01854	0.715604	-4.21818	2.46283e-05	0.000295712
ENSDARG00000002880	vps50	185.602	-1.42992	0.339171	-4.21593	2.4875e-05	0.000298485
ENSDARG00000079860	ppp1r16b	960.084	-1.41468	0.335598	-4.2154	2.49338e-05	0.000299001
ENSDARG00000078801	msantd1	65.4324	-2.87256	0.681483	-4.21517	2.49592e-05	0.000299013
ENSDARG00000008097	srsf9	1100.59	-1.72027	0.408121	-4.2151	2.49664e-05	0.000299013
ENSDARG00000039340	tmem209	908.253	-1.33311	0.316382	-4.21359	2.51345e-05	0.000300837
ENSDARG00000063419	DHX35	174.469	-1.64769	0.391059	-4.2134	2.51551e-05	0.000300893
ENSDARG00000040121	psma2	771.066	-1.3609	0.323052	-4.21265	2.52393e-05	0.00030171
ENSDARG00000035570	zgc:101016	239.419	-1.8522	0.439771	-4.21174	2.53412e-05	0.000302737
ENSDARG00000061173	st14a	68.2315	2.8331	0.672742	4.21127	2.53941e-05	0.000303178
ENSDARG00000096762	si:dkey-61p9.11	118.714	4.84378	1.15053	4.21004	2.55327e-05	0.000304641
ENSDARG00000101979	eps8l3a	71.4871	2.91902	0.693496	4.20913	2.56355e-05	0.000305675
ENSDARG00000003808	aqp3a	286.284	2.59941	0.617643	4.2086	2.56953e-05	0.000306195
ENSDARG00000037607	nol4lb	74.2095	2.47417	0.587973	4.20796	2.57687e-05	0.000306684
ENSDARG00000035074	rtel1	362.201	-1.36142	0.323527	-4.20807	2.57559e-05	0.000306684
ENSDARG00000007753	cpne2	89.5334	4.03966	0.960265	4.20682	2.58989e-05	0.000308041
ENSDARG00000013390	CABZ01088367.1	1238.33	-1.65364	0.39311	-4.20655	2.59301e-05	0.000308219
ENSDARG00000023298	rps27.1	14457.4	-1.46111	0.347362	-4.20631	2.59572e-05	0.000308348
ENSDARG00000008022	kif18a	335.805	-1.76264	0.419115	-4.20563	2.60356e-05	0.000309085
ENSDARG00000112419	si:ch211-62a1.3	27.7494	5.25039	1.2488	4.20434	2.61849e-05	0.000310663
ENSDARG00000103774	limch1b	61.1686	3.56124	0.847147	4.2038	2.62466e-05	0.0003112
ENSDARG00000053575	gpat2	83.0457	4.38761	1.04415	4.20209	2.64465e-05	0.000313375
ENSDARG00000102525	lck	8587.32	-2.23152	0.531071	-4.20193	2.64652e-05	0.0003134
ENSDARG00000089441	si:ch211-105c13.3	100.305	4.55576	1.08455	4.20061	2.66192e-05	0.000315027
ENSDARG00000100897	pdgfrb	46.5813	3.11002	0.740474	4.20004	2.66865e-05	0.000315626
ENSDARG00000015538	znf207a	1561.11	-1.54397	0.367627	-4.19981	2.67137e-05	0.000315751
ENSDARG00000063051	bap1	528.337	-1.34441	0.320128	-4.1996	2.67382e-05	0.000315844
ENSDARG00000012234	psme3	480.373	-1.29874	0.309361	-4.19813	2.69123e-05	0.000317702
ENSDARG00000091280	si:ch211-66k16.27	177.078	-2.15623	0.51365	-4.19786	2.69444e-05	0.000317884
ENSDARG00000101295	psmd4a	192.275	-1.39629	0.332643	-4.19755	2.69819e-05	0.000318128
ENSDARG00000093316	adgrf8	69.612	2.24918	0.535887	4.19711	2.7034e-05	0.000318544
ENSDARG00000067560	gtf2h3	185.941	-1.69802	0.404603	-4.19677	2.70751e-05	0.00031883
ENSDARG00000045929	oaz2a	543.395	3.40396	0.811138	4.19653	2.71038e-05	0.00031897
ENSDARG00000092584	si:ch1073-385f13.3	134.793	3.06218	0.729772	4.19607	2.71583e-05	0.000319413
ENSDARG00000057427	sv2ba	24.3859	4.3067	1.02646	4.19567	2.72069e-05	0.000319786
ENSDARG00000004177	fam169ab	19.5789	6.27664	1.49625	4.1949	2.72993e-05	0.000320674
ENSDARG00000027403	zgpat	284.586	-1.27158	0.303158	-4.19444	2.73547e-05	0.000321126
ENSDARG00000043442	zgc:153665	81.4952	4.58542	1.09325	4.1943	2.73717e-05	0.000321127
ENSDARG00000101210	glg1b	91.1591	4.05047	0.965984	4.1931	2.75166e-05	0.000322428
ENSDARG00000100954	wars	205.187	-1.46275	0.348844	-4.19313	2.75131e-05	0.000322428
ENSDARG00000077264	wdr43	2349.52	-1.09127	0.260264	-4.19294	2.7536e-05	0.000322455
ENSDARG00000036865	slc2a12	206.004	3.89277	0.928703	4.19162	2.76964e-05	0.000324134
ENSDARG00000079900	shroom4	101.785	4.70375	1.12263	4.18993	2.79039e-05	0.00032636
ENSDARG00000074212	SLC5A10	43.5194	2.91759	0.696571	4.1885	2.80805e-05	0.000328224
ENSDARG00000013044	ndufv2	520.283	-1.33498	0.318815	-4.18733	2.8226e-05	0.00032972
ENSDARG00000071669	smyd5	127.669	-1.475	0.352271	-4.18712	2.82522e-05	0.000329823
ENSDARG00000003058	fgfr1op	1016.61	-2.73252	0.652669	-4.18669	2.83048e-05	0.000330031
ENSDARG00000095030	si:ch73-120g24.4	139.959	-1.89118	0.451701	-4.18681	2.82908e-05	0.000330031
ENSDARG00000042329	si:dkey-91m11.5	27.0832	3.73613	0.893106	4.18331	2.873e-05	0.000334783
ENSDARG00000006110	chrd	19.4397	4.33994	1.03767	4.18241	2.88435e-05	0.000335693
ENSDARG00000097812	si:ch73-144d13.5	63.3823	-2.06034	0.492615	-4.18245	2.88387e-05	0.000335693
ENSDARG00000068894	nrip1b	4302.23	-1.90989	0.45676	-4.18138	2.89744e-05	0.000337009
ENSDARG00000104643	tuba7l	911.074	4.33226	1.03653	4.17957	2.92059e-05	0.000339494
ENSDARG00000020708	mdkb	85.3373	2.29968	0.550317	4.17883	2.93013e-05	0.000340394
ENSDARG00000020289	pif1	37.3215	-2.77768	0.664737	-4.17861	2.93293e-05	0.000340511
ENSDARG00000074057	calm3b	6592.79	-1.25932	0.301408	-4.17814	2.93898e-05	0.000340728
ENSDARG00000061527	nxt2	87.8919	-1.69228	0.405039	-4.17808	2.93984e-05	0.000340728
ENSDARG00000117163	znf1114	45.0775	-3.2086	0.767966	-4.17805	2.94019e-05	0.000340728
ENSDARG00000006527	brd3a	1108.52	-1.26642	0.30315	-4.17755	2.9467e-05	0.000341274
ENSDARG00000101975	si:dkey-225f5.4	148.006	-2.23091	0.534113	-4.17686	2.95565e-05	0.000342101
ENSDARG00000033234	stmn2a	31.5491	2.89493	0.693254	4.17586	2.96862e-05	0.000343393
ENSDARG00000003706	ryr2b	15.8389	6.94766	1.664	4.17527	2.97631e-05	0.000344006
ENSDARG00000019000	smc3	3211.7	-1.20732	0.289165	-4.17518	2.97755e-05	0.000344006
ENSDARG00000067920	rab8a	1192.59	-1.08616	0.26017	-4.17481	2.98229e-05	0.000344294
ENSDARG00000062204	sigirr	72.5966	3.5406	0.848142	4.17453	2.98599e-05	0.000344294
ENSDARG00000070019	taf15	2688.95	-1.65557	0.396587	-4.17454	2.98589e-05	0.000344294
ENSDARG00000111357	tnfsf14	154.229	2.96939	0.711329	4.17443	2.98731e-05	0.000344294
ENSDARG00000077467	sox10	24.0467	4.06889	0.974862	4.17381	2.99545e-05	0.000345023
ENSDARG00000015006	dnm1l	1025.42	-1.26171	0.30233	-4.17329	3.00238e-05	0.000345612
ENSDARG00000089681	btf3l4	763.37	-1.25581	0.300981	-4.1724	3.0141e-05	0.000346539
ENSDARG00000021488	cyth1b	1618.6	-1.3047	0.312692	-4.17246	3.0133e-05	0.000346539
ENSDARG00000102532	homer3a	12.3812	-5.67585	1.3604	-4.17218	3.01698e-05	0.00034666
ENSDARG00000008237	sars	1512.66	-1.06498	0.255333	-4.17095	3.03337e-05	0.000348333
ENSDARG00000012899	ddx49	201.68	-1.45913	0.349883	-4.17033	3.04153e-05	0.000348954
ENSDARG00000087226	kbtbd2	537.608	-1.30473	0.312864	-4.17026	3.04247e-05	0.000348954
ENSDARG00000012247	def6a	1108.58	-1.68114	0.403178	-4.16972	3.04977e-05	0.000349581
ENSDARG00000113371	CABZ01086139.1	155.456	-2.86319	0.686694	-4.16952	3.05237e-05	0.00034965
ENSDARG00000020217	cpsf4	378.819	-1.34122	0.321689	-4.1693	3.05533e-05	0.00034965
ENSDARG00000068760	tnks1bp1	44.1898	2.59769	0.623057	4.16926	3.05591e-05	0.00034965
ENSDARG00000042724	supt5h	1556.33	-1.14206	0.273948	-4.16891	3.06066e-05	0.000349982
ENSDARG00000010316	qars	1324.63	-1.16005	0.278289	-4.16851	3.06592e-05	0.000350372
ENSDARG00000077301	mlf1	110.526	4.53004	1.08684	4.16808	3.0717e-05	0.000350822
ENSDARG00000024694	myo1b	51.8699	2.70511	0.649028	4.16793	3.07374e-05	0.000350843
ENSDARG00000109022	WDR70	264.326	-1.62596	0.390151	-4.16752	3.07927e-05	0.000351263
ENSDARG00000094043	si:ch73-376l24.3	253.32	-1.27045	0.304898	-4.1668	3.08906e-05	0.000352168
ENSDARG00000040917	cbfb	2356.49	-1.47736	0.35459	-4.16638	3.09473e-05	0.000352384
ENSDARG00000037177	zc3h13	900.382	-1.05546	0.253326	-4.16643	3.09413e-05	0.000352384
ENSDARG00000004658	zgc:101810	38.1539	3.68648	0.884845	4.16625	3.09653e-05	0.000352384
ENSDARG00000013822	anapc16	330.626	-1.5677	0.376309	-4.16599	3.10005e-05	0.000352573
ENSDARG00000063663	clp1	281.876	-1.32997	0.319322	-4.16497	3.11395e-05	0.000353942
ENSDARG00000009978	icn	1152.57	2.79536	0.671223	4.16458	3.1192e-05	0.000354325
ENSDARG00000102463	cox18	193.371	-2.28415	0.548509	-4.16429	3.1232e-05	0.000354568
ENSDARG00000060452	sdk2b	62.9838	3.40847	0.818614	4.16371	3.13114e-05	0.000355044
ENSDARG00000100227	SLC7A1	338.361	-1.57083	0.37726	-4.16378	3.13018e-05	0.000355044
ENSDARG00000059246	hnrnpd	553.171	-1.49246	0.358482	-4.16329	3.13698e-05	0.000355455
ENSDARG00000042864	rpl7l1	705.731	-1.18529	0.284709	-4.16318	3.13852e-05	0.000355455
ENSDARG00000087206	cct2	745.217	-1.34039	0.321982	-4.16293	3.14191e-05	0.000355627
ENSDARG00000098919	smarcc1b	480.744	-1.11317	0.267424	-4.16257	3.14681e-05	0.000355969
ENSDARG00000003527	mak16	607.828	-1.57773	0.379417	-4.1583	3.20631e-05	0.000362483
ENSDARG00000075282	irs2b	170.101	2.40415	0.578246	4.15766	3.21521e-05	0.000363273
ENSDARG00000042520	UTP14C	510.866	-1.36462	0.328291	-4.15674	3.22816e-05	0.000364519
ENSDARG00000063570	dyrk1aa	2931.43	-1.28567	0.309331	-4.15628	3.23473e-05	0.000365043
ENSDARG00000036158	nudcd1	210.694	-1.93896	0.466635	-4.15519	3.25015e-05	0.000366565
ENSDARG00000043848	sod1	838.587	-1.61145	0.387897	-4.15432	3.26257e-05	0.000367691
ENSDARG00000086342	zgc:101566	35.3856	-2.78752	0.671009	-4.15422	3.26401e-05	0.000367691
ENSDARG00000079202	parp2	348.773	-1.99456	0.480165	-4.1539	3.26857e-05	0.000367767
ENSDARG00000006301	RAPH1	77.018	2.17206	0.522885	4.15399	3.26727e-05	0.000367767
ENSDARG00000015355	fosl1a	121.743	2.75311	0.662871	4.15332	3.27689e-05	0.000368266
ENSDARG00000002720	utp15	412.108	-1.36865	0.329531	-4.15333	3.27678e-05	0.000368266
ENSDARG00000044179	rbms2a	166.116	3.46077	0.833372	4.15273	3.28531e-05	0.000368994
ENSDARG00000008784	prpf4ba	633.453	-1.45358	0.350095	-4.15197	3.29632e-05	0.000370012
ENSDARG00000014138	acot8	79.3229	-3.04442	0.733305	-4.15165	3.30088e-05	0.000370244
ENSDARG00000012981	osbpl7	63.2052	2.90325	0.699317	4.15155	3.3023e-05	0.000370244
ENSDARG00000079161	bsnb	108.834	2.63768	0.635511	4.15048	3.31779e-05	0.00037074
ENSDARG00000019300	ints7	427.717	-1.77994	0.428844	-4.15054	3.31687e-05	0.00037074
ENSDARG00000088030	rpl35a	7594.66	-1.36657	0.329236	-4.15072	3.31429e-05	0.00037074
ENSDARG00000075217	tdrd12	113.643	4.9642	1.19592	4.15095	3.31094e-05	0.00037074
ENSDARG00000099280	utp20	1541.36	-1.19149	0.287075	-4.15043	3.31846e-05	0.00037074
ENSDARG00000041402	zc3h14	919.869	-1.61261	0.388492	-4.15094	3.31109e-05	0.00037074
ENSDARG00000058699	tmeff2b	70.7786	-5.36334	1.29233	-4.15015	3.32258e-05	0.000370982
ENSDARG00000053484	syne2b	134.808	1.90545	0.459297	4.14863	3.34469e-05	0.000373231
ENSDARG00000091757	adgrf6	26.4774	3.07251	0.740902	4.14698	3.36889e-05	0.000375711
ENSDARG00000035679	si:rp71-45k5.4	497.49	-1.28091	0.308918	-4.14643	3.37695e-05	0.000376167
ENSDARG00000025174	zgc:103482	63.266	4.17355	1.00653	4.14649	3.37609e-05	0.000376167
ENSDARG00000039142	arpc5a	2180.09	-1.31973	0.318299	-4.1462	3.38035e-05	0.000376324
ENSDARG00000017781	hsd17b10	309.847	-1.90201	0.459055	-4.1433	3.4234e-05	0.00038067
ENSDARG00000044090	zmpste24	328.086	-1.29991	0.313734	-4.14336	3.42249e-05	0.00038067
ENSDARG00000010194	eif4bb	2822.67	-1.13599	0.274227	-4.14251	3.43518e-05	0.000381756
ENSDARG00000074645	CABZ01032476.1	522.566	-1.70059	0.410586	-4.14185	3.44522e-05	0.000382647
ENSDARG00000054978	kifc3	69.0984	2.82114	0.681216	4.14133	3.45295e-05	0.000383281
ENSDARG00000035256	eef2l2	165.404	2.92114	0.70549	4.14059	3.46417e-05	0.000384302
ENSDARG00000061640	sipa1l2	114.207	2.06317	0.498299	4.14043	3.46653e-05	0.000384339
ENSDARG00000076486	acp1	318.158	-1.31197	0.316892	-4.14012	3.47122e-05	0.000384634
ENSDARG00000040910	ildr1b	30.3461	2.96887	0.717315	4.13887	3.49022e-05	0.000386514
ENSDARG00000003210	ano2a	18.6212	6.20328	1.49893	4.13846	3.49646e-05	0.000386978
ENSDARG00000079917	rassf7a	19.7061	4.79649	1.15916	4.13789	3.50514e-05	0.000387615
ENSDARG00000032261	rngtt	445.588	-1.50195	0.362983	-4.13781	3.5063e-05	0.000387615
ENSDARG00000017444	hal	99.8005	4.06025	0.981328	4.13751	3.51094e-05	0.000387902
ENSDARG00000033259	dis3l2	649.681	-1.17079	0.283027	-4.13668	3.52362e-05	0.000389075
ENSDARG00000102684	lrrc1	62.042	3.00216	0.725923	4.13564	3.53968e-05	0.000390394
ENSDARG00000061120	slc43a2b	635.922	3.42471	0.828084	4.1357	3.53871e-05	0.000390394
ENSDARG00000001953	pfkfb3	466.915	3.40353	0.823055	4.13524	3.54582e-05	0.000390844
ENSDARG00000005092	cep89	40.959	3.88688	0.939985	4.13504	3.54886e-05	0.000390952
ENSDARG00000051861	pkp3a	103.568	3.79774	0.918498	4.13473	3.55377e-05	0.000391265
ENSDARG00000105573	si:ch211-226l4.6	13.445	6.71016	1.6231	4.13416	3.5625e-05	0.000392
ENSDARG00000053196	mtor	1538.19	-1.15852	0.280241	-4.13402	3.56468e-05	0.000392012
ENSDARG00000008936	sec11a	406.326	-1.27405	0.308232	-4.13342	3.57405e-05	0.000392586
ENSDARG00000091584	si:ch73-217n20.1	67.4575	2.89429	0.700201	4.13351	3.57265e-05	0.000392586
ENSDARG00000020777	cep85l	995.396	-1.5561	0.376532	-4.13272	3.58488e-05	0.000393548
ENSDARG00000055120	ctsba	13362.8	2.82234	0.682987	4.13234	3.59085e-05	0.000393976
ENSDARG00000017067	chordc1b	410.352	-1.58339	0.3832	-4.13202	3.59584e-05	0.000394294
ENSDARG00000075867	mrtfaa	532.067	-1.25416	0.303574	-4.13132	3.60693e-05	0.000395282
ENSDARG00000102441	ctnna1	193.266	2.77694	0.672301	4.13051	3.61962e-05	0.000396443
ENSDARG00000014727	acox1	322.546	-1.357	0.328552	-4.13024	3.62383e-05	0.000396676
ENSDARG00000041689	usf1	341.519	-2.06534	0.500153	-4.12942	3.63687e-05	0.000397873
ENSDARG00000105215	kdrl	21.3178	3.83828	0.929539	4.12923	3.63979e-05	0.000397963
ENSDARG00000079973	pus10	177.878	-1.39822	0.338663	-4.12864	3.64914e-05	0.000398755
ENSDARG00000057169	abca4a	51.2736	3.22145	0.780299	4.12849	3.65159e-05	0.000398793
ENSDARG00000026726	anxa1a	781.923	3.63555	0.880922	4.12699	3.67543e-05	0.000401166
ENSDARG00000024829	tnn	26.0494	5.22414	1.26615	4.126	3.69135e-05	0.000402672
ENSDARG00000098544	ncdn	410.361	-1.304	0.316064	-4.12576	3.69512e-05	0.000402851
ENSDARG00000076509	polr2d	600.473	-1.40455	0.340473	-4.12528	3.70289e-05	0.000403466
ENSDARG00000091234	si:ch73-335l21.4	509.407	2.73284	0.663008	4.12188	3.75788e-05	0.000409223
ENSDARG00000112045	AXL	546.199	2.56473	0.622348	4.12106	3.77132e-05	0.00041045
ENSDARG00000004713	mad2l1	291.878	-2.17209	0.52709	-4.12091	3.77382e-05	0.000410487
ENSDARG00000078964	esyt2b	31.6796	3.29289	0.799173	4.12038	3.7825e-05	0.000411195
ENSDARG00000001803	kcnh6a	6122.04	-2.38694	0.579422	-4.11953	3.7965e-05	0.00041248
ENSDARG00000074909	dcaf17	152.006	-1.94662	0.472625	-4.11873	3.80967e-05	0.000413674
ENSDARG00000110361	FQ976913.1	320.386	-1.83655	0.445919	-4.11858	3.81222e-05	0.000413715
ENSDARG00000074768	zgc:113295	108.522	-2.09929	0.509828	-4.11764	3.82767e-05	0.000415153
ENSDARG00000068434	h3f3b.1	1094.37	-1.31306	0.318902	-4.11743	3.83114e-05	0.000415162
ENSDARG00000015998	wdhd1	487.191	-1.82668	0.443651	-4.11737	3.83213e-05	0.000415162
ENSDARG00000008461	anapc5	255.442	-1.36481	0.331585	-4.11602	3.85463e-05	0.000416441
ENSDARG00000053104	fam102ba	171.921	2.56714	0.623641	4.11637	3.84889e-05	0.000416441
ENSDARG00000029885	rab41	299.07	-1.47999	0.359568	-4.11601	3.85492e-05	0.000416441
ENSDARG00000021107	sf3a2	1140.26	-1.04842	0.254686	-4.11652	3.8464e-05	0.000416441
ENSDARG00000055901	steap4	124.123	3.82651	0.929617	4.11622	3.85133e-05	0.000416441
ENSDARG00000099943	mapre2	575.1	-1.10686	0.268944	-4.11559	3.86198e-05	0.000416967
ENSDARG00000043928	gpn1	402.581	-1.34221	0.326167	-4.11509	3.87027e-05	0.000417624
ENSDARG00000054378	pcbp3	33.882	2.93447	0.713198	4.11452	3.87989e-05	0.000418423
ENSDARG00000078383	mcrip1	245.477	-1.50177	0.365061	-4.11373	3.89309e-05	0.000419608
ENSDARG00000017337	zgc:77929	195.372	-1.51915	0.369519	-4.11114	3.93706e-05	0.000424106
ENSDARG00000096661	si:ch211-286b5.5	107.842	2.53905	0.617735	4.11026	3.95217e-05	0.000425493
ENSDARG00000032985	mrpl27	87.2114	-1.62389	0.395149	-4.10958	3.96388e-05	0.00042651
ENSDARG00000014536	pfdn1	310.83	-1.45175	0.353334	-4.1087	3.97885e-05	0.000427879
ENSDARG00000012625	prkag2a	54.1035	2.22647	0.542031	4.10764	3.99716e-05	0.000429604
ENSDARG00000088959	pdxka	1511.05	-2.86408	0.697378	-4.10692	4.0097e-05	0.000430708
ENSDARG00000044942	mrpl45	150.887	-1.43538	0.349549	-4.10638	4.01904e-05	0.000431466
ENSDARG00000008912	slc8a2a	138.518	-2.45598	0.598236	-4.10537	4.03666e-05	0.000433112
ENSDARG00000042837	atp1b3b	499.039	-1.62563	0.39603	-4.10482	4.04629e-05	0.0004339
ENSDARG00000102696	dnajc11b	29.8238	5.89211	1.43553	4.10448	4.05226e-05	0.000434295
ENSDARG00000103594	npm3	580.144	-1.33652	0.325669	-4.10392	4.06215e-05	0.000435109
ENSDARG00000026840	arhgap23b	11.8814	6.5316	1.59164	4.10369	4.06617e-05	0.000435122
ENSDARG00000010779	tlk2	784.88	-1.32979	0.32405	-4.10365	4.06687e-05	0.000435122
ENSDARG00000044975	krt94	248.937	4.97581	1.21262	4.10336	4.07201e-05	0.000435428
ENSDARG00000061993	wdr74	111.372	-1.74303	0.424945	-4.10178	4.09983e-05	0.000438155
ENSDARG00000005560	ywhah	1216.02	-1.52023	0.370683	-4.10116	4.11082e-05	0.000439082
ENSDARG00000100422	ptpro	32.4518	3.42088	0.834581	4.09892	4.15084e-05	0.000443107
ENSDARG00000103614	pemt	89.4215	-1.86518	0.455065	-4.09872	4.15449e-05	0.000443246
ENSDARG00000070873	ccl25b	314.752	3.6284	0.885455	4.09778	4.1713e-05	0.00044479
ENSDARG00000089616	coro7	1229.67	-1.17845	0.287674	-4.09647	4.19492e-05	0.000446806
ENSDARG00000069627	si:ch211-255g12.8	353.206	-1.42743	0.34845	-4.09652	4.19403e-05	0.000446806
ENSDARG00000090039	reck	167.014	2.33746	0.570758	4.09536	4.21512e-05	0.000448705
ENSDARG00000097310	zgc:193812	42.3759	-2.95353	0.721259	-4.09496	4.22237e-05	0.000449225
ENSDARG00000060594	hadhab	1510.66	-1.09562	0.267646	-4.09352	4.24872e-05	0.000451523
ENSDARG00000013938	psmb3	1277.51	-1.32613	0.323957	-4.09352	4.24873e-05	0.000451523
ENSDARG00000060885	znf592	238.257	-1.36256	0.332873	-4.09331	4.25253e-05	0.000451673
ENSDARG00000078075	ilrun	487.727	-1.45684	0.355998	-4.09227	4.27165e-05	0.000453451
ENSDARG00000103318	mrpl3	340.047	-1.37457	0.335992	-4.09106	4.29398e-05	0.000455565
ENSDARG00000015546	alpl	106.703	2.21837	0.542266	4.09093	4.29654e-05	0.000455583
ENSDARG00000104414	shmt2	282.733	-1.62944	0.398342	-4.09056	4.30329e-05	0.000456043
ENSDARG00000074094	tgm2b	35.2578	4.87844	1.19267	4.09035	4.30715e-05	0.000456197
ENSDARG00000091402	eif2b1	169.735	-1.73213	0.423623	-4.08886	4.335e-05	0.000458891
ENSDARG00000040678	ccdc93	396.402	-1.27744	0.312538	-4.0873	4.36428e-05	0.000461364
ENSDARG00000102879	myt1b	22.8901	4.27634	1.04626	4.08726	4.36498e-05	0.000461364
ENSDARG00000017728	phb2b	184.107	-1.77641	0.434625	-4.08722	4.36566e-05	0.000461364
ENSDARG00000014161	ercc4	327.637	-1.26926	0.310574	-4.08684	4.37292e-05	0.000461873
ENSDARG00000033345	cntln	72.9736	-1.75144	0.428626	-4.08618	4.38532e-05	0.000462925
ENSDARG00000007186	ppp1r8a	62.3801	-2.15588	0.52768	-4.08557	4.39681e-05	0.00046388
ENSDARG00000098228	thrap3b	5331.32	-1.28708	0.315116	-4.08445	4.41808e-05	0.000465864
ENSDARG00000111423	si:ch73-27e22.1	42.9417	-3.40523	0.833829	-4.08385	4.42962e-05	0.000466821
ENSDARG00000059406	raf1b	494.564	-1.20808	0.295836	-4.08362	4.43391e-05	0.000467014
ENSDARG00000097615	si:ch211-108d22.2	313.853	-1.70539	0.417656	-4.08324	4.44123e-05	0.000467266
ENSDARG00000004529	zgc:173742	41.5376	3.7657	0.922205	4.08336	4.43886e-05	0.000467266
ENSDARG00000056831	gng2	1492.95	-2.26329	0.554328	-4.08295	4.44677e-05	0.00046759
ENSDARG00000007141	psmc3	1390.44	-1.12874	0.27652	-4.08195	4.46603e-05	0.000469354
ENSDARG00000013858	cdc14aa	33.81	3.42944	0.840183	4.08177	4.46933e-05	0.00046944
ENSDARG00000078615	CABZ01085419.1	39.8556	3.85835	0.945313	4.08156	4.47349e-05	0.000469617
ENSDARG00000013973	pex3	296.403	-1.63259	0.400063	-4.08083	4.4875e-05	0.000470827
ENSDARG00000058050	smyd3	47.6228	-2.27475	0.557541	-4.07997	4.50411e-05	0.000472308
ENSDARG00000052157	il12rb2	1267.9	-1.98009	0.485363	-4.0796	4.51138e-05	0.000472623
ENSDARG00000103095	tbk1	3149.29	-0.964411	0.236401	-4.07956	4.51209e-05	0.000472623
ENSDARG00000055523	slc22a6l	222.602	3.74682	0.918508	4.07925	4.51815e-05	0.000472996
ENSDARG00000029479	zgc:86609	220.784	-1.37591	0.337377	-4.07825	4.53756e-05	0.000474766
ENSDARG00000037038	psmc6	878.958	-1.1698	0.286866	-4.07785	4.54546e-05	0.000475068
ENSDARG00000091563	snw1	786.314	-1.32167	0.324108	-4.07787	4.54511e-05	0.000475068
ENSDARG00000058030	hspa14	813.343	-1.41645	0.347379	-4.07753	4.55173e-05	0.000475146
ENSDARG00000098934	rrp7a	532.682	-1.5313	0.375537	-4.07762	4.54982e-05	0.000475146
ENSDARG00000075314	zgc:174906	546.921	-1.65634	0.406221	-4.07743	4.55372e-05	0.000475146
ENSDARG00000016464	cdc42bpab	53.5989	2.67459	0.65599	4.07718	4.55858e-05	0.000475391
ENSDARG00000006615	hnf1ba	68.0007	4.26607	1.04645	4.07671	4.56772e-05	0.000475821
ENSDARG00000096222	si:ch211-245n8.4	43.1699	-2.4657	0.604821	-4.07674	4.56718e-05	0.000475821
ENSDARG00000034785	dachb	31.1651	5.49283	1.348	4.0748	4.60532e-05	0.000479211
ENSDARG00000032102	prdx3	541.697	-1.39457	0.34224	-4.07484	4.60461e-05	0.000479211
ENSDARG00000110700	COX7A2	364.179	-1.83541	0.450471	-4.07442	4.61286e-05	0.000479732
ENSDARG00000088831	si:dkey-81j8.6	2492.58	-1.80965	0.444347	-4.07262	4.64882e-05	0.000483207
ENSDARG00000101220	polrmt	283.969	-1.41999	0.348703	-4.07221	4.65686e-05	0.000483778
ENSDARG00000058328	lsm7	514.647	-1.51589	0.372264	-4.07207	4.65964e-05	0.000483802
ENSDARG00000003526	psma5	1150.94	-1.17144	0.287728	-4.07134	4.67432e-05	0.00048497
ENSDARG00000052827	top3a	301.915	-1.55496	0.381936	-4.07126	4.67601e-05	0.00048497
ENSDARG00000092873	zgc:193541	997.088	-1.23403	0.303168	-4.07047	4.69193e-05	0.000486355
ENSDARG00000001498	skap1	1422.22	-2.18373	0.536519	-4.07018	4.69778e-05	0.000486695
ENSDARG00000098880	pclob	63.4552	2.95761	0.726784	4.06945	4.71239e-05	0.000487943
ENSDARG00000058946	CU856539.2	489.389	2.46912	0.606815	4.06898	4.72195e-05	0.000488666
ENSDARG00000054610	coro1a	8280.65	-1.37558	0.338078	-4.06883	4.72491e-05	0.000488679
ENSDARG00000037291	dpf2l	263.802	-1.81324	0.445654	-4.06872	4.72724e-05	0.000488679
ENSDARG00000009657	fgfr1op2	427.758	-1.28455	0.31576	-4.06811	4.73966e-05	0.000489172
ENSDARG00000053101	prpf38b	1091.02	-1.34191	0.32985	-4.06823	4.73724e-05	0.000489172
ENSDARG00000102305	svbp	212.62	-1.3725	0.33738	-4.0681	4.73975e-05	0.000489172
ENSDARG00000031770	kat7b	824.152	-1.36399	0.335337	-4.06752	4.75155e-05	0.000489324
ENSDARG00000056690	mtmr1a	533.048	-1.62834	0.400315	-4.06766	4.74875e-05	0.000489324
ENSDARG00000097620	si:ch211-210b2.1	377.339	-1.49428	0.367336	-4.06789	4.74411e-05	0.000489324
ENSDARG00000077226	smarca4a	6461.9	-1.09715	0.269731	-4.06757	4.7506e-05	0.000489324
ENSDARG00000102963	sirt6	91.0827	-2.46382	0.605829	-4.06685	4.76532e-05	0.000490476
ENSDARG00000040764	id1	493.415	2.29764	0.564993	4.06667	4.76891e-05	0.000490579
ENSDARG00000004046	phf6	215.773	-1.36521	0.335782	-4.06577	4.78749e-05	0.000491957
ENSDARG00000019973	stk38a	1142.93	-1.57017	0.386189	-4.0658	4.78686e-05	0.000491957
ENSDARG00000100573	ckap2l	467.566	-2.01479	0.495764	-4.06401	4.82371e-05	0.00049541
ENSDARG00000044813	vps33b	180.258	-1.47522	0.363024	-4.0637	4.82999e-05	0.000495787
ENSDARG00000056773	zgc:163079	27.3712	4.18078	1.02891	4.0633	4.83848e-05	0.000496389
ENSDARG00000086739	si:ch1073-513e17.1	42.6242	-6.464	1.59115	-4.06247	4.85565e-05	0.000497882
ENSDARG00000114454	CR762483.1	26.9361	3.28936	0.809754	4.06218	4.86168e-05	0.00049823
ENSDARG00000070151	nfyc	1214.17	-1.27479	0.313955	-4.0604	4.89881e-05	0.000501765
ENSDARG00000035120	gldc	132.815	3.07499	0.757419	4.05983	4.91091e-05	0.000502732
ENSDARG00000040822	fundc1	146.766	-1.57982	0.389175	-4.05941	4.91968e-05	0.000503358
ENSDARG00000056638	pir	141.147	-1.48842	0.366691	-4.05905	4.92725e-05	0.00050386
ENSDARG00000116743	rnps1	902.768	-1.20994	0.298138	-4.05833	4.94256e-05	0.000505154
ENSDARG00000069758	si:dkey-189g17.2	48.9702	5.19833	1.28107	4.05779	4.95389e-05	0.000506039
ENSDARG00000101082	eif3s6ip	7037.44	-1.41947	0.349864	-4.05721	4.96616e-05	0.000507019
ENSDARG00000079488	zgc:195282	1054.44	-1.56105	0.384799	-4.0568	4.97502e-05	0.00050765
ENSDARG00000102975	nsg2	814.179	-1.57111	0.387291	-4.05667	4.97772e-05	0.000507653
ENSDARG00000093303	ifitm1	39.0055	4.98414	1.22898	4.05551	5.00243e-05	0.000509624
ENSDARG00000002339	sgf29	167.415	-1.82253	0.449386	-4.05561	5.00037e-05	0.000509624
ENSDARG00000075284	kansl1l	1724.9	-1.43502	0.353878	-4.05514	5.01048e-05	0.00051017
ENSDARG00000060439	clcn2c	98.9875	2.47008	0.609205	4.0546	5.02198e-05	0.000510537
ENSDARG00000006758	fam234b	166.704	-1.3263	0.327111	-4.05459	5.02216e-05	0.000510537
ENSDARG00000051986	ndufs8a	1345.12	-1.29471	0.319304	-4.05479	5.01794e-05	0.000510537
ENSDARG00000040031	tardbp	657.062	-1.49015	0.367544	-4.05433	5.02778e-05	0.000510834
ENSDARG00000001578	echs1	390.104	-1.25745	0.310218	-4.05344	5.047e-05	0.000512253
ENSDARG00000019791	prmt3	250.207	-1.62415	0.400686	-4.05343	5.04714e-05	0.000512253
ENSDARG00000038442	plcg1	5830.75	-1.40494	0.346619	-4.05327	5.05076e-05	0.000512331
ENSDARG00000075732	taf4b	28.0277	5.22149	1.28825	4.05315	5.05332e-05	0.000512331
ENSDARG00000021389	jag2b	37.2135	2.79735	0.690313	4.05229	5.07191e-05	0.000513941
ENSDARG00000043554	mrpl40	198.235	-1.84082	0.454288	-4.05209	5.07614e-05	0.000514094
ENSDARG00000098935	bxdc2	793.307	-1.39608	0.344661	-4.0506	5.10871e-05	0.000517117
ENSDARG00000097653	si:dkey-23k10.3	59.9496	4.10339	1.0133	4.04953	5.13206e-05	0.000519204
ENSDARG00000023712	mao	168.63	1.82382	0.450407	4.04927	5.13779e-05	0.000519506
ENSDARG00000075323	srfbp1	426.149	-1.10144	0.27211	-4.04776	5.17092e-05	0.000522578
ENSDARG00000004114	tti1	214.298	-2.03902	0.503759	-4.04761	5.17425e-05	0.000522635
ENSDARG00000019856	atp1a1b	242.452	2.20528	0.54488	4.04727	5.1819e-05	0.000523129
ENSDARG00000005840	got2b	948.869	-1.28829	0.318366	-4.04657	5.19733e-05	0.000524408
ENSDARG00000011885	mrpl19	274.814	-1.3204	0.326452	-4.04471	5.23879e-05	0.00052831
ENSDARG00000044001	lgals3b	2084.81	-1.14879	0.284112	-4.04345	5.26707e-05	0.000530788
ENSDARG00000031560	srpk1b	933.943	-1.34218	0.331946	-4.04336	5.26897e-05	0.000530788
ENSDARG00000045562	pus1	390.889	-1.48126	0.366619	-4.04033	5.33761e-05	0.000537418
ENSDARG00000061885	satb2	36.5936	3.1757	0.786089	4.03987	5.34809e-05	0.000537982
ENSDARG00000102923	senp6a	408.68	-1.31722	0.326058	-4.03983	5.34889e-05	0.000537982
ENSDARG00000091433	abhd17aa	213.36	-1.42081	0.35182	-4.03844	5.38068e-05	0.000540892
ENSDARG00000039499	soul2	35.8615	2.40664	0.595988	4.03808	5.3891e-05	0.000541452
ENSDARG00000011769	cpm	29.8904	2.97082	0.735792	4.03757	5.40067e-05	0.000542327
ENSDARG00000006093	cdk15	171.153	-4.20531	1.042	-4.03582	5.44117e-05	0.000543801
ENSDARG00000040045	cldn1	12.4044	6.59378	1.63346	4.0367	5.42082e-05	0.000543801
ENSDARG00000091768	dclre1a	192.159	-2.06301	0.511112	-4.03631	5.42978e-05	0.000543801
ENSDARG00000095807	hp	143.105	2.794	0.692192	4.03646	5.42643e-05	0.000543801
ENSDARG00000045692	pphln1	514.456	-1.10451	0.27367	-4.03593	5.43859e-05	0.000543801
ENSDARG00000014274	rfc2	358.775	-1.74767	0.433038	-4.03583	5.44096e-05	0.000543801
ENSDARG00000079716	sin3aa	1171.75	-1.38427	0.342992	-4.03586	5.4403e-05	0.000543801
ENSDARG00000110836	tmem14ca	208.481	-1.47944	0.366526	-4.03637	5.42839e-05	0.000543801
ENSDARG00000044513	tpst1l	2166.15	-1.89298	0.468964	-4.03652	5.42509e-05	0.000543801
ENSDARG00000062206	skiv2l	428.34	-1.27929	0.317013	-4.03546	5.44953e-05	0.00054435
ENSDARG00000018658	aar2	175.355	-1.56747	0.388487	-4.03482	5.4645e-05	0.000545558
ENSDARG00000100083	sugt1	542.871	-1.20903	0.299687	-4.03432	5.47608e-05	0.000546426
ENSDARG00000076563	rarres3l	305.043	2.84406	0.705024	4.03399	5.48387e-05	0.000546915
ENSDARG00000098432	paf1	476.528	-1.24026	0.307652	-4.03136	5.5454e-05	0.000552761
ENSDARG00000035577	cds2	1227.13	-1.27029	0.315148	-4.03077	5.55939e-05	0.000553865
ENSDARG00000034313	ppp5c	1495.13	-1.16146	0.288198	-4.03009	5.5755e-05	0.000555178
ENSDARG00000056791	pde6ga	150.28	3.0661	0.761018	4.02894	5.60282e-05	0.000557605
ENSDARG00000043031	ints10	236.128	-1.25368	0.311223	-4.02825	5.61947e-05	0.000558969
ENSDARG00000102906	hibadha	31.2578	4.77687	1.18598	4.02779	5.63037e-05	0.000559759
ENSDARG00000090366	znf1065	15.8047	-3.37148	0.837112	-4.02751	5.63698e-05	0.000560124
ENSDARG00000104173	tufm	1238.96	-1.07634	0.267283	-4.02698	5.6498e-05	0.000561103
ENSDARG00000033965	nup58	1389.5	-1.34071	0.333041	-4.02567	5.68127e-05	0.000563933
ENSDARG00000102082	nr3c2	42.7298	2.86597	0.712039	4.02502	5.69711e-05	0.000564913
ENSDARG00000055443	zcchc7	199.51	-1.45435	0.361322	-4.02508	5.69553e-05	0.000564913
ENSDARG00000003940	mtfr1l	234.216	-1.41234	0.350958	-4.02425	5.71576e-05	0.000566467
ENSDARG00000022813	dnd1	28.4686	3.35243	0.833104	4.02403	5.72114e-05	0.000566638
ENSDARG00000056065	mov10b.2	117.028	3.67949	0.914402	4.02393	5.72346e-05	0.000566638
ENSDARG00000042829	si:dkey-30j22.1	48.4763	2.16121	0.537137	4.02358	5.73205e-05	0.000567192
ENSDARG00000060338	trmt12	36.266	-2.90164	0.721267	-4.02298	5.74666e-05	0.000568341
ENSDARG00000090793	si:ch211-207j7.2	65.2591	2.66606	0.6628	4.02242	5.76026e-05	0.000569388
ENSDARG00000115271	RPL37A	17047.1	-1.45684	0.362196	-4.02225	5.7645e-05	0.000569511
ENSDARG00000091489	cnbd1	87.9056	-3.8029	0.945564	-4.02183	5.77475e-05	0.000570227
ENSDARG00000099143	fnta	544.086	-1.29903	0.323064	-4.02098	5.79576e-05	0.000572004
ENSDARG00000029088	guf1	191.123	-1.80322	0.448505	-4.02052	5.80699e-05	0.000572813
ENSDARG00000060051	slc47a2.1	113.435	2.15638	0.536529	4.01913	5.84138e-05	0.000575906
ENSDARG00000104181	tmsb1	167.603	2.44911	0.609529	4.01803	5.86856e-05	0.000578285
ENSDARG00000008852	elp4	178.477	-1.76802	0.440066	-4.01762	5.87884e-05	0.000578997
ENSDARG00000007278	ect2	340.412	-2.09459	0.521392	-4.0173	5.88682e-05	0.000579482
ENSDARG00000016527	helz2	1851.4	3.3349	0.830286	4.01656	5.90531e-05	0.000581
ENSDARG00000073867	rex1bd	94.0108	-1.84387	0.459125	-4.01606	5.91803e-05	0.000581649
ENSDARG00000077442	tubgcp5	365.01	-1.21369	0.302204	-4.01614	5.91586e-05	0.000581649
ENSDARG00000069116	timm10	280.14	-1.39446	0.347303	-4.01511	5.94174e-05	0.000583676
ENSDARG00000079665	gpr158b	225.47	-2.14969	0.535497	-4.01438	5.9601e-05	0.000585177
ENSDARG00000103146	nlrc3	529.501	-1.48472	0.37002	-4.01254	6.0068e-05	0.000589292
ENSDARG00000095817	znhit6	293.616	-1.42101	0.354146	-4.01249	6.00823e-05	0.000589292
ENSDARG00000071565	hnf4g	47.0548	3.57971	0.892273	4.0119	6.02324e-05	0.000590355
ENSDARG00000062420	nfia	214.173	-1.99501	0.497284	-4.01182	6.0253e-05	0.000590355
ENSDARG00000009640	psmb1	1681.01	-1.19888	0.298854	-4.0116	6.03094e-05	0.000590602
ENSDARG00000101009	cited4b	838.663	-1.75543	0.437672	-4.01084	6.05039e-05	0.000591895
ENSDARG00000023279	psmd4b	577.096	-1.14222	0.284778	-4.01091	6.04862e-05	0.000591895
ENSDARG00000016483	baiap2l2a	52.2631	3.29615	0.821839	4.0107	6.054e-05	0.000591943
ENSDARG00000029248	fubp1	6718.01	-1.52291	0.379751	-4.0103	6.06422e-05	0.000592331
ENSDARG00000074836	setmar	24.6149	-3.13645	0.782092	-4.01033	6.06343e-05	0.000592331
ENSDARG00000053708	ghrhrb	85.0448	-2.26716	0.565381	-4.00998	6.07247e-05	0.000592623
ENSDARG00000041372	zgc:136564	180.077	-1.89511	0.472604	-4.00994	6.07346e-05	0.000592623
ENSDARG00000014956	diablob	206.297	-1.2547	0.312957	-4.00918	6.09308e-05	0.000594232
ENSDARG00000018002	eci1	187.415	-1.41013	0.351779	-4.00857	6.10888e-05	0.000595467
ENSDARG00000033009	h3f3c	1277.37	-1.6678	0.416122	-4.00796	6.12463e-05	0.000596523
ENSDARG00000044574	rbms3	26.9373	5.87932	1.46696	4.00781	6.12844e-05	0.000596523
ENSDARG00000026806	taf8	264.249	-1.40095	0.349558	-4.00778	6.12916e-05	0.000596523
ENSDARG00000097082	im:7152348	49.3037	3.52013	0.878418	4.00736	6.14024e-05	0.000597295
ENSDARG00000055999	si:ch211-59d17.3	542.208	-2.27026	0.566711	-4.00603	6.17475e-05	0.00060025
ENSDARG00000078767	yeats2	638.035	-1.57578	0.39336	-4.00595	6.17695e-05	0.00060025
ENSDARG00000038681	MFAP4	85.9644	4.39925	1.09874	4.0039	6.23065e-05	0.000605004
ENSDARG00000054818	rpl32	7966.95	-1.23888	0.309422	-4.00384	6.23225e-05	0.000605004
ENSDARG00000037958	nosip	243.308	-1.55402	0.388169	-4.00346	6.24226e-05	0.000605665
ENSDARG00000034195	top2b	2866.02	-1.28808	0.321803	-4.00269	6.26272e-05	0.00060734
ENSDARG00000039910	rbm42	512.401	-1.57542	0.39362	-4.00239	6.2705e-05	0.000607784
ENSDARG00000025904	tecrb	505.278	-1.93833	0.48431	-4.00224	6.27448e-05	0.000607859
ENSDARG00000096808	si:dkey-287g12.6	45.2246	-2.47544	0.618629	-4.00149	6.29449e-05	0.000609485
ENSDARG00000037283	plrg1	778.547	-1.19139	0.297751	-4.00128	6.30004e-05	0.000609711
ENSDARG00000070161	vamp3	1144.61	-1.28855	0.322061	-4.00096	6.30853e-05	0.000610222
ENSDARG00000043795	arhgdia	6646.51	-1.11668	0.279158	-4.00017	6.32958e-05	0.000610766
ENSDARG00000078523	ddr1	107.134	3.16899	0.792174	4.00037	6.32422e-05	0.000610766
ENSDARG00000005464	dnase1l1	342.921	3.41903	0.854726	4.00015	6.33026e-05	0.000610766
ENSDARG00000023999	heatr5a	477.971	-1.18536	0.296293	-4.00063	6.31742e-05	0.000610766
ENSDARG00000056535	pla2g4f.1	98.3388	3.0062	0.751499	4.00027	6.32695e-05	0.000610766
ENSDARG00000060192	rpusd1	102.575	-1.83783	0.459601	-3.99876	6.36751e-05	0.000614047
ENSDARG00000020609	snap25a	87.5909	2.73481	0.684095	3.99771	6.39575e-05	0.000616457
ENSDARG00000013379	ppp6r3	2938.7	-0.981354	0.245499	-3.99738	6.40473e-05	0.000617009
ENSDARG00000017928	xrcc3	64.7761	-2.0201	0.50544	-3.99672	6.42257e-05	0.000618413
ENSDARG00000037997	tubb5	122.649	2.72038	0.680726	3.99629	6.43439e-05	0.000619237
ENSDARG00000005673	f3b	41.4307	3.46444	0.866979	3.99599	6.44232e-05	0.000619685
ENSDARG00000019362	ptbp1a	3351.98	-1.01961	0.255185	-3.99556	6.45417e-05	0.00062051
ENSDARG00000100715	tlk1b	1309.81	-1.36523	0.341788	-3.99438	6.48649e-05	0.000623302
ENSDARG00000055622	zgc:153345	116.749	2.75896	0.690922	3.99315	6.52002e-05	0.000626206
ENSDARG00000074298	znf1015	354.496	-1.64673	0.412406	-3.99298	6.52492e-05	0.000626359
ENSDARG00000020929	fam49ba	1861.49	-1.40086	0.350898	-3.99222	6.54581e-05	0.000628047
ENSDARG00000006260	tuba8l4	24047.9	-1.39022	0.348281	-3.99167	6.56106e-05	0.000629191
ENSDARG00000021787	abcb5	64.6291	2.38604	0.597884	3.99081	6.58481e-05	0.000631149
ENSDARG00000076914	lacc1	145.588	3.31766	0.831602	3.98948	6.62193e-05	0.000634118
ENSDARG00000059906	sdc4	1266.35	2.31852	0.581162	3.98946	6.62246e-05	0.000634118
ENSDARG00000003869	decr1	174.561	-1.71152	0.429025	-3.98933	6.62592e-05	0.000634128
ENSDARG00000062457	las1l	486.95	-1.60372	0.402022	-3.98912	6.63177e-05	0.000634255
ENSDARG00000073866	tdp1	260.425	-2.2808	0.571765	-3.98905	6.63394e-05	0.000634255
ENSDARG00000060494	eprs	3682.46	-0.982411	0.246309	-3.98852	6.64854e-05	0.000635331
ENSDARG00000044484	cdc23	289.519	-1.3277	0.332933	-3.9879	6.6661e-05	0.000635744
ENSDARG00000012603	eif3ja	957.75	-1.14235	0.28645	-3.98796	6.66435e-05	0.000635744
ENSDARG00000100397	pde6c	85.0335	2.46616	0.618383	3.98807	6.66128e-05	0.000635744
ENSDARG00000087647	sept7a	1797.91	-1.61694	0.405463	-3.98789	6.66627e-05	0.000635744
ENSDARG00000045155	phf5a	183.206	-2.08521	0.522984	-3.98713	6.6876e-05	0.000637458
ENSDARG00000077053	ppfia3	32.9019	3.41723	0.857209	3.98646	6.70654e-05	0.000638941
ENSDARG00000089802	akap1a	22.6705	4.91203	1.23246	3.98554	6.73261e-05	0.000641103
ENSDARG00000112831	znf1116	13.0632	-7.67109	1.9253	-3.98437	6.76594e-05	0.000643953
ENSDARG00000044902	atp2b4	1046.36	2.40334	0.603229	3.98412	6.77292e-05	0.000643971
ENSDARG00000045696	mrpl23	211.363	-1.28873	0.323462	-3.98417	6.77157e-05	0.000643971
ENSDARG00000098856	RYR2	65.3649	3.16681	0.794982	3.98349	6.79095e-05	0.000645361
ENSDARG00000087640	nsfl1c	1254.43	-1.12941	0.283585	-3.98263	6.81567e-05	0.000647386
ENSDARG00000013931	eif3m	4900.62	-1.3624	0.34214	-3.982	6.83385e-05	0.000648463
ENSDARG00000100060	exosc7	187.711	-1.5638	0.392707	-3.98211	6.8307e-05	0.000648463
ENSDARG00000044524	def6b	1811.72	-1.34798	0.338628	-3.9807	6.87122e-05	0.000651683
[truncated: 23,750 more rows]
