# Supplementary material for: IRF4 drives clonal evolution and lineage choice in a zebrafish model of T-cell lymphoma
Source: Nat Commun. 2022 May 3;13:2420. doi: 10.1038/s41467-022-30053-9 (PMC9065160; doi:10.1038/s41467-022-30053-9)
Supplement: Supplementary file 7 — Supplementary Data 5 [file 41467_2022_30053_MOESM7_ESM.xlsx]

## Sheet: Supplementary Data 5
Sample ID	Percent of mCherry- positive Cells before FACS Sorting	Number of Cells by Single-cell Sequencing	Mean Reads per Cell	Number of Reads	Valid Barcodes	Sequencing Saturation	Q30 Bases in Barcode	Q30 Bases in RNA Read	Q30 Bases in UMI	Reads Mapped to Genome	Reads Mapped Confidently to Genome	Reads Mapped Confidently to Intergenic Regions	Reads Mapped Confidently to Intronic Regions	Reads Mapped Confidently to Exonic Regions	Reads Mapped Confidently to Transcriptome	Reads Mapped Antisense to Gene	Fraction Reads in Cells	Total Genes Detected	Median UMI Counts per Cell
Control	11.3	6422	32285	207337138	0.985	0.699	0.974	0.909	0.974	0.957	0.828	0.115	0.06	0.654	0.631	0.004	0.889	21674	2933
P IRF4 1	9.2	3861	63008	243276128	0.982	0.738	0.974	0.904	0.974	0.947	0.858	0.134	0.085	0.639	0.613	0.005	0.582	21922	3330
P IRF4 2	11.5	5609	33270	186612700	0.985	0.578	0.973	0.908	0.973	0.966	0.841	0.076	0.045	0.719	0.7	0.003	0.565	20187	3202
P IRF4 3	9.6	4136	51113	211406041	0.984	0.72	0.973	0.909	0.974	0.958	0.842	0.114	0.064	0.664	0.643	0.004	0.633	21616	3345
P IRF4 4	12.4	4652	44311	206136555	0.983	0.586	0.974	0.906	0.974	0.949	0.828	0.134	0.084	0.61	0.584	0.006	0.611	21703	3132
P IRF4 5	14.9	4788	46675	223480202	0.985	0.692	0.973	0.908	0.973	0.962	0.822	0.099	0.05	0.673	0.653	0.004	0.559	20190	3037
E IRF4 1	38.4	2754	82517	227254433	0.977	0.803	0.978	0.786	0.977	0.899	0.685	0.115	0.068	0.501	0.479	0.005	0.822	18778	5231
E IRF4 2	8.7	4114	53717	220991923	0.981	0.807	0.978	0.791	0.978	0.887	0.792	0.125	0.07	0.597	0.571	0.006	0.857	21083	3438
E IRF4 3	15.5	1714	131060	224637633	0.975	0.876	0.978	0.798	0.978	0.888	0.773	0.151	0.075	0.547	0.523	0.006	0.741	18625	4583
L IRF4 1	89.3	2564	89307	228984332	0.98	0.828	0.978	0.804	0.978	0.903	0.789	0.112	0.063	0.614	0.589	0.005	0.718	15993	6571
L IRF4 2	83	4257	61078	260009190	0.98	0.762	0.978	0.787	0.978	0.896	0.794	0.116	0.071	0.607	0.579	0.006	0.855	18206	5636
L IRF4 3	91.9	5793	33114	191830828	0.981	0.427	0.973	0.906	0.973	0.954	0.809	0.156	0.069	0.583	0.56	0.004	0.507	20144	2469
L IRF4 4	79.3	8700	24047	209208949	0.984	0.516	0.974	0.906	0.974	0.95	0.831	0.115	0.053	0.663	0.638	0.005	0.383	18168	1075
L IRF4 5	75.1	3808	58414	222443914	0.974	0.771	0.978	0.795	0.977	0.879	0.735	0.129	0.072	0.534	0.51	0.004	0.869	18156	4978
L IRF4 6	88.1	5401	38006	205274290	0.984	0.611	0.973	0.901	0.974	0.95	0.85	0.133	0.059	0.657	0.631	0.005	0.637	17523	5634
L MUT 1	95.4	5123	48225	247060568	0.985	0.693	0.974	0.905	0.974	0.953	0.843	0.15	0.062	0.631	0.605	0.006	0.503	17620	1846
L MUT 2	72.9	8962	26572	238144225	0.982	0.423	0.979	0.944	0.978	0.942	0.777	0.129	0.059	0.588	0.567	0.004	0.823	19995	4936
L MUT 3	53.6	10925	21428	234109081	0.982	0.501	0.979	0.945	0.978	0.936	0.842	0.132	0.068	0.642	0.613	0.004	0.811	18689	4326
L MUT 4	89.3	5387	40775	219659299	0.984	0.612	0.973	0.9	0.974	0.948	0.832	0.138	0.071	0.623	0.599	0.004	0.8	18361	6860
L MUT 5	66.4	10976	23752	260710817	0.984	0.48	0.974	0.904	0.974	0.95	0.831	0.136	0.072	0.623	0.597	0.005	0.736	19502	5084
