# Supplementary material for: IRF4 drives clonal evolution and lineage choice in a zebrafish model of T-cell lymphoma
Source: Nat Commun. 2022 May 3;13:2420. doi: 10.1038/s41467-022-30053-9 (PMC9065160; doi:10.1038/s41467-022-30053-9)
Supplement: Supplementary file 9 — Source Data [file 41467_2022_30053_MOESM9_ESM.xlsx]

## Sheet: Fig 1B
Figure 1B: Tumor onset in F0 animals was analyzed in the control Tg(lck:mCherry) and Tg(lck:IRF4) transgenic groups
		Number of fish that developed Lymphoma
	Week	Tg(lck:mCherry) (n = 30)	Tg(lck:IRF4) (n = 21)
	0	0	0
	4	0	0
	8	0	0
	12	0	0
	16	0	3
	20	0	4
	24	0	9

## Sheet: Fig 1C
Figure 1C: Tumor onset in F1 animals was analyzed in the control Tg(lck:mCherry;p53wt/wt), Tg(lck:mCherry;p53wt/mut), Tg(lck:IRF4;p53wt/wt), Tg(lck:IRF4;p53wt/mut) and Tg(lck:IRF4;p53mut/mut) groups
		Number of fish that developed Lymphoma
	Week	Tg(lck:mCherry) (n = 30)	Tg(lck:mCherry;p53) (n = 25)	Tg(lck:IRF4) (n = 79)	Tg(lck:IRF4; p53 +/-) (n = 32)	Tg(lck:IRF4;p53 -/-) (n = 21)
	0	0	0	0	0	0
	4	0	0	0	0	0
	8	0	0	0	0	0
	9	0	0	0	0	5
	11	0	0	0	5	5
	12	0	0	0	11	10
	16	0	0	0	11	10
	17	0	0	0	11	18
	18	0	0	0	15	18
	20	0	0	4	15	18
	24	0	0	16	15	18

## Sheet: Fig 3D
Figure 3D: Bar charts showing the percentage of different cell populations in each sample
	DN	DP	8SP	4SP	B-cells	Others	Total			Gamma +ve	%
Control	557	1042	601	393	478	431	3502		Control	72	2.05597
P IRF4-1	407	637	686	95	160	632	2617		P IRF4-1	125	4.77646
P IRF4-2	466	245	291	85	261	374	1722		P IRF4-2	130	7.54936
P IRF4-3	361	288	479	77	154	312	1671		P IRF4-3	127	7.60024
P IRF4-4	506	757	731	71	412	552	3029		P IRF4-4	107	3.53252
P IRF4-5	482	274	454	67	322	444	2043		P IRF4-5	140	6.85267
E IRF4-1	1339	41	43	326	35	94	1878		E IRF4-1	105	5.59105
E IRF4-2	1384	18	112	24	161	353	2052		E IRF4-2	551	26.8519
E IRF4-3	642	7	44	10	172	188	1063		E IRF4-3	413	38.8523
L IRF4-1	1516	15	486	4	18	42	2081		L IRF4-1	51	2.45074
L IRF4-2	2394	442	518	189	22	56	3621		L IRF4-2	883	24.3855
L IRF4-3	1880	5	67	10	43	1227	3232		L IRF4-3	603	18.6572
L IRF4-4	2740	2	34	15	38	974	3803		L IRF4-4	1123	29.5293
L IRF4-5	2650	8	13	25	20	49	2765		L IRF4-5	1335	48.2821
L IRF4-6	4100	1	2	4	17	242	4366		L IRF4-6	2872	65.781
L MT-1	3141	2	4	5	12	89	3253		L MT-1	964	29.6342
L MT-2	5966	152	482	187	40	932	7759		L MT-2	2730	35.1849
L MT-3	7866	13	60	35	156	579	8709		L MT-3	5474	62.8545
L MT-4	4026	13	82	8	104	339	4572		L MT-4	3145	68.7883
L MT-5	7206	7	53	6	28	667	7967		L MT-5	5584	70.0891

## Sheet: Fig 4B
Figure 4B: Table showing the engraftment rate of five independent donor tumor fish
	Donor fish	Number of tumor-positive fish	Number of recipient fish	Engraftment %
	1	3	12	0.25
	2	5	10	0.5
	3	8	12	0.666
	4	8	10	0.8
	5	8	10	0.8

## Sheet: Fig 4D
Figure 4D: Pie charts showing the percentage of mono-, oligo-, and polyclonal tumors analyzed by qRT-PCR in three different genotype settings
		Number of dominant trgv genes expressed in each samples
Clonality	Number of trgv genes	Tg(lck:IRF4;p53wt/wt) (n=8)	Tg(lck:IRF4;p53wt/mut) (n=7)	Tg(lck:IRF4;p53mut/mut) (n=8)
Monoclonal	1	4	1	0
Oligoclonal	2022-02-03	2	3	5
Polyclonal	> 3	2	3	3
Samples		mRNA expression relative to thymus control (cutoff >1)
Transgenic strain	Samples #	trgv1	trgv2	trgv3	trgv5	trgv6	trgv7	trgv11	trgv24
Tg(lck:IRF4;p53wt/wt)	12	0.078469	0.277636	0.298155	0.0723887	0.0554938	0.044234	45.8759	0
n=8	15	64.4844	7.17887	63.9845	10.7948	1.97081	26.0527	17.1272	3.54797
	16	0.0444869	0.0316065	0.010348	0.0758126	0.192955	0.161017	3.45252	0.0404764
	20	35.2513	0.0108004	0.00326852	0	0	0.463234	0	0.00132193
	22	111.386	178.373	44.4483	29.2685	112.659	113.242	48.0031	36.6378
	24	5.20274	0.921687	1.41232	3.15135	0.995343	0.695644	0.419234	0.0952203
	27	3.3018	43.7611	0.00754928	0	0	0.384575	0.0214136	0
	32	2.8422	0.0163945	0.0160505	0.35755	0.0133386	0.515217	0.0625832	0
Tg(lck:IRF4;p53wt/mut)	34	0.0138915	1.55437	0.00368596	0.0228028	0.0631302	0.373106	0.167524	0.024133
n=7	36	0.0191245	1.50517	0	0	0.0289148	0.168071	0.325653	0
	37	3.78507	5.83474	13.101	0.355128	1.5433	1.36562	9.09643	0.0764699
	38	48.1253	0.516418	0.229773	0.937528	0.223836	0.435562	3.43117	0.0865476
	55	15.9176	66.4739	21.855	139.266	47.8722	43.97	8.07239	177.385
	56	18.016	36.6282	5.38951	28.0193	44.204	50.6994	24.8014	4.23831
	57	51.4716	0.83367	2.29952	0.168364	0.650993	0.604767	1116.64	0.224275
Tg(lck:IRF4;p53mut/mut)	1	44.6158	1.9806	13.0416	5.86585	1.85573	2.07857	6.71476	17.3945
n=8	3	2.48144	1.7075	3.81379	4.30702	17.4622	3.19346	4.16812	4.00543
	5	156.717	0.292071	3.10905	0.00372229	0.0217651	0.823723	0	0
	7	39.0853	8.61376	0.114864	0	0	1.12518	0.00070854	0
	8	90.2334	5.25948	0	0	0.0602004	0.601341	0.0388111	0
	10	124.003	86.1439	0.02262	27.7776	0.00701123	0.32191	0.0235634	0.0202159
	13	53.1721	0.67319	0.308049	6.98357	26.0205	34.458	0.528222	0.107334
	14	42.4642	120.171	0.0116186	2.93137	0.0181636	0.184023	0.124847	0.0446463

## Sheet: Fig 5C
Figure 5C: Violin plots showing the expression of ten genes in DN cell populations across tumor stages analyzed by scRNA-seq
		Control	Preleukemic	Early	Single	Double
mycb	Max	3.91	4.86	4.52	5.83	5.83
	Mean	0.21	0.39	1.1	1.6	1.61
	Median	0	0	1	1.58	1.58
gata3	Max	3.46	3.81	4.17	4.86	5.55
	Mean	0.24	0.22	1.08	1.24	1.58
	Median	0	0	1	1	1.45
psip1a	Max	1.58	3.58	4.58	4.86	4.75
	Mean	0.02	0.06	0.59	0.93	0.84
	Median	0	0	0	1	0
sec22ba	Max	3.32	3.17	3.91	5.29	4.25
	Mean	0.13	0.11	0.63	1.17	0.74
	Median	0	0	0	1	0
sla2	Max	2.58	4.39	4.91	4.74	5.17
	Mean	0.24	0.32	0.89	0.74	1.11
	Median	0	0	1	1	1
h2ax	Max	5.46	6.07	5.86	6.91	6.7
	Mean	0.67	0.79	2.69	3.16	2.5
	Median	0	0	2.81	3.32	2.58
lrrn1	Max	1.58	3.58	3.9	4.91	4.81
	Mean	0.04	0.11	0.89	1.38	1.26
	Median	0	0	1	1.58	1
midn	Max	2.58	4.39	4.09	4.52	4.32
	Mean	0.31	0.39	1.09	1.09	0.98
	Median	0	0	1	1	1
ncaldb	Max	2.32	3.7	3.59	4.17	3.91
	Mean	0.44	0.45	0.96	1.1	0.96
	Median	0	0	1	1	1
patl1	Max	2	2	2.32	5.29	4.32
	Mean	0.09	0.09	0.13	0.77	0.28
	Median	0	0	0	0	0

## Sheet: Fig 6B
Figure 6B: Violin plots showing the expression of btg1, btg2 and stk17al in DN cell populations across tumor stages analyzed by scRNA-seq
		Control	Preleukemic	Early	Single	Double
btg1	Max	4.46	5.25	5.39	6.55	5.83
	Mean	2.01	2.48	1.36	1.74	2.04
	Median	2	2.58	1.58	1.58	2
btg2	Max	3.32	4	4.81	3.32	4.58
	Mean	0.61	0.82	0.47	0.41	0.52
	Median	0	1	0	0	0
stk17al	Max	3	3.17	2.81	3.17	3.45
	Mean	0.97	0.83	0.34	0.23	0.32
	Median	1	1	0	0	0

## Sheet: Fig 6C
Figure 6C: Violin plots showing the expression of mcl1a in DN cell populations across tumor stages analyzed by scRNA-seq
		Control	Preleukemic	Early	Single	Double
mcl1a	Max	3.91	4.25	4.64	5.04	4.75
	Mean	1.57	1.88	0.68	0.89	1.06
	Median	1.58	2	0	1	1

## Sheet: Fig 6D
Figure 6D: Violin plots showing the expression of id3 in DN cell populations across tumor stages analyzed by scRNA-seq
		Control	Preleukemic	Early	Single	Double
id3	Max	5.13	5.25	4.64	5	6.04
	Mean	1.09	1.19	0.15	0.07	0.22
	Median	1	1	0	0	0

## Sheet: Fig 7B
Figure 7B: Quantification of tumor volume for five independent animals on days 1, 2, 5, 7, 8, 12 and 15 compared to that on day 0
Fluorescence area		DAY
		0	1	2	5	7	8	12	15
Control (DMSO)	# 1	41542.4	35473.8	38833	29856.1	31270.1	25458.5	29084	34215.8
	# 2	27983.4	25316.3	23914.6	26361.3	24327	22145.2	19647.1	23972.4
	# 3	63736.8	56596.6	53957.6	55211.7	51224.7	51005.1	45659.4	49696.6
	# 4	106760	104701	98402	93087.5	76295.5	67629.3	72642.8	74693.1
	# 5	47305	46796	51261.8	47819.4	40132.1	42388.1	35511.7	47056.2
JQ1-treated	# 1	78188.3	83687.1	66311	45296.5	38532.4	35307.5	27720.9	28988.1
	# 2	76757.3	81108.9	69261.2	52453.6	32325.3	31573.3	24783.9	21283.4
	# 3	59501.3	62793.1	50032.9	26379.7	18830.7	12930.2	8970.53	10102.5
	# 4	79865.4	95988.1	76159.4	52999	44010.4	37609.5	24540.1	15644.7
	# 5	85427.1	90103.4	78250.6	51665.9	34458.8	35108.7	30888	19195.9
Body area		DAY
		0	1	2	5	7	8	12	15
Control (DMSO)	# 1	115616	93479.5	91458	97838	92636.1	89104.3	86146.5	87570.1
	# 2	106399	93742.8	98226	91973.8	88071.4	79061.8	80956.9	93353.8
	# 3	108159	101743	103719	101286	99255.2	95379.8	87586.1	84647.6
	# 4	123342	113478	102238	99756.7	96517	94020.5	95486.5	91963.3
	# 5	104253	100011	107040	106704	96670	100825	90927.7	99773
JQ-1 treated	# 1	94713.6	91781.3	90870.3	81590.1	78315.5	75458.1	72562.4	73023.5
	# 2	111103	101762	91970.3	89948	78418.9	73195.1	77712.6	70828.1
	# 3	115978	106184	97643.8	97479.9	94532.7	84999.5	84972.2	78981.8
	# 4	107869	110112	92329.5	92629.9	94434.3	83995.3	84292.1	78271
	# 5	101472	80519.4	80744.6	86521	73341.9	73979.1	79864.5	79011.8
Percentage of fluoresence area normalized to body area and day 0
Day	Control (DMSO)					JQ1-treated					P-values
	#1	#2	#3	#4	#5	#1	#2	#3	#4	#5
0	100	100	100	100	100	100	100	100	100	100	N/A
1	106.596	103.12	94.3968	105.613	102.684	117.739	132.921	115.266	110.452	115.369	0.00686265
2	111.197	105.543	88.281	118.169	92.5709	111.409	115.113	99.8761	88.3964	109.005	0.833064
5	107.808	98.7658	92.5028	84.9281	108.979	77.2779	70.9306	52.7479	67.2509	84.409	0.00391359
7	91.3269	91.4919	87.5786	93.9453	105.025	62.9453	55.8084	38.827	59.6004	59.6659	7.73276e-05
8	83.1028	92.6524	90.7464	79.517	106.5	60.4756	56.3712	29.651	56.6803	62.4372	0.00115311
12	87.893	86.0711	88.4642	93.9599	92.2748	39.3213	45.9396	20.5774	46.2772	46.1619	1.0609e-05
15	93.836	103.941	99.6287	108.742	97.6378	26.9964	28.8582	24.9318	48.087	43.495	1.7432e-06

[truncated: 14 more sheets: Fig 7D, Fig S1C, Fig S1F, Fig S1G, Fig S3B, Fig S3C, Fig S3D, Fig S3E, Fig S3F, Fig S5E, Fig S5G, Fig S6B, Fig S6C, Fig S6D]
